# Supplementary material for: Refining models of archaic admixture in Eurasia with ArchaicSeeker 2.0
Source: Nat Commun. 2021 Oct 29;12:6232. doi: 10.1038/s41467-021-26503-5 (PMC8556419; doi:10.1038/s41467-021-26503-5)
Supplement: Supplementary file 4 — Supplementary Data 1 [file 41467_2021_26503_MOESM4_ESM.xlsx]

## Sheet: Altai_0.3, DO
ID	Description	GeneRatio	BgRatio	pvalue	p.adjust	qvalue	geneID	Count
DOID:5389	oxyphilic adenoma	7/1046	15/8007	0.00157546	0.999954	0.999954	ANKRD2/CAV1/CDH16/FLCN/PAX2/PPRC1/S100A1	7
DOID:13533	osteopetrosis	6/1046	13/8007	0.00370969	0.999954	0.999954	CSF1/ITGB3/LRP5/PLEKHM1/TCIRG1/VAV3	6
DOID:3458	breast adenocarcinoma	12/1046	45/8007	0.0107709	0.999954	0.999954	ABCB1/CAV1/CAV2/CSF1/GH1/KCNA3/KRT19/MAPK3/PIK3C3/RELA/STAT3/STAT5A	12
DOID:11476	osteoporosis	21/1046	96/8007	0.0110846	0.999954	0.999954	ABCB1/BGLAP/CA10/CA8/CALCA/CALCR/COL1A1/CYP17A1/CYP3A4/GH1/IGF1R/IL15/LRP5/MAPK3/POMC/SLC22A11/SOST/THSD4/VKORC1/VPS13B/WNK4	21
DOID:0060049	autoimmune disease of urogenital tract	17/1046	73/8007	0.0114343	0.999954	0.999954	ABCB4/ABCC1/ACE/BMI1/CAV1/CAV2/CHUK/CTLA4/CYP7A1/FCRL3/GOT1/GSTP1/ICOS/ITGAL/KRT19/PTPN13/STAT3	17
DOID:12236	primary biliary cirrhosis	17/1046	73/8007	0.0114343	0.999954	0.999954	ABCB4/ABCC1/ACE/BMI1/CAV1/CAV2/CHUK/CTLA4/CYP7A1/FCRL3/GOT1/GSTP1/ICOS/ITGAL/KRT19/PTPN13/STAT3	17
DOID:0080011	bone resorption disease	21/1046	97/8007	0.0124611	0.999954	0.999954	ABCB1/BGLAP/CA10/CA8/CALCA/CALCR/COL1A1/CYP17A1/CYP3A4/GH1/IGF1R/IL15/LRP5/MAPK3/POMC/SLC22A11/SOST/THSD4/VKORC1/VPS13B/WNK4	21
DOID:10575	calcium metabolism disease	7/1046	21/8007	0.0140472	0.999954	0.999954	CALCA/CLDN3/CLDN4/MEN1/MPO/SAMD9/SLC4A1	7
DOID:4254	osteosclerosis	7/1046	21/8007	0.0140472	0.999954	0.999954	CSF1/ITGB3/LEMD3/LRP5/PLEKHM1/TCIRG1/VAV3	7
DOID:0080005	bone remodeling disease	28/1046	141/8007	0.0143798	0.999954	0.999954	ABCB1/BGLAP/CA10/CA8/CALCA/CALCR/COL1A1/CSF1/CYP17A1/CYP2R1/CYP3A4/GH1/IGF1R/IL15/ITGB3/LEMD3/LRP5/MAPK3/PLEKHM1/POMC/SLC22A11/SOST/TCIRG1/THSD4/VAV3/VKORC1/VPS13B/WNK4	28
DOID:12217	Lewy body dementia	11/1046	42/8007	0.0164218	0.999954	0.999954	CARTPT/CHRNB2/GBA/GPX1/GRN/HCRT/HTR1A/MAP1LC3A/MAPT/RPH3A/RTN3	11
DOID:0050032	mineral metabolism disease	7/1046	22/8007	0.0183349	0.999954	0.999954	CALCA/CLDN3/CLDN4/MEN1/MPO/SAMD9/SLC4A1	7
DOID:2513	basal cell carcinoma	8/1046	27/8007	0.018627	0.999954	0.999954	ASIP/CFLAR/IGF1R/ITGAV/KRT19/MUC1/S100A7/S100A9	8
DOID:1803	neuritis	5/1046	13/8007	0.0196255	0.999954	0.999954	DPYSL5/HCRT/ITGB3/RTKN/SEPT4	5
DOID:3459	breast carcinoma	64/1046	383/8007	0.0206245	0.999954	0.999954	ABCB1/ADAM15/ATXN2/BAD/BMI1/BRCA1/BRINP1/BRMS1/CASP8/CAV1/CAV2/CCNB1/CRABP2/CSF1/CSPG4/CST6/CYP17A1/DNMT3A/E2F1/E2F4/EBAG9/EGR1/ESRRA/F2R/FOXP1/GH1/GH2/GPX1/GSTP1/HIF1AN/HSD17B1/IGF1R/IMP3/ITGAV/ITGB3/JUP/KCNA3/KIAA0100/KPNA2/KRT19/MAPK3/MET/MST1R/MUC1/MUS81/NME1/NOL3/PIK3C3/PIK3CG/PTPN11/PYGO2/RBM5/RELA/RHOA/RSF1/S100A8/S100A9/SOD2/STAT3/STAT5A/STAT5B/TNS4/TOP2A/TRAF4	64
DOID:12798	mucopolysaccharidosis	5/1046	14/8007	0.0273162	0.999954	0.999954	ARSB/BGLAP/GNS/NAGLU/RPS27	5
DOID:12377	spinal muscular atrophy	7/1046	24/8007	0.0294988	0.999954	0.999954	DDX20/NAIP/NOLC1/SMN1/SMN2/TK2/TRPV4	7
DOID:201	connective tissue cancer	61/1046	370/8007	0.030088	0.999954	0.999954	ABCB1/ABCC1/ACTR1A/ANGPT1/BGLAP/BMI1/CASP8/CAV1/CD14/CDH11/CDH5/COL1A1/CREB1/CREB3L1/CSF1/CYP3A4/EFNA1/EFNA4/EZR/F2R/FAU/FDPS/FUS/GFAP/GSTM1/GSTM3/GSTP1/HBEGF/IGF1R/IMP3/IMPDH2/ITGAV/ITGB3/LYN/MAPK3/MET/MUC1/MVP/NES/NFKB1/PAX2/PHB/PIK3CG/PKM/PRDX2/RAPH1/RARA/RBM14/RELA/RPS6KB1/S100A4/S100A6/SIX3/SOD2/STAT3/SUMO1/TFG/TFPI2/TOP2A/WIF1/XPO1	61
DOID:3952	adrenal cortex disease	11/1046	46/8007	0.0315122	0.999954	0.999954	ACD/CIITA/CLEC16A/GAST/GH1/GIP/HSD11B2/KRT20/MEN1/POMC/PRKAR1A	11
DOID:2738	pseudoxanthoma elasticum	4/1046	10/8007	0.031724	0.999954	0.999954	ABCC1/ABCC6/MYH11/XYLT1	4
DOID:184	bone cancer	42/1046	243/8007	0.0331325	0.999954	0.999954	ABCB1/ABCC1/BGLAP/BMI1/CASP8/CAV1/CDH11/CDH5/COL1A1/CYP3A4/EFNA1/EFNA4/EZR/FAU/FDPS/GFAP/GSTM1/GSTM3/GSTP1/IMP3/IMPDH2/ITGAV/ITGB3/MAPK3/MET/MUC1/MVP/NFKB1/PHB/PRDX2/RAPH1/RARA/RBM14/RELA/RPS6KB1/S100A4/S100A6/SOD2/STAT3/SUMO1/WIF1/XPO1	42
DOID:9553	adrenal gland disease	11/1046	47/8007	0.036463	0.999954	0.999954	ACD/CIITA/CLEC16A/GAST/GH1/GIP/HSD11B2/KRT20/MEN1/POMC/PRKAR1A	11
DOID:14268	sclerosing cholangitis	5/1046	15/8007	0.0366809	0.999954	0.999954	ABCB4/CD28/CFTR/CTLA4/ICOS	5
DOID:0050737	autosomal recessive disease	55/1046	334/8007	0.0387477	0.999954	0.999954	ABCB1/ABCB4/ABCC1/ABCC6/ACE/AHSP/AP3B1/ARL6/ARSB/BBS1/BBS4/BMI1/CALCR/CAMP/CD83/CFTR/COL1A1/CYP3A4/CYP4F22/DLX4/DPCD/E2F1/ELN/FERMT3/G6PC/GH1/GSTM1/GSTP1/HPS1/IFRD1/IGF1R/IL6R/ITGA2B/ITGAL/KLF2/LMNA/MCM7/MKS1/MPO/MUC1/MYH11/NFKB1/NME1/NME2/NPR1/PPP1CC/PRKCE/PRSS8/RAP1A/SCD/SLC26A3/SLC4A1/STAT3/TRPV4/XYLT1	55
DOID:0060100	musculoskeletal system cancer	70/1046	439/8007	0.0409717	0.999954	0.999954	ABCB1/ABCC1/ACTR1A/ANGPT1/ANKRD2/BGLAP/BMI1/BRCA1/CAPN1/CASP8/CAV1/CD14/CDH11/CDH5/COL1A1/CREB1/CREB3L1/CSF1/CYP3A4/EFNA1/EFNA4/EPHA3/EZR/F2R/FAU/FDPS/FUS/GFAP/GRN/GSTM1/GSTM3/GSTP1/HBEGF/IGF1R/IMP3/IMPDH2/ITGAV/ITGB3/JUP/LYN/MAPK3/MET/MUC1/MVP/NCOA1/NES/NFKB1/PAX2/PHB/PIK3CG/PKM/PRDX2/PTPN11/RAPH1/RARA/RBM14/RELA/RPS6KB1/S100A4/S100A6/SGCA/SIX3/SOD2/STAT3/SUMO1/TFG/TFPI2/TOP2A/WIF1/XPO1	70
DOID:10534	stomach cancer	46/1046	274/8007	0.0416783	0.999954	0.999954	ABCC1/ARPC1B/ASPH/BAD/BTRC/CBFB/CFLAR/CIITA/COL1A2/EFNA1/F2R/HK2/HPSE2/IGF1R/IL6R/ITGA3/ITGB3/KRT17/KRT19/MAPK3/MET/MIR21/MIR25/MIR27A/MPO/MUC1/NEIL1/NFKB1/PHB/PIK3CG/PTPRZ1/RELA/RHOA/RPL6/RPS13/RPS27/S100A2/S100A6/S100A8/SIAH1/SOD2/ST3GAL6/STAT3/TOP2A/WNT2/WNT8B	46
DOID:10286	prostate carcinoma	23/1046	122/8007	0.0427484	0.999954	0.999954	BRIP1/CASP8/CAV1/CFLAR/COL1A1/CRISP3/EGR1/GSTP1/IGF1R/IGF2BP1/IL15/MAPK3/MET/MMP24/NFKB1/PAK1/PRSS8/RELA/S100A8/S100A9/SCD/SOD2/WIF1	23
DOID:154	mixed cell type cancer	4/1046	11/8007	0.0448164	0.999954	0.999954	CLDN3/CLDN4/LYN/PLAG1	4
DOID:2843	long QT syndrome	4/1046	11/8007	0.0448164	0.999954	0.999954	AKAP9/KCND2/KCND3/SNTA1	4
DOID:3347	osteosarcoma	37/1046	215/8007	0.0459591	0.999954	0.999954	BGLAP/BMI1/CASP8/CAV1/CDH11/CDH5/COL1A1/CYP3A4/EFNA1/EFNA4/EZR/FAU/FDPS/GSTM1/GSTM3/GSTP1/IMP3/IMPDH2/ITGAV/ITGB3/MAPK3/MET/MVP/NFKB1/PHB/PRDX2/RAPH1/RARA/RBM14/RELA/RPS6KB1/S100A4/S100A6/STAT3/SUMO1/WIF1/XPO1	37
DOID:1307	dementia	27/1046	150/8007	0.0500909	0.999954	0.999954	ACE/ATPAF2/ATXN2/CALHM1/CARTPT/CHMP2B/CHRNB2/E2F1/F2RL1/FUS/GAB2/GBA/GPX1/GRN/GSTO1/HCRT/HTR1A/MAP1LC3A/MAPT/NES/PENK/RPH3A/RTN3/SLC6A4/SREBF1/STH/TOM1L2	27
DOID:120	female reproductive organ cancer	71/1046	455/8007	0.0590177	0.999954	0.999954	ABCB1/ABCB4/ABCC1/ABCC2/ATP2A2/BECN1/BMI1/BMPR2/BRCA1/CAMP/CAV1/CD28/CFL1/CFLAR/CTLA4/EBAG9/ERVW-1/ETV4/F2R/GAB2/GH1/GH2/GRN/GSTP1/HBEGF/HOXB13/HPSE2/HSD11B2/HSD17B1/IGF2BP1/IL15/IP6K2/ITGAV/ITGB3/JUP/KIAA1324/KPNA2/KRT10/KRT19/LLGL1/MALAT1/MAPK3/MDK/MET/MIR21/MUC1/NACC1/NFKB1/NME1/NOTCH3/NTRK1/OVGP1/PAK1/PIK3CG/PLA2G16/PYGO2/RAD9A/RARRES3/RELA/RHOA/RSF1/S100A4/S100A6/S100A8/SERPINH1/SOD2/SPON1/S…	71
DOID:11266	hemorrhagic fever with renal syndrome	4/1046	12/8007	0.0604726	0.999954	0.999954	ANGPT1/ICAM2/ITGA2B/ITGB3	4
DOID:14018	alcoholic liver cirrhosis	4/1046	12/8007	0.0604726	0.999954	0.999954	CTLA4/MPO/NFKB1/STAT3	4
DOID:3500	gallbladder adenocarcinoma	4/1046	12/8007	0.0604726	0.999954	0.999954	F2RL1/MAPK3/NME1/PIK3CG	4
DOID:3113	papillary carcinoma	10/1046	45/8007	0.0612858	0.999954	0.999954	AKAP9/CD83/CLDN3/CLDN4/KRT17/KRT19/MET/PAX2/PRKCE/S100A4	10
DOID:2645	benign mesothelioma	12/1046	57/8007	0.0614435	0.999954	0.999954	ACTR1A/ANGPT1/CFLAR/GSTM1/ITGA3/MAPK3/MUC1/PKM/POMC/RELA/SOD2/WNT2	12
DOID:9778	irritable bowel syndrome	15/1046	76/8007	0.0646394	0.999954	0.999954	ABCB1/ABCC1/ACE/CD14/CTLA4/HTR2B/ICOS/KRT19/MST1/MUC1/NFKB1/NR1H3/PSIP1/SLC6A4/STAT3	15
DOID:1542	head and neck carcinoma	39/1046	235/8007	0.0660302	0.999954	0.999954	ABCC1/ALDH2/ATP2A2/BRCA1/CASP8/CAV1/CCR7/CFLAR/CIITA/CSF1/CSPG4/EBAG9/ERCC4/F2R/GSTM1/GSTP1/HBEGF/HIF1AN/IGF1R/ING3/KRT10/KRT19/LOXL4/MDK/MET/MIR21/MRC2/NAE1/NFKB1/PIK3CG/PML/PTPN13/RELA/ROBO1/SOD2/STAT3/STAT5A/STAT5B/UBE2Q2	39
DOID:10283	prostate cancer	66/1046	425/8007	0.07229	0.999954	0.999954	ABCC1/ACAT2/AZGP1/BAD/BMI1/BMPR2/BRCA1/BRIP1/BTRC/CALCA/CAPN1/CASP8/CAV1/CCNB1/CFLAR/COL1A1/CRISP3/CYP3A43/EBAG9/EGR1/EPHX3/GSTM1/GSTP1/HBP1/HOXB13/HPSE2/HSD17B1/IGF1R/IGF2BP1/IGFBP4/IL15/ITGAV/ITGB3/JUP/LAMB1/LIMK1/MAP3K14/MAPK3/MCM7/MET/MMP24/MPO/MUC1/NFKB1/NR1H3/PAK1/PCGEM1/PIK3CG/PML/PRSS8/PURA/RAD9A/RARA/RELA/RHOA/S100A8/S100A9/SCD/SERPINC1/SHC1/SMARCC1/SOD2/SYNJ2/VAV3/WDR77/WIF1	66
DOID:767	muscular atrophy	10/1046	47/8007	0.0785003	0.999954	0.999954	DDX20/IL15/LMNA/NAIP/NFKB1/NOLC1/SMN1/SMN2/TK2/TRPV4	10
DOID:11934	head and neck cancer	39/1046	239/8007	0.0809708	0.999954	0.999954	ABCC1/ALDH2/ATP2A2/BRCA1/CASP8/CAV1/CCR7/CFLAR/CIITA/CSF1/CSPG4/EBAG9/ERCC4/F2R/GSTM1/GSTP1/HBEGF/HIF1AN/IGF1R/ING3/KRT10/KRT19/LOXL4/MDK/MET/MIR21/MRC2/NAE1/NFKB1/PIK3CG/PML/PTPN13/RELA/ROBO1/SOD2/STAT3/STAT5A/STAT5B/UBE2Q2	39
DOID:169	neuroendocrine tumor	6/1046	24/8007	0.0832302	0.999954	0.999954	CASP8/GGH/HTR2B/IGF1R/MEN1/NFKB1	6
DOID:655	inherited metabolic disorder	52/1046	331/8007	0.0867471	0.999954	0.999954	ABCC2/ABCG5/ABCG8/AGRP/ARSB/BGLAP/CACNA1A/CDIPT/CPOX/CRABP2/CYP7A1/DLD/GAST/GBA/GCKR/GNS/GSS/GSTM1/GSTP1/HADHA/HEXA/HTR1A/IGF1R/KCNJ2/LCAT/LMNA/LRPPRC/MET/MPO/MSRB3/MTX1/NAGLU/NAIP/NAMPT/NDUFAF3/NDUFS1/NFKB1/NOTCH3/NR1H3/PCCB/PEMT/PYGM/RPS27/SCD/SCN4A/SLC3A1/SLC6A4/SOD2/SREBF1/TFR2/TRIM37/UBE2D1	52
DOID:3947	adrenal gland hyperfunction	7/1046	30/8007	0.0872144	0.999954	0.999954	GH1/GIP/HSD11B2/KRT20/MEN1/POMC/PRKAR1A	7
DOID:4928	intrahepatic cholangiocarcinoma	8/1046	36/8007	0.0888314	0.999954	0.999954	BMI1/EZR/F2RL1/HDGF/KRT19/MET/MUC1/PIK3CG	8
DOID:0060085	organ system benign neoplasm	42/1046	262/8007	0.090093	0.999954	0.999954	AIP/ANKRD2/BRCA1/CALR/CAV1/CDH16/COG5/COL1A1/CYP17A1/EGR1/FLCN/GDF5/GFAP/HSD11B2/HSD17B1/IGF1R/KRT31/KRT35/LAMB1/LMNA/MEN1/MIR21/MPO/MST1R/MUC1/NES/NGFR/NME1/PAX2/PLAG1/POMC/PPRC1/PRKCE/RBP1/RXFP1/S100A1/S100A6/S100A7/SERPINH1/STAT3/STX1A/THADA	42
DOID:5520	head and neck squamous cell carcinoma	29/1046	174/8007	0.0974754	0.999954	0.999954	ALDH2/ATP2A2/CASP8/CAV1/CCR7/CFLAR/CSF1/CSPG4/EBAG9/F2R/GSTM1/GSTP1/HBEGF/HIF1AN/IGF1R/KRT10/LOXL4/MDK/MET/MIR21/MRC2/NAE1/NFKB1/PIK3CG/PML/PTPN13/RELA/SOD2/STAT3	29
DOID:3856	male reproductive organ cancer	66/1046	435/8007	0.10379	0.999954	0.999954	ABCC1/ACAT2/AZGP1/BAD/BMI1/BMPR2/BRCA1/BRIP1/BTRC/CALCA/CAPN1/CASP8/CAV1/CCNB1/CFLAR/COL1A1/CRISP3/CYP3A43/EBAG9/EGR1/EPHX3/GSTM1/GSTP1/HBP1/HOXB13/HPSE2/HSD17B1/IGF1R/IGF2BP1/IGFBP4/IL15/ITGAV/ITGB3/JUP/LAMB1/LIMK1/MAP3K14/MAPK3/MCM7/MET/MMP24/MPO/MUC1/NFKB1/NR1H3/PAK1/PCGEM1/PIK3CG/PML/PRSS8/PURA/RAD9A/RARA/RELA/RHOA/S100A8/S100A9/SCD/SERPINC1/SHC1/SMARCC1/SOD2/SYNJ2/VAV3/WDR77/WIF1	66
DOID:3969	papillary thyroid carcinoma	19/1046	108/8007	0.106302	0.999954	0.999954	ANGPT1/CCR7/CST6/EFCAB5/GSTM1/IK/KRT17/KRT19/MET/MIR146B/MIR21/MUC1/NDUFC2/NRCAM/NTRK1/PTPRJ/RAP1A/S100A6/ZFP36L2	19
DOID:1070	primary open angle glaucoma	10/1046	50/8007	0.109401	0.999954	0.999954	CAV1/CAV2/COL8A1/CPNE1/ELN/GSTM1/LOXL1/NRG2/TBK1/VAV3	10
DOID:10883	herpangina	5/1046	20/8007	0.109739	0.999954	0.999954	IL15/ITGAL/RAP1A/S100A8/SLC6A4	5
DOID:12252	Cushing's syndrome	5/1046	20/8007	0.109739	0.999954	0.999954	GH1/GIP/HSD11B2/POMC/PRKAR1A	5
DOID:3302	chordoma	5/1046	20/8007	0.109739	0.999954	0.999954	ABCB1/ABCC1/GFAP/MET/MUC1	5
DOID:3303	notochordal cancer	5/1046	20/8007	0.109739	0.999954	0.999954	ABCB1/ABCC1/GFAP/MET/MUC1	5
DOID:1596	mental depression	8/1046	38/8007	0.114102	0.999954	0.999954	ARRB1/HTR1A/IGF1R/ITGAL/MAPT/POMC/SGCE/SLC6A4	8
DOID:4948	gallbladder carcinoma	10/1046	51/8007	0.121045	0.999954	0.999954	ABCB1/CD83/CFLAR/F2RL1/MAPK3/MUC1/NME1/PIK3CG/PML/TOP2A	10
DOID:10493	adrenal cortical hypofunction	4/1046	15/8007	0.121868	0.999954	0.999954	ACD/CIITA/CLEC16A/GAST	4
DOID:2891	thyroid adenoma	4/1046	15/8007	0.121868	0.999954	0.999954	MIR21/NME1/PRKCE/THADA	4
DOID:299	adenocarcinoma	26/1046	158/8007	0.124818	0.999954	0.999954	ABCC1/ABCC6/BRCA1/CAV1/CES2/CLDN18/EBAG9/F2RL1/ITGA3/ITGB3/KRT13/KRT19/MEN1/MST1R/MUC1/NME1/NOTCH3/PAX2/RHOA/S100A2/S100A4/S100A8/SHMT1/SOD2/SRA1/WNT8B	26
DOID:3070	malignant glioma	33/1046	207/8007	0.128221	0.999954	0.999954	ADAR/BCAN/CALR/CASP8/CCL20/CFLAR/GSTM1/GSTP1/IGF1R/IGFBP4/ITGA3/ITGAV/KCNA3/MCM7/MDK/MEN1/MET/MIR21/NAMPT/NBEAL1/NRP2/PCDHGA11/PIK3CG/PTPN11/PTPRJ/PTPRZ1/RFX1/RHOA/ROBO1/RPS6KB1/S100A13/S100A4/SPHKAP	33
DOID:4752	multiple system atrophy	5/1046	21/8007	0.129353	0.999954	0.999954	ATXN2/GBA/GH1/MAPT/UBB	5
DOID:700	mitochondrial metabolism disease	5/1046	21/8007	0.129353	0.999954	0.999954	LRPPRC/MSRB3/NDUFAF3/NDUFS1/NOTCH3	5
DOID:9970	obesity	48/1046	313/8007	0.129931	0.999954	0.999954	ABCB1/ACE/ADCY3/AGRP/ALMS1/ATXN2/AZGP1/BBS4/BGLAP/CALCA/CALCB/CAPN5/CARTPT/CHUK/GCKR/GH1/GIP/GOT1/GRN/HCRT/HSD11B2/HSD17B1/IGF1R/IL15/ITGAX/KLF7/LMNA/LRP5/NAIP/NAMPT/NR1H3/PEMT/PHB/PKLR/POMC/PYY/RARA/S100A8/S100A9/SCD/SLC16A4/SLC6A4/SOD2/SORT1/SREBF1/STAT3/STEAP4/UCP1	48
DOID:3277	thymus cancer	7/1046	33/8007	0.130443	0.999954	0.999954	CTLA4/DAP3/DPYSL5/FOXN1/KRT19/TNS4/ZBTB7B	7
DOID:3275	thymoma	6/1046	27/8007	0.131305	0.999954	0.999954	CTLA4/DAP3/DPYSL5/FOXN1/TNS4/ZBTB7B	6
DOID:3493	signet ring cell adenocarcinoma	3/1046	10/8007	0.132108	0.999954	0.999954	CAV1/CLDN18/WNT8B	3
DOID:5394	prolactinoma	3/1046	10/8007	0.132108	0.999954	0.999954	AIP/MEN1/NGFR	3
DOID:9008	psoriatic arthritis	3/1046	10/8007	0.132108	0.999954	0.999954	S100A12/S100A8/S100A9	3
DOID:3121	gallbladder cancer	10/1046	52/8007	0.133342	0.999954	0.999954	ABCB1/CD83/CFLAR/F2RL1/MAPK3/MUC1/NME1/PIK3CG/PML/TOP2A	10
DOID:654	overnutrition	49/1046	322/8007	0.139272	0.999954	0.999954	ABCB1/ACE/ADCY3/AGRP/ALMS1/ATXN2/AZGP1/BBS4/BGLAP/CALCA/CALCB/CAPN5/CARTPT/CHUK/CTF1/GCKR/GH1/GIP/GOT1/GRN/HCRT/HSD11B2/HSD17B1/IGF1R/IL15/ITGAX/KLF7/LMNA/LRP5/NAIP/NAMPT/NR1H3/PEMT/PHB/PKLR/POMC/PYY/RARA/S100A8/S100A9/SCD/SLC16A4/SLC6A4/SOD2/SORT1/SREBF1/STAT3/STEAP4/UCP1	49
DOID:0060089	endocrine organ benign neoplasm	17/1046	99/8007	0.142818	0.999954	0.999954	AIP/ANKRD2/CAV1/CDH16/FLCN/HSD11B2/MEN1/MIR21/NGFR/NME1/PAX2/POMC/PPRC1/PRKCE/S100A1/STX1A/THADA	17
DOID:3908	non-small cell lung carcinoma	64/1046	431/8007	0.145484	0.999954	0.999954	ABCB1/ABCC2/AZGP1/BAD/BMI1/BMPR2/BRCA1/BRINP1/CAV1/CCNB1/CCR7/CD14/CD276/CD28/CDK5RAP3/CFLAR/CREB1/DLX4/DNAJB4/DUSP3/E2F1/EIF4EBP3/EML4/FOSL1/FZD9/GSTM1/GSTP1/HOXB9/IGF1R/ITGAM/ITGAV/JUP/KPNA2/KRT19/MAPK3/MEN1/MET/MIR21/MUC1/MVP/NFKB1/NME1/PARD6A/PIK3CG/PPM1D/PTPN11/RAD9A/RELA/RHOA/RPS3A/S100A2/S100A4/S100A6/S100A7/S100A8/S100A9/SCD/SOD2/STAT3/STX1A/TBC1D7/TFPI2/TOP2A/WIF1	64
DOID:2256	osteochondrodysplasia	4/1046	16/8007	0.146561	0.999954	0.999954	BGLAP/COL1A1/COL1A2/FKBP10	4
DOID:2526	prostate adenocarcinoma	4/1046	16/8007	0.146561	0.999954	0.999954	CRISP3/RELA/SCD/SOD2	4
DOID:9637	stomatitis	4/1046	16/8007	0.146561	0.999954	0.999954	ADAR/PTPN11/SLC6A4/TBK1	4
DOID:4138	bile duct disease	15/1046	86/8007	0.147044	0.999954	0.999954	ABCB4/ABCC2/ABCC3/ACTG2/CD14/CD28/CFC1/CFTR/CTLA4/F2R/GH1/HSD3B7/ICOS/ITGAV/NR1H3	15
DOID:374	nutrition disease	51/1046	338/8007	0.147937	0.999954	0.999954	ABCB1/ACE/ADCY3/AGRP/ALMS1/ATXN2/AZGP1/BBS4/BGLAP/CALCA/CALCB/CAPN5/CARTPT/CHUK/CTF1/ETFA/GCKR/GH1/GIP/GOT1/GRN/HCRT/HSD11B2/HSD17B1/IGF1R/IL15/ITGAX/KLF7/LMNA/LRP5/NAIP/NAMPT/NR1H3/PEMT/PHB/PKLR/POMC/POU1F1/PYY/RARA/S100A8/S100A9/SCD/SLC16A4/SLC6A4/SOD2/SORT1/SREBF1/STAT3/STEAP4/UCP1	51
DOID:0060084	cell type benign neoplasm	70/1046	475/8007	0.148113	0.999954	0.999954	ABCB1/ABI2/ACE/ACTR1A/AIP/ALDH2/ANGPT1/BRCA1/CASP10/CASP8/CCNB1/CDH11/CFLAR/COG5/COL1A1/CREB1/CSPG4/CYP17A1/EGR1/GAL/GDF5/GH1/GPX1/GSTM1/GSTP1/HSD11B2/IGF1R/ITGA3/KRT19/LAMB1/LAT2/MAPK3/MEN1/MET/MIR21/MPO/MST1R/MUC1/MYH11/NCOR1/NES/NFKB1/NME1/NRCAM/PAX2/PHB/PKM/PLAG1/POMC/POU1F1/PRKCE/RARA/RBP1/RELA/S100A1/S100A4/SLC26A3/SOCS1/SOD2/SORT1/SPN/STAT3/STX1A/THADA/THRA/TOP2A/TRHR/WIF1/WNT2/ZAR1	70
DOID:6364	migraine	13/1046	73/8007	0.150554	0.999954	0.999954	ACE/ALDH2/CACNA1A/CALCA/CTLA4/HTR1A/ITGAL/KCNN3/NFKB1/NOTCH3/RHAG/SLC6A4/STX1A	13
DOID:9741	biliary tract disease	15/1046	87/8007	0.15752	0.999954	0.999954	ABCB4/ABCC2/ABCC3/ACTG2/CD14/CD28/CFC1/CFTR/CTLA4/F2R/GH1/HSD3B7/ICOS/ITGAV/NR1H3	15
DOID:8692	myeloid leukemia	23/1046	142/8007	0.160086	0.999954	0.999954	ABCC1/BMI1/CALR/CAMP/CASP8/CAV1/CBFB/CCNB1/CFLAR/IGF1R/ITGAL/ITGAM/LYL1/LYN/MPO/MUC1/MYH11/NRP2/PIK3CG/PTPN11/RARA/RPS6KB1/RUNX1T1	23
DOID:2394	ovarian cancer	47/1046	312/8007	0.162296	0.999954	0.999954	ABCB1/ABCB4/ABCC1/ABCC2/BECN1/BMI1/BMPR2/BRCA1/CAMP/CAV1/CFL1/CFLAR/EBAG9/ETV4/F2R/GAB2/GRN/GSTP1/HBEGF/IGF2BP1/IL15/IP6K2/ITGAV/ITGB3/KIAA1324/KPNA2/MAPK3/MIR21/NACC1/NFKB1/NME1/NOTCH3/NTRK1/PAK1/PLA2G16/PYGO2/RAD9A/RARRES3/RELA/RHOA/RSF1/S100A4/S100A6/SPON1/SRA1/STAG3/STAT3	47
DOID:0050825	endocardium disease	3/1046	11/8007	0.164842	0.999954	0.999954	F2/ITGA2B/ITGB3	3
DOID:11504	autonomic neuropathy	3/1046	11/8007	0.164842	0.999954	0.999954	GAST/NTRK1/PPY	3
DOID:4988	alcoholic pancreatitis	3/1046	11/8007	0.164842	0.999954	0.999954	CD14/GSTP1/SOD2	3
DOID:3211	lysosomal storage disease	24/1046	150/8007	0.168889	0.999954	0.999954	AGRP/ARSB/BGLAP/GBA/GCKR/GNS/GSS/GSTM1/GSTP1/HADHA/HEXA/LMNA/MET/MTX1/NAGLU/NAIP/NAMPT/NR1H3/PEMT/RPS27/SCD/SLC6A4/SOD2/SREBF1	24
DOID:4450	renal cell carcinoma	51/1046	342/8007	0.169305	0.999954	0.999954	ABCB1/ABCC1/ACAT2/ACE/BMPR2/CACYBP/CASP8/CAV1/CCNB1/CD276/CDH16/CKS1B/CRABP2/DAG1/E2F1/EBAG9/EFNA1/GSTM1/HIF1AN/HSD11B2/HTRA2/IGF1R/IGFBP4/JUP/KHK/MAPK10/MAPK3/MET/MIR106B/MIR9-1/MST1R/MUC1/NEU3/NFKB1/NOL3/NOTCH3/PAX2/PIK3CG/PLXNB1/PRCC/PRSS8/RELA/S100A1/SETD2/SLC35G2/SOD2/SPAG9/STAT3/TFPI2/WIF1/WNT11	51
DOID:127	leiomyoma	16/1046	95/8007	0.170641	0.999954	0.999954	ABI2/ACE/COG5/COL1A1/CYP17A1/EGR1/GSTM1/IGF1R/LAMB1/LAT2/MAPK3/MIR21/MPO/MUC1/RBP1/S100A4	16
DOID:4914	esophagus adenocarcinoma	5/1046	23/8007	0.172821	0.999954	0.999954	MET/MUC1/S100A2/S100A4/SOD2	5
DOID:1882	atrial heart septal defect	4/1046	17/8007	0.17299	0.999954	0.999954	BMPR2/F2/PTPN11/SLC6A4	4
DOID:5395	functioning pituitary adenoma	4/1046	17/8007	0.17299	0.999954	0.999954	AIP/MEN1/NGFR/POMC	4
DOID:1115	sarcoma	30/1046	193/8007	0.175873	0.999954	0.999954	ABCB1/ALDH2/BMI1/CASP8/CAV1/CCL20/CDC25A/CDK6/CREB1/CREB3L1/CSPG4/EZR/FAU/FUS/GSTM4/HBEGF/HDGF/IGF1R/MALAT1/MAPT/MDK/MET/MIR21/NFKB1/NGFR/PAX2/PIK3CG/PML/RPS6KB1/SOD2	30
DOID:2871	endometrial carcinoma	14/1046	82/8007	0.17721	0.999954	0.999954	BMI1/CFLAR/EBAG9/HOXB13/HSD17B1/JUP/KIAA1324/LLGL1/MDK/MET/MUC1/OVGP1/S100A4/S100A8	14
DOID:2151	malignant ovarian surface epithelial-stromal neoplasm	43/1046	286/8007	0.178338	0.999954	0.999954	ABCB1/ABCB4/ABCC2/BECN1/BMI1/BMPR2/BRCA1/CAV1/CFL1/CFLAR/EBAG9/ETV4/F2R/GAB2/GRN/GSTP1/HBEGF/IGF2BP1/IP6K2/ITGAV/ITGB3/KIAA1324/KPNA2/MAPK3/MIR21/NACC1/NFKB1/NME1/NOTCH3/NTRK1/PAK1/PLA2G16/PYGO2/RARRES3/RELA/RHOA/RSF1/S100A4/S100A6/SPON1/SRA1/STAG3/STAT3	43
DOID:2152	ovary epithelial cancer	43/1046	286/8007	0.178338	0.999954	0.999954	ABCB1/ABCB4/ABCC2/BECN1/BMI1/BMPR2/BRCA1/CAV1/CFL1/CFLAR/EBAG9/ETV4/F2R/GAB2/GRN/GSTP1/HBEGF/IGF2BP1/IP6K2/ITGAV/ITGB3/KIAA1324/KPNA2/MAPK3/MIR21/NACC1/NFKB1/NME1/NOTCH3/NTRK1/PAK1/PLA2G16/PYGO2/RARRES3/RELA/RHOA/RSF1/S100A4/S100A6/SPON1/SRA1/STAG3/STAT3	43
DOID:4001	ovarian carcinoma	43/1046	286/8007	0.178338	0.999954	0.999954	ABCB1/ABCB4/ABCC2/BECN1/BMI1/BMPR2/BRCA1/CAV1/CFL1/CFLAR/EBAG9/ETV4/F2R/GAB2/GRN/GSTP1/HBEGF/IGF2BP1/IP6K2/ITGAV/ITGB3/KIAA1324/KPNA2/MAPK3/MIR21/NACC1/NFKB1/NME1/NOTCH3/NTRK1/PAK1/PLA2G16/PYGO2/RARRES3/RELA/RHOA/RSF1/S100A4/S100A6/SPON1/SRA1/STAG3/STAT3	43
DOID:13580	cholestasis	11/1046	62/8007	0.17926	0.999954	0.999954	ABCB4/ABCC2/ABCC3/ACTG2/CD14/CFC1/F2R/GH1/HSD3B7/ITGAV/NR1H3	11
DOID:231	motor neuron disease	29/1046	187/8007	0.184155	0.999954	0.999954	ALS2/ANKRD2/ATXN2/CCS/CHMP2B/COL17A1/CSPG4/DCTN1/DDX20/FLAD1/FUS/GH1/GRN/GSTP1/HCRT/HTR1A/HTRA2/MAPT/MET/NAIP/NOLC1/RNF19A/RRAD/SCG2/SMN1/SMN2/STAT3/TK2/TRPV4	29
DOID:1485	cystic fibrosis	22/1046	138/8007	0.186181	0.999954	0.999954	ABCB1/ABCB4/ARSB/CALCR/CAMP/CFTR/COL1A1/ELN/GSTP1/IFRD1/IL6R/ITGA2B/KLF2/MPO/MUC1/NFKB1/NME1/NME2/PRKCE/PRSS8/SLC26A3/TRPV4	22
DOID:230	lateral sclerosis	18/1046	111/8007	0.194666	0.999954	0.999954	ALS2/ANKRD2/ATXN2/CCS/CHMP2B/CSPG4/DCTN1/FUS/GH1/GRN/GSTP1/MAPT/MET/RNF19A/RRAD/SCG2/SMN1/SMN2	18
DOID:1681	heart septal defect	5/1046	24/8007	0.196398	0.999954	0.999954	BMPR2/CFC1/F2/PTPN11/SLC6A4	5
DOID:0050704	childhood electroclinical syndrome	3/1046	12/8007	0.199632	0.999954	0.999954	CACNA1G/EGR1/RCN2	3
DOID:0060082	breast benign neoplasm	3/1046	12/8007	0.199632	0.999954	0.999954	CALR/HSD17B1/MUC1	3
DOID:0060097	thoracic benign neoplasm	3/1046	12/8007	0.199632	0.999954	0.999954	CALR/HSD17B1/MUC1	3
DOID:182	calcinosis	3/1046	12/8007	0.199632	0.999954	0.999954	MPO/SAMD9/SLC4A1	3
DOID:1825	childhood absence epilepsy	3/1046	12/8007	0.199632	0.999954	0.999954	CACNA1G/EGR1/RCN2	3
DOID:4415	fibrous histiocytoma	3/1046	12/8007	0.199632	0.999954	0.999954	CREB1/EZR/HBEGF	3
DOID:8927	learning disability	3/1046	12/8007	0.199632	0.999954	0.999954	MAPT/OTX1/SEMA4F	3
DOID:2730	epidermolysis bullosa	4/1046	18/8007	0.200897	0.999954	0.999954	COL1A1/COL7A1/KRT14/SERPINH1	4
DOID:8719	in situ carcinoma	4/1046	18/8007	0.200897	0.999954	0.999954	CAV1/S100A4/S100A7/S100A9	4
DOID:10608	celiac disease	15/1046	91/8007	0.203148	0.999954	0.999954	CD14/CD28/CIITA/CLDN3/CLEC16A/CTLA4/GH1/GPX1/ICOS/IL15/NFKB1/NKX2-3/RHOA/SERPINE2/TAGAP	15
DOID:263	kidney cancer	63/1046	437/8007	0.212957	0.999954	0.999954	ABCB1/ABCC1/ACAT2/ACE/ANGPT1/BAD/BMPR2/CACYBP/CASP8/CAV1/CCNB1/CD276/CDH16/CKS1B/CRABP2/CTCF/DAG1/DMTF1/E2F1/EBAG9/EFNA1/EGR1/FUBP1/GSTM1/HIF1AN/HSD11B2/HTRA2/IGF1R/IGFBP4/JUP/KHK/MAPK10/MAPK3/MET/MIR106B/MIR9-1/MST1R/MUC1/NES/NEU3/NFKB1/NOL3/NOTCH3/PAK1/PAX2/PIK3CG/PLXNB1/PRCC/PRSS8/RBM14/RBM4/RELA/S100A1/SETD2/SLC35G2/SOD2/SPAG9/STAT3/TFPI2/TRIM37/WIF1/WNT11/WTAP	63
DOID:0050890	synucleinopathy	33/1046	220/8007	0.219817	0.999954	0.999954	ABCB1/ACE/ATXN2/CAPN1/CARTPT/CD14/CHRNB2/E2F1/FUBP1/GBA/GH1/GPX1/GRN/GSTM1/HCRT/HTR1A/HTRA2/LPO/MAP1LC3A/MAPT/MEF2D/PITX3/PRDX2/PRDX5/RPH3A/RTN3/SIAH1/SLC6A4/SPR/STH/SYT11/TFR2/UBB	33
DOID:13543	hyperparathyroidism	5/1046	25/8007	0.221	0.999954	0.999954	COL1A1/IL6R/MEN1/SLC26A6/SOST	5
DOID:4451	renal carcinoma	55/1046	380/8007	0.222072	0.999954	0.999954	ABCB1/ABCC1/ACAT2/ACE/ANGPT1/BMPR2/CACYBP/CASP8/CAV1/CCNB1/CD276/CDH16/CKS1B/CRABP2/DAG1/E2F1/EBAG9/EFNA1/FUBP1/GSTM1/HIF1AN/HSD11B2/HTRA2/IGF1R/IGFBP4/JUP/KHK/MAPK10/MAPK3/MET/MIR106B/MIR9-1/MST1R/MUC1/NEU3/NFKB1/NOL3/NOTCH3/PAK1/PAX2/PIK3CG/PLXNB1/PRCC/PRSS8/RBM14/RELA/S100A1/SETD2/SLC35G2/SOD2/SPAG9/STAT3/TFPI2/WIF1/WNT11	55
DOID:0060086	female reproductive organ benign neoplasm	8/1046	45/8007	0.227832	0.999954	0.999954	COG5/COL1A1/CYP17A1/EGR1/IGF1R/LAMB1/LMNA/RXFP1	8
DOID:1935	Bardet-Biedl syndrome	4/1046	19/8007	0.230017	0.999954	0.999954	ARL6/BBS1/BBS4/MKS1	4
DOID:2731	vesiculobullous skin disease	4/1046	19/8007	0.230017	0.999954	0.999954	COL1A1/COL7A1/KRT14/SERPINH1	4
DOID:3246	embryonal rhabdomyosarcoma	4/1046	19/8007	0.230017	0.999954	0.999954	IGF1R/JUP/PTPN11/SGCA	4
DOID:0050815	eye adnexa disease	3/1046	13/8007	0.235934	0.999954	0.999954	CLK1/FOXL2/SRSF1	3
DOID:10481	diaphragm disease	3/1046	13/8007	0.235934	0.999954	0.999954	ACE/MEF2A/ZFPM2	3
DOID:12571	phacogenic glaucoma	3/1046	13/8007	0.235934	0.999954	0.999954	ELN/LOXL1/SOD2	3
DOID:13641	exfoliation syndrome	3/1046	13/8007	0.235934	0.999954	0.999954	ELN/LOXL1/SOD2	3
DOID:13774	Addison's disease	3/1046	13/8007	0.235934	0.999954	0.999954	CIITA/CLEC16A/GAST	3
DOID:1785	pituitary cancer	3/1046	13/8007	0.235934	0.999954	0.999954	AIP/CALCA/POMC	3
DOID:3086	gingival overgrowth	3/1046	13/8007	0.235934	0.999954	0.999954	ABCB1/CTLA4/IL15	3
DOID:3429	inclusion body myositis	3/1046	13/8007	0.235934	0.999954	0.999954	LMNA/MAP1LC3A/TREX1	3
DOID:3827	congenital diaphragmatic hernia	3/1046	13/8007	0.235934	0.999954	0.999954	ACE/MEF2A/ZFPM2	3
DOID:678	progressive supranuclear palsy	3/1046	13/8007	0.235934	0.999954	0.999954	CHRM4/CRHR1/MAPT	3
DOID:3717	gastric adenocarcinoma	15/1046	94/8007	0.240907	0.999954	0.999954	COL1A2/EFNA1/F2R/HK2/IGF1R/IL6R/KRT17/MAPK3/MIR27A/NFKB1/PHB/S100A2/S100A8/STAT3/TOP2A	15
DOID:1826	epilepsy syndrome	30/1046	201/8007	0.241846	0.999954	0.999954	ABCB1/ABCC1/ABCC2/ADAM22/CACNA1A/CACNA1G/CHRNB2/CNTNAP2/CSMD3/EGR1/ERN1/FAM3C/FOPNL/GBA/GFAP/GOSR2/GRIN2A/GSTP1/HCRT/HTR1A/LAMB1/NTNG1/NUCB2/PNPO/RCN2/RHOA/SEZ6/SLC6A4/SOCS1/WASL	30
DOID:1107	esophageal carcinoma	19/1046	123/8007	0.250141	0.999954	0.999954	CAV1/CAV2/CCNB1/CENPH/EBAG9/EGR1/MAN2C1/MDK/MET/MIR21/MUC1/RARA/RHOA/S100A2/S100A4/S100A8/S100A9/SHMT1/SOD2	19
DOID:0060031	autoimmune disease of gastrointestinal tract	17/1046	109/8007	0.252425	0.999954	0.999954	CD14/CD28/CIITA/CLDN3/CLEC16A/CTLA4/FCRL3/GH1/GPX1/ICOS/IL15/NFKB1/NKX2-3/POMC/RHOA/SERPINE2/TAGAP	17
DOID:1686	glaucoma	17/1046	109/8007	0.252425	0.999954	0.999954	ADAMTS17/CALCRL/CAPN1/CAV1/CAV2/COL8A1/CPNE1/ELN/GSTM1/LOXL1/NFKB1/NPR1/NRG2/PTGFR/SOD2/TBK1/VAV3	17
DOID:574	peripheral nervous system disease	12/1046	74/8007	0.254559	0.999954	0.999954	ACE/ALDH2/GAST/ITGB3/LMNA/MPV17/MYOT/NTRK1/PPY/RTKN/SEPT4/SLC6A4	12
DOID:0060121	integumentary system benign neoplasm	6/1046	33/8007	0.256249	0.999954	0.999954	KRT31/KRT35/NES/S100A6/S100A7/SERPINH1	6
DOID:1227	neutropenia	6/1046	33/8007	0.256249	0.999954	0.999954	ABCC2/AP3B1/CAMP/G6PC3/HAX1/VPS13B	6
DOID:12987	agranulocytosis	6/1046	33/8007	0.256249	0.999954	0.999954	ABCC2/AP3B1/CAMP/G6PC3/HAX1/VPS13B	6
DOID:3165	skin benign neoplasm	6/1046	33/8007	0.256249	0.999954	0.999954	KRT31/KRT35/NES/S100A6/S100A7/SERPINH1	6
DOID:3443	mammary Paget's disease	6/1046	33/8007	0.256249	0.999954	0.999954	CSF1/KRT19/MAPK3/RELA/STAT3/STAT5A	6
DOID:452	pleomorphic adenoma	4/1046	20/8007	0.260087	0.999954	0.999954	BRCA1/GDF5/MUC1/PLAG1	4
DOID:4676	uremia	4/1046	20/8007	0.260087	0.999954	0.999954	AOC3/GH1/ITGAM/NAMPT	4
DOID:9007	sudden infant death syndrome	4/1046	20/8007	0.260087	0.999954	0.999954	HTR1A/KCNJ2/SLC6A4/SRA1	4
DOID:0060119	pharynx cancer	7/1046	40/8007	0.262297	0.999954	0.999954	ABCC1/BAD/BMI1/CCNB1/CENPH/HPSE2/MET	7
DOID:3111	cystadenocarcinoma	7/1046	40/8007	0.262297	0.999954	0.999954	BRCA1/ITGB3/NME1/NOTCH3/PAX2/RHOA/SRA1	7
DOID:3114	serous cystadenocarcinoma	7/1046	40/8007	0.262297	0.999954	0.999954	BRCA1/ITGB3/NME1/NOTCH3/PAX2/RHOA/SRA1	7
DOID:896	metal metabolism disorder	7/1046	40/8007	0.262297	0.999954	0.999954	CACNA1A/GAST/KCNJ2/MPO/SCN4A/TFR2/UBE2D1	7
DOID:5517	stomach carcinoma	23/1046	153/8007	0.265459	0.999954	0.999954	CIITA/COL1A2/EFNA1/F2R/HK2/HPSE2/IGF1R/IL6R/ITGA3/ITGB3/KRT17/MAPK3/MET/MIR27A/MUC1/NFKB1/PHB/PIK3CG/S100A2/S100A8/SOD2/STAT3/TOP2A	23
DOID:0050622	reproductive organ benign neoplasm	8/1046	47/8007	0.266049	0.999954	0.999954	COG5/COL1A1/CYP17A1/EGR1/IGF1R/LAMB1/LMNA/RXFP1	8
DOID:14227	azoospermia	8/1046	47/8007	0.266049	0.999954	0.999954	CFTR/FKBP6/HEXA/KLHL10/NCOA1/PRM2/RAP1A/TGFB1I1	8
DOID:615	leukopenia	8/1046	47/8007	0.266049	0.999954	0.999954	ABCC2/AP3B1/CAMP/CD28/G6PC3/HAX1/IL15/VPS13B	8
DOID:1067	open-angle glaucoma	10/1046	61/8007	0.269493	0.999954	0.999954	CAV1/CAV2/COL8A1/CPNE1/ELN/GSTM1/LOXL1/NRG2/TBK1/VAV3	10
DOID:11119	Gilles de la Tourette syndrome	3/1046	14/8007	0.273238	0.999954	0.999954	CNTNAP2/PKM/SGCE	3
DOID:4231	histiocytoma	3/1046	14/8007	0.273238	0.999954	0.999954	CREB1/EZR/HBEGF	3
DOID:6204	follicular adenoma	3/1046	14/8007	0.273238	0.999954	0.999954	MIR21/NME1/PRKCE	3
DOID:7319	axonal neuropathy	3/1046	14/8007	0.273238	0.999954	0.999954	CACNA1A/LMNA/TRPV4	3
DOID:13250	diarrhea	6/1046	34/8007	0.279691	0.999954	0.999954	ABCB1/CACNA1A/CFTR/S100A8/SLC26A3/SLC6A4	6
DOID:3996	urinary system cancer	70/1046	500/8007	0.27994	0.999954	0.999954	ABCB1/ABCC1/ACAT2/ACE/ANGPT1/BAD/BMPR2/CACYBP/CALR/CASP8/CAV1/CCNB1/CD276/CDH16/CFLAR/CKS1B/CRABP2/CTCF/DAG1/DMTF1/E2F1/EBAG9/EFNA1/EGR1/FUBP1/GSTM1/GSTP1/HIF1AN/HSD11B2/HTRA2/IGF1R/IGFBP4/ITGA3/JUP/KHK/MAPK10/MAPK3/MET/MIR106B/MIR9-1/MST1R/MUC1/NES/NEU3/NFKB1/NOL3/NOTCH3/PAK1/PAX2/PIK3CG/PLXNB1/PRCC/PREPL/PRSS8/RBM14/RBM4/RELA/RTKN/S100A1/SETD2/SLC35G2/SOD2/SPAG9/STAT3/TFPI2/TRIM37/UCA1/WIF1/WNT…	70
DOID:1380	endometrial cancer	15/1046	97/8007	0.281202	0.999954	0.999954	BMI1/CFLAR/EBAG9/HOXB13/HSD17B1/JUP/KIAA1324/LLGL1/MALAT1/MDK/MET/MUC1/OVGP1/S100A4/S100A8	15
DOID:9538	multiple myeloma	38/1046	264/8007	0.282994	0.999954	0.999954	ABCB1/BGLAP/BMI1/CALCR/CASP10/CASP8/CCL20/CD79B/CFLAR/CIITA/COL1A1/CYP3A4/CYP3A5/EGR1/GAB2/GBA/GDE1/GSTM1/GSTP1/HOXB7/IGF1R/IL6R/ITGAV/ITGB3/LYN/MET/MUC1/MVP/NFKB1/PIK3CG/RASD1/RHOA/SFRP5/SOCS1/SOD2/STAT3/TNFRSF13B/TNFRSF17	38
DOID:1790	malignant mesothelioma	7/1046	41/8007	0.283687	0.999954	0.999954	CFLAR/EBAG9/IMP3/LOXL4/MUC1/RELA/STAT3	7
DOID:5157	benign pleural mesothelioma	7/1046	41/8007	0.283687	0.999954	0.999954	ACTR1A/ANGPT1/GSTM1/MAPK3/PKM/RELA/SOD2	7
DOID:332	amyotrophic lateral sclerosis	23/1046	155/8007	0.287109	0.999954	0.999954	ALS2/ANKRD2/ATXN2/CCS/CHMP2B/CSPG4/DCTN1/FLAD1/FUS/GH1/GRN/GSTP1/HCRT/HTR1A/HTRA2/MAPT/MET/RNF19A/RRAD/SCG2/SMN1/SMN2/STAT3	23
DOID:11724	limb-girdle muscular dystrophy	4/1046	21/8007	0.290847	0.999954	0.999954	CFLAR/LMNA/MYOT/SGCA	4
DOID:1921	Klinefelter's syndrome	4/1046	21/8007	0.290847	0.999954	0.999954	CHD7/FGF8/PROK2/TACR3	4
DOID:450	myotonic disease	4/1046	21/8007	0.290847	0.999954	0.999954	CELF1/MAPT/SCN4A/TPM3	4
DOID:53	pituitary gland disease	4/1046	21/8007	0.290847	0.999954	0.999954	AIP/POMC/POU1F1/SIX3	4
DOID:0060122	integumentary system cancer	15/1046	98/8007	0.295109	0.999954	0.999954	ASIP/CASP14/CFLAR/CHUK/CSPG4/IGF1R/ITGAV/KRT19/MET/MUC1/PTPRD/S100A7/S100A9/SOD2/STAT3	15
DOID:363	uterine cancer	15/1046	98/8007	0.295109	0.999954	0.999954	BMI1/CFLAR/EBAG9/HOXB13/HSD17B1/JUP/KIAA1324/LLGL1/MALAT1/MDK/MET/MUC1/OVGP1/S100A4/S100A8	15
DOID:4159	skin cancer	15/1046	98/8007	0.295109	0.999954	0.999954	ASIP/CASP14/CFLAR/CHUK/CSPG4/IGF1R/ITGAV/KRT19/MET/MUC1/PTPRD/S100A7/S100A9/SOD2/STAT3	15
DOID:1037	lymphoblastic leukemia	62/1046	443/8007	0.295391	0.999954	0.999954	ABCB1/ABCC1/AFF1/BMI1/CALCA/CASP8/CD14/CD83/CDK6/CRYZ/CSPG4/CYP3A5/DNMT3A/EFNA4/EPHA3/FCRL1/FCRL2/FCRL3/FCRL4/FCRL5/FMNL1/FOXP1/FUS/GGH/GSTM1/GSTO2/GSTP1/IKZF2/IL15/ITGAM/ITGAX/JUNB/LAT2/LYN/MDK/MET/MIR21/MLLT10/MPO/MUC1/MVP/NFKB1/NOTCH3/OPRK1/PDE3B/PEG10/PIK3CG/PKM/PLAG1/PRKACA/PTPN11/RELA/RUNX1T1/SEPT4/SHC1/SLC29A2/SLC4A1/SOCS1/STAT5B/SYNJ2/TLX1/TOP2A	62
DOID:6000	congestive heart failure	33/1046	229/8007	0.297701	0.999954	0.999954	ACE/ATP2A2/BMPR2/CALCA/CALCRL/CD14/CFLAR/CORIN/CTF1/ESRRA/FKBP1B/FOXP1/HDAC5/KCND3/LMNA/MAP4/MDK/MIR423/MIR499A/MPO/MYBPC3/MYL2/NOL3/POMC/PPRC1/PURA/RAMP2/S100A1/SLC6A4/UCN/UCN2/UNC93B1/ZFPM2	33
DOID:11201	parathyroid gland disease	5/1046	28/8007	0.29936	0.999954	0.999954	COL1A1/IL6R/MEN1/SLC26A6/SOST	5
DOID:8552	chronic myeloid leukemia	5/1046	28/8007	0.29936	0.999954	0.999954	BMI1/LYN/MUC1/PIK3CG/RPS6KB1	5
DOID:9446	cholangitis	5/1046	28/8007	0.29936	0.999954	0.999954	ABCB4/CD28/CFTR/CTLA4/ICOS	5
DOID:2154	nephroblastoma	12/1046	77/8007	0.301326	0.999954	0.999954	ABCB1/CTCF/DMTF1/EGR1/HTRA2/IGF1R/MET/NES/PAX2/RBM4/TRIM37/WTAP	12
DOID:3748	esophagus squamous cell carcinoma	10/1046	63/8007	0.304498	0.999954	0.999954	CAV1/CAV2/CCNB1/EBAG9/MDK/RARA/RHOA/S100A8/S100A9/SHMT1	10
DOID:9952	acute lymphocytic leukemia	8/1046	49/8007	0.30595	0.999954	0.999954	AFF1/CALCA/CASP8/CRYZ/RUNX1T1/SEPT4/TLX1/TOP2A	8
DOID:11202	primary hyperparathyroidism	3/1046	15/8007	0.31108	0.999954	0.999954	COL1A1/MEN1/SLC26A6	3
DOID:11465	autonomic nervous system disease	3/1046	15/8007	0.31108	0.999954	0.999954	GAST/NTRK1/PPY	3
DOID:11949	Creutzfeldt-Jakob disease	3/1046	15/8007	0.31108	0.999954	0.999954	ABCB1/MAPT/NES	3
DOID:2769	tic disorder	3/1046	15/8007	0.31108	0.999954	0.999954	CNTNAP2/PKM/SGCE	3
DOID:9500	leukocyte disease	14/1046	92/8007	0.311998	0.999954	0.999954	ABCC2/AP3B1/ATP2A2/CAMP/CD28/CFTR/E2F1/G6PC3/HAX1/IL15/MIR25/MUC1/PIK3CG/VPS13B	14
DOID:14330	Parkinson's disease	27/1046	187/8007	0.317386	0.999954	0.999954	ABCB1/ACE/ATXN2/CAPN1/CD14/E2F1/FUBP1/GBA/GH1/GPX1/GRN/GSTM1/HTR1A/HTRA2/LPO/MAPT/MEF2D/PITX3/PRDX2/PRDX5/RTN3/SIAH1/SLC6A4/SPR/STH/SYT11/TFR2	27
DOID:4045	muscle cancer	16/1046	107/8007	0.320173	0.999954	0.999954	ABCB1/ANKRD2/BRCA1/CAPN1/CSF1/EPHA3/EZR/GRN/IGF1R/JUP/MET/NCOA1/NFKB1/PTPN11/SGCA/TOP2A	16
DOID:9119	acute myeloid leukemia	16/1046	107/8007	0.320173	0.999954	0.999954	ABCC1/CALR/CAMP/CASP8/CAV1/CBFB/CCNB1/CFLAR/IGF1R/ITGAL/LYL1/MPO/MYH11/PTPN11/RARA/RUNX1T1	16
DOID:0060071	pre-malignant neoplasm	4/1046	22/8007	0.322052	0.999954	0.999954	CAV1/S100A4/S100A7/S100A9	4
DOID:10933	obsessive-compulsive disorder	4/1046	22/8007	0.322052	0.999954	0.999954	CNTNAP2/PKM/SGCE/SLC6A4	4
DOID:649	prion disease	4/1046	22/8007	0.322052	0.999954	0.999954	ABCB1/MAPT/NES/NFKB1	4
DOID:1100	ovarian disease	10/1046	64/8007	0.322406	0.999954	0.999954	ACSL6/CYP17A1/FOXL2/GH1/GSTP1/LHX8/LMNA/MSH4/NANOS3/NOBOX	10
DOID:3376	bone osteosarcoma	8/1046	50/8007	0.326371	0.999954	0.999954	BGLAP/CASP8/CAV1/IMPDH2/ITGB3/MET/RAPH1/S100A6	8
DOID:10211	cholelithiasis	5/1046	29/8007	0.326464	0.999954	0.999954	ABCB4/ABCG5/ABCG8/CYP7A1/NR1H3	5
DOID:3007	breast ductal carcinoma	5/1046	29/8007	0.326464	0.999954	0.999954	EBAG9/NOL3/RHOA/S100A8/S100A9	5
DOID:4798	aggressive systemic mastocytosis	5/1046	29/8007	0.326464	0.999954	0.999954	ATP2A2/CFTR/E2F1/MIR25/PIK3CG	5
DOID:10825	essential hypertension	18/1046	122/8007	0.326614	0.999954	0.999954	ACE/ALDH2/ANGPT1/BMPR2/CALCRL/CYP4F2/EMILIN1/GH1/GSTM1/GSTM3/HSD11B2/IGF1R/IL15/NPR1/SLC6A4/STEAP4/WNK4/XYLT1	18
DOID:0060095	uterine benign neoplasm	7/1046	43/8007	0.327578	0.999954	0.999954	COG5/COL1A1/CYP17A1/EGR1/IGF1R/LAMB1/RXFP1	7
DOID:13223	uterine fibroid	7/1046	43/8007	0.327578	0.999954	0.999954	COG5/COL1A1/CYP17A1/EGR1/IGF1R/LAMB1/RXFP1	7
DOID:5426	premature ovarian failure	7/1046	43/8007	0.327578	0.999954	0.999954	ACSL6/FOXL2/LHX8/LMNA/MSH4/NANOS3/NOBOX	7
DOID:5158	pleural cancer	6/1046	36/8007	0.327835	0.999954	0.999954	ACTR1A/ANGPT1/MAPK3/PKM/RELA/SOD2	6
DOID:7474	malignant pleural mesothelioma	6/1046	36/8007	0.327835	0.999954	0.999954	ACTR1A/ANGPT1/MAPK3/PKM/RELA/SOD2	6
DOID:9455	lipid storage disease	19/1046	130/8007	0.335704	0.999954	0.999954	AGRP/BGLAP/GBA/GCKR/GSTM1/GSTP1/HADHA/HEXA/LMNA/MET/MTX1/NAIP/NAMPT/NR1H3/PEMT/SCD/SLC6A4/SOD2/SREBF1	19
DOID:4766	embryoma	49/1046	352/8007	0.336493	0.999954	0.999954	ABCC1/ACTR1A/ARHGEF2/ARPC1B/BMI1/CASP10/CASP8/CAV1/CCL20/CCNB1/CES2/FMNL1/HDAC3/HPSE2/IGF1R/IGF2BP1/IL15/ITGA3/ITGB3/KCNA3/KPNA2/KRT19/MDK/MEF2D/MEN1/MET/MIR21/MUC1/NAIP/PAK1/PIK3CG/PKM/PLXNB1/PROK2/RBP1/RELA/RHOA/RPS3/RPS6KB1/S100A2/SDCBP/SFRP5/SHC1/SHMT1/SOD2/STAG1/VAV3/WNT3/XPO1	49
DOID:10591	pre-eclampsia	39/1046	278/8007	0.339857	0.999954	0.999954	ACE/ACTG2/ADORA2B/ANGPT1/CALCA/CALR/CD28/CFTR/CRHR1/CSF1/CTLA4/CTRL/CYP17A1/EBAG9/EFNA1/ERVW-1/F2/F2RL1/GH2/GPX1/GSTM1/GSTP1/HADHA/HBEGF/HSD11B2/ICOS/IL15/IL6R/MAPK3/NAMPT/NR1H3/POMC/PYGM/SLC29A2/SLC4A1/SOD2/TFPI2/UCN/UCN2	39
DOID:3451	skin carcinoma	9/1046	58/8007	0.343847	0.999954	0.999954	ASIP/CFLAR/IGF1R/ITGAV/KRT19/MUC1/PTPRD/S100A7/S100A9	9
DOID:3405	histiocytosis	6/1046	37/8007	0.352317	0.999954	0.999954	CASP8/CCR7/CFLAR/GBA/ITGAL/ITGAX	6
DOID:5082	liver cirrhosis	31/1046	220/8007	0.352897	0.999954	0.999954	ABCB4/ABCC1/ACE/BMI1/CAV1/CAV2/CD14/CHUK/CIITA/CNTNAP2/CTLA4/CYP3A4/CYP7A1/DGUOK/F2/FCRL3/FIBP/GOT1/GSTM1/GSTP1/ICOS/ITGAL/KRT19/MPO/NAMPT/NFKB1/PROCR/PTPN13/RBP1/SOD2/STAT3	31
DOID:1967	leiomyosarcoma	5/1046	30/8007	0.353802	0.999954	0.999954	ABCB1/BRCA1/CSF1/GRN/TOP2A	5
DOID:4230	smooth muscle cancer	5/1046	30/8007	0.353802	0.999954	0.999954	ABCB1/BRCA1/CSF1/GRN/TOP2A	5
DOID:1781	thyroid cancer	30/1046	213/8007	0.357143	0.999954	0.999954	ANGPT1/BGLAP/CCR7/CDC25A/CST6/EFCAB5/GSTM1/IK/IMP3/ITCH/KRT17/KRT19/MET/MIR146B/MIR21/MUC1/NDUFC2/NES/NFKB1/NRCAM/NTRK1/PTPRJ/RAP1A/RPS6KB1/S100A4/S100A6/SOD2/THADA/TNFRSF13B/ZFP36L2	30
DOID:5683	hereditary breast ovarian cancer	31/1046	222/8007	0.372993	0.999954	0.999954	ABCB1/ATRIP/BRAP/BRCA1/BRIP1/CASP10/CASP8/CAV1/CDC27/COL1A1/CYP17A1/DDB2/E2F4/ERCC4/GSTM1/GSTP1/GTF2I/IGF1R/ITGB3/JUNB/KAT2A/KAT5/MAPK3/MEN1/NME1/NOLC1/NR1H3/RELA/SUMO1/TOP2A/XPO1	31
DOID:9261	nasopharynx carcinoma	6/1046	38/8007	0.376931	0.999954	0.999954	ABCC1/BAD/BMI1/CCNB1/CENPH/HPSE2	6
DOID:12306	vitiligo	10/1046	67/8007	0.377231	0.999954	0.999954	ACE/CTLA4/F2RL1/FOXP1/GPX1/GSTM1/GSTP1/NR1H3/POMC/UVRAG	10
DOID:3910	lung adenocarcinoma	25/1046	178/8007	0.380301	0.999954	0.999954	AZGP1/BMI1/BRCA1/CAV1/CCR7/CDK5RAP3/CFLAR/E2F1/EIF4EBP3/GSTM1/GSTP1/HOXB9/IGF1R/ITGAV/MEN1/MET/MUC1/PPM1D/RELA/S100A2/S100A4/S100A8/S100A9/SCD/SOD2	25
DOID:8029	sporadic breast cancer	5/1046	31/8007	0.381229	0.999954	0.999954	BRCA1/CAV1/GPX1/GSTP1/SOD2	5
DOID:0060099	musculoskeletal system benign neoplasm	2/1046	10/8007	0.382851	0.999954	0.999954	CAV1/RBP1	2
DOID:13025	retinopathy of prematurity	2/1046	10/8007	0.382851	0.999954	0.999954	ACE/IGF1R	2
DOID:13550	angle-closure glaucoma	2/1046	10/8007	0.382851	0.999954	0.999954	CALCRL/LOXL1	2
DOID:2438	dermis tumor	2/1046	10/8007	0.382851	0.999954	0.999954	NES/SERPINH1	2
DOID:3587	pancreatic ductal carcinoma	2/1046	10/8007	0.382851	0.999954	0.999954	HDGF/MUC1	2
DOID:4418	cutaneous fibrous histiocytoma	2/1046	10/8007	0.382851	0.999954	0.999954	NES/SERPINH1	2
DOID:6536	plasma cell neoplasm	2/1046	10/8007	0.382851	0.999954	0.999954	FOXP1/MET	2
DOID:8437	intestinal obstruction	2/1046	10/8007	0.382851	0.999954	0.999954	CALCA/CFTR	2
DOID:3612	retinitis	12/1046	82/8007	0.383454	0.999954	0.999954	BBS4/CA4/CFLAR/CNGA1/DPYSL5/FAM161A/IMPG2/MDH1/MPP4/NR2E3/RP1/ZNF513	12
DOID:1074	kidney failure	22/1046	156/8007	0.383953	0.999954	0.999954	ABCB1/ACE/ALDH2/AOC3/CRHBP/CRHR1/GH1/GSTM1/IL6R/ITGAM/MPO/NAMPT/PAX2/S100A8/S100A9/SARS/SHC1/SLC22A12/SLC4A1/SREBF1/UCN/UCN2	22
DOID:0060033	autoimmune disease of peripheral nervous system	3/1046	17/8007	0.386773	0.999954	0.999954	CACNA1A/CD14/GFAP	3
DOID:10941	intracranial aneurysm	3/1046	17/8007	0.386773	0.999954	0.999954	COL1A2/ELN/LIMK1	3
DOID:12842	Guillain-Barre syndrome	3/1046	17/8007	0.386773	0.999954	0.999954	CACNA1A/CD14/GFAP	3
DOID:240	iris disease	3/1046	17/8007	0.386773	0.999954	0.999954	ELN/LOXL1/SOD2	3
DOID:3490	Noonan syndrome	3/1046	17/8007	0.386773	0.999954	0.999954	GH1/PTPN11/STAT3	3
DOID:10595	Charcot-Marie-Tooth disease	5/1046	32/8007	0.408609	0.999954	0.999954	EMP2/KIF20A/LITAF/LMNA/TRPV4	5
DOID:0060118	thoracic disease	4/1046	25/8007	0.4161	0.999954	0.999954	BRCA1/CYP17A1/ERCC4/HSD17B1	4
DOID:13515	tuberous sclerosis	4/1046	25/8007	0.4161	0.999954	0.999954	ABCB1/ABCC1/NFKB1/RPS6KB1	4
DOID:13810	familial hypercholesterolemia	4/1046	25/8007	0.4161	0.999954	0.999954	ABCG5/ABCG8/CRABP2/MPO	4
DOID:1891	optic nerve disease	4/1046	25/8007	0.4161	0.999954	0.999954	DPYSL5/HCRT/ITGB3/NOTCH3	4
DOID:3463	breast disease	4/1046	25/8007	0.4161	0.999954	0.999954	BRCA1/CYP17A1/ERCC4/HSD17B1	4
DOID:4531	mucoepidermoid carcinoma	4/1046	25/8007	0.4161	0.999954	0.999954	BZW1/CLDN3/MAPK3/MUC1	4
DOID:3454	brain infarction	9/1046	62/8007	0.422088	0.999954	0.999954	ACE/CYP4F2/GSTM1/LCAT/MDK/MPO/NFKB1/RELA/SERPINE2	9
DOID:657	adenoma	46/1046	340/8007	0.42225	0.999954	0.999954	ABCB1/AIP/ALDH2/BRCA1/CASP10/CASP8/CDH11/CREB1/GAL/GDF5/GH1/GPX1/GSTM1/GSTP1/HSD11B2/KRT19/MEN1/MET/MIR21/MST1R/MUC1/MYH11/NCOR1/NES/NME1/NRCAM/PAX2/PHB/PLAG1/POMC/POU1F1/PRKCE/RARA/S100A1/SLC26A3/SOCS1/SORT1/SPN/STAT3/STX1A/THADA/THRA/TOP2A/TRHR/WIF1/ZAR1	46
DOID:10325	silicosis	3/1046	18/8007	0.423948	0.999954	0.999954	ACE/GSTP1/NFKB1	3
DOID:11722	myotonic dystrophy type 1	3/1046	18/8007	0.423948	0.999954	0.999954	CELF1/MAPT/TPM3	3
DOID:200	giant cell tumor	3/1046	18/8007	0.423948	0.999954	0.999954	CD14/CSF1/MET	3
DOID:365	bladder disease	3/1046	18/8007	0.423948	0.999954	0.999954	GSTP1/HBEGF/MUC1	3
DOID:6432	pulmonary hypertension	11/1046	77/8007	0.424619	0.999954	0.999954	ACE/ANGPT1/BMPR2/CAV1/F2/NOTCH3/RHOA/SARS/SLC6A4/TBX2/TBX4	11
DOID:11162	respiratory failure	8/1046	55/8007	0.43061	0.999954	0.999954	ACE/CLDN4/F2RL1/HSD11B2/NFKB1/SGCA/SOD2/TRPV2	8
DOID:6050	esophageal disease	8/1046	55/8007	0.43061	0.999954	0.999954	ATP2A2/CALR/CCNB1/CES2/GSTM1/GSTP1/IL15/SOD2	8
DOID:9588	encephalitis	8/1046	55/8007	0.43061	0.999954	0.999954	CFLAR/CNTNAP2/DDX42/FUBP1/GRN/MAPT/TBX21/UNC93B1	8
DOID:11396	pulmonary edema	2/1046	11/8007	0.431298	0.999954	0.999954	ACE/CLDN4	2
DOID:13365	reading disorder	2/1046	11/8007	0.431298	0.999954	0.999954	OTX1/SEMA4F	2
DOID:14681	Silver-Russell syndrome	2/1046	11/8007	0.431298	0.999954	0.999954	CSH1/FOXP2	2
DOID:2089	constipation	2/1046	11/8007	0.431298	0.999954	0.999954	S100A8/SLC6A4	2
DOID:2444	hyperpituitarism	2/1046	11/8007	0.431298	0.999954	0.999954	AIP/POMC	2
DOID:3307	teratoma	2/1046	11/8007	0.431298	0.999954	0.999954	GSTM2/KRT10	2
DOID:3437	laryngitis	2/1046	11/8007	0.431298	0.999954	0.999954	MUC1/OVGP1	2
DOID:3507	dermatofibrosarcoma protuberans	2/1046	11/8007	0.431298	0.999954	0.999954	COL1A1/NES	2
DOID:3614	Kallmann syndrome	2/1046	11/8007	0.431298	0.999954	0.999954	CHD7/PROK2	2
DOID:4428	dyslexia	2/1046	11/8007	0.431298	0.999954	0.999954	OTX1/SEMA4F	2
DOID:786	laryngeal disease	2/1046	11/8007	0.431298	0.999954	0.999954	MUC1/OVGP1	2
DOID:9779	bowel dysfunction	2/1046	11/8007	0.431298	0.999954	0.999954	S100A8/SLC6A4	2
DOID:3068	glioblastoma multiforme	10/1046	70/8007	0.432798	0.999954	0.999954	BCAN/IGF1R/IGFBP4/ITGAV/NAMPT/PTPN11/PTPRZ1/RHOA/RPS6KB1/S100A4	10
DOID:3355	fibrosarcoma	5/1046	33/8007	0.435816	0.999954	0.999954	COL1A1/CREB3L1/FUS/NES/TFPI2	5
DOID:3371	chondrosarcoma	9/1046	63/8007	0.441687	0.999954	0.999954	ABCB1/F2R/ITGAV/ITGB3/MAPK3/NFKB1/PIK3CG/SIX3/TFG	9
DOID:12336	male infertility	15/1046	108/8007	0.441722	0.999954	0.999954	CATSPER1/CDC25A/CFTR/CRISP2/FKBP6/GSTM1/HEXA/KLHL10/NCOA1/PRM1/PRM2/PRM3/RAP1A/SPAG16/TGFB1I1	15
DOID:688	embryonal cancer	50/1046	373/8007	0.444762	0.999954	0.999954	ABCC1/ACTR1A/ARHGEF2/ARPC1B/BMI1/CASP10/CASP8/CAV1/CCL20/CCNB1/CES2/FMNL1/HDAC3/HPSE2/IGF1R/IGF2BP1/IL15/ITGA3/ITGB3/KCNA3/KPNA2/KRT19/MDK/MEF2D/MEN1/MET/MIR21/MUC1/NAIP/PAK1/PIK3CG/PKM/PLXNB1/PROK2/RBP1/RELA/RHOA/RPS3/RPS6KB1/S100A2/SDCBP/SFRP5/SHC1/SHMT1/SOD2/SOX17/STAG1/VAV3/WNT3/XPO1	50
DOID:2214	inherited blood coagulation disease	4/1046	26/8007	0.446941	0.999954	0.999954	F2/ITGA2B/ITGB3/SERPINC1	4
DOID:607	paraplegia	4/1046	26/8007	0.446941	0.999954	0.999954	ALS2/CYP7B1/PI4K2A/ZFYVE27	4
DOID:1441	spinocerebellar ataxia	6/1046	41/8007	0.450576	0.999954	0.999954	ATXN2/BECN1/CACNA1A/PLEKHG4/SPTBN2/TTPA	6
DOID:2478	spinocerebellar degeneration	6/1046	41/8007	0.450576	0.999954	0.999954	ATXN2/BECN1/CACNA1A/PLEKHG4/SPTBN2/TTPA	6
DOID:3526	cerebral infarction	8/1046	56/8007	0.451457	0.999954	0.999954	ACE/CYP4F2/GSTM1/LCAT/MDK/NFKB1/RELA/SERPINE2	8
DOID:3963	thyroid carcinoma	27/1046	200/8007	0.458595	0.999954	0.999954	ANGPT1/BGLAP/CCR7/CST6/EFCAB5/GSTM1/IK/IMP3/ITCH/KRT17/KRT19/MET/MIR146B/MIR21/MUC1/NDUFC2/NES/NFKB1/NRCAM/NTRK1/PTPRJ/RAP1A/RPS6KB1/S100A4/S100A6/TNFRSF13B/ZFP36L2	27
DOID:3247	rhabdomyosarcoma	11/1046	79/8007	0.459772	0.999954	0.999954	ANKRD2/CAPN1/EPHA3/EZR/IGF1R/JUP/MET/NCOA1/NFKB1/PTPN11/SGCA	11
DOID:2876	laryngeal squamous cell carcinoma	3/1046	19/8007	0.46031	0.999954	0.999954	BAD/CAV1/CCNB1	3
DOID:2621	autonomic nervous system neoplasm	50/1046	375/8007	0.461083	0.999954	0.999954	ABCB1/ABCC1/ASPH/ATXN2/BAD/BMI1/CACYBP/CASP8/CD276/CFL1/CRABP2/DDX20/E2F1/EGR1/FZD1/GSTP1/IGF1R/IL6R/INA/INSRR/KLF2/MADD/MALAT1/MAPK3/MAPT/MCM7/MDK/MIR152/MIR21/NES/NFKB1/NGFR/NME1/NTRK1/PIK3CG/PML/PROK1/PYCARD/S100A4/SCG2/SMN1/SOD2/STAT3/SULT1A3/TFPI2/TLX2/TOP2A/TRIM16/WNT2/WNT3	50
DOID:769	neuroblastoma	50/1046	375/8007	0.461083	0.999954	0.999954	ABCB1/ABCC1/ASPH/ATXN2/BAD/BMI1/CACYBP/CASP8/CD276/CFL1/CRABP2/DDX20/E2F1/EGR1/FZD1/GSTP1/IGF1R/IL6R/INA/INSRR/KLF2/MADD/MALAT1/MAPK3/MAPT/MCM7/MDK/MIR152/MIR21/NES/NFKB1/NGFR/NME1/NTRK1/PIK3CG/PML/PROK1/PYCARD/S100A4/SCG2/SMN1/SOD2/STAT3/SULT1A3/TFPI2/TLX2/TOP2A/TRIM16/WNT2/WNT3	50
DOID:10241	thalassemia	7/1046	49/8007	0.462358	0.999954	0.999954	AHSP/COL1A1/CYP3A4/DLX4/GSTM1/MUC1/SLC4A1	7
DOID:1927	sphingolipidosis	5/1046	34/8007	0.462735	0.999954	0.999954	GBA/HEXA/MTX1/NAIP/SLC6A4	5
DOID:28	endocrine system disease	53/1046	399/8007	0.470422	0.999954	0.999954	ABCB1/ACD/ACE/AIP/ALDH2/AMY2A/CALCA/CASP8/CD14/CFTR/CHD7/CIITA/CLEC16A/COL1A1/CRISP3/CTLA4/FCRL3/FCRL5/FGF8/GAST/GH1/GIP/GSTM1/GSTP1/HSD11B2/IGF1R/IL6R/KRT19/KRT20/MEN1/MET/MPO/NAMPT/NFKB1/PDE8B/POMC/POU1F1/PPP1CA/PPY/PRDX5/PRKAR1A/PROK2/PTPRJ/PYY/RELA/RPS6KB1/SIX3/SLC26A4/SLC26A6/SOD2/SOST/TACR3/THRA	53
DOID:9452	fatty liver disease	13/1046	95/8007	0.474264	0.999954	0.999954	AGRP/BGLAP/GCKR/GSTM1/GSTP1/HADHA/LMNA/MET/NAMPT/NR1H3/PEMT/SCD/SREBF1	13
DOID:2352	hemochromatosis	4/1046	27/8007	0.477254	0.999954	0.999954	GAST/MPO/TFR2/UBE2D1	4
DOID:12337	varicocele	2/1046	12/8007	0.477631	0.999954	0.999954	ACE/GSTM1	2
DOID:13359	Ehlers-Danlos syndrome	2/1046	12/8007	0.477631	0.999954	0.999954	COL1A1/COL1A2	2
DOID:3382	liposarcoma	2/1046	12/8007	0.477631	0.999954	0.999954	FUS/TOP2A	2
DOID:3939	lipomatous cancer	2/1046	12/8007	0.477631	0.999954	0.999954	FUS/TOP2A	2
DOID:4305	bone giant cell tumor	2/1046	12/8007	0.477631	0.999954	0.999954	CD14/MET	2
DOID:539	ophthalmoplegia	2/1046	12/8007	0.477631	0.999954	0.999954	DTNA/TFAM	2
DOID:614	lymphopenia	2/1046	12/8007	0.477631	0.999954	0.999954	CD28/IL15	2
DOID:9562	primary ciliary dyskinesia	2/1046	12/8007	0.477631	0.999954	0.999954	CFTR/DPCD	2
DOID:9742	pelvic varices	2/1046	12/8007	0.477631	0.999954	0.999954	ACE/GSTM1	2
DOID:936	brain disease	60/1046	454/8007	0.482808	0.999954	0.999954	ABCB1/ABCC1/ABCC2/ACE/ADAM22/ALDH2/AP4M1/CACNA1A/CACNA1G/CALCA/CASP8/CFLAR/CHRM4/CHRNB2/CNTNAP2/CRHR1/CSMD3/CTLA4/DDX42/EGR1/EIF2B4/ERN1/FAM3C/FOPNL/FUBP1/GABRR3/GBA/GFAP/GOSR2/GRIN2A/GRN/GSTP1/HCRT/HEXA/HTR1A/ITGAL/KCNN3/KLHL14/LAMB1/MAPT/MAZ/MPV17/NES/NFKB1/NOTCH3/NTNG1/NUCB2/PNPO/RCN2/RHAG/RHOA/SEZ6/SGCE/SLC6A4/SOCS1/SPR/STX1A/TBX21/UNC93B1/WASL	60
DOID:627	severe combined immunodeficiency	7/1046	50/8007	0.484495	0.999954	0.999954	ADAR/BMI1/CHD7/FOXN1/HOXB4/MET/SLC6A4	7
DOID:3744	cervical squamous cell carcinoma	10/1046	73/8007	0.487999	0.999954	0.999954	ATP2A2/CD28/CFLAR/CTLA4/HPSE2/KRT10/MET/NFKB1/PIK3CG/SOD2	10
DOID:10316	pneumoconiosis	5/1046	35/8007	0.489259	0.999954	0.999954	ACE/CASP8/GSTP1/NFKB1/SOD2	5
DOID:1116	pertussis	5/1046	35/8007	0.489259	0.999954	0.999954	ITGAM/MAPK3/PIK3CG/RELA/STAT3	5
DOID:1682	congenital heart disease	8/1046	58/8007	0.492705	0.999954	0.999954	ATP2A2/BMPR2/CFC1/F2/MYH11/PTPN11/SLC6A4/TBX2	8
DOID:633	myositis	11/1046	81/8007	0.494608	0.999954	0.999954	CD28/CD83/IL15/ITGAM/LMNA/MAP1LC3A/MET/S100A8/SLC6A4/TREX1/UBB	11
DOID:14067	Plasmodium falciparum malaria	3/1046	20/8007	0.495644	0.999954	0.999954	GSTM1/GSTP1/NCF1	3
DOID:1827	idiopathic generalized epilepsy	3/1046	20/8007	0.495644	0.999954	0.999954	CACNA1A/CACNA1G/FOPNL	3
DOID:1920	hyperuricemia	3/1046	20/8007	0.495644	0.999954	0.999954	SARS/SLC22A11/SLC22A12	3
DOID:447	renal tubular transport disease	3/1046	20/8007	0.495644	0.999954	0.999954	SLC4A1/SLC5A2/WNK4	3
DOID:4990	essential tremor	3/1046	20/8007	0.495644	0.999954	0.999954	GABRR3/GBA/MAPT	3
DOID:8632	Kaposi's sarcoma	3/1046	20/8007	0.495644	0.999954	0.999954	LYN/PAX2/RPS6KB1	3
DOID:2994	germ cell cancer	54/1046	410/8007	0.496988	0.999954	0.999954	ABCC1/ACTR1A/ARHGEF2/ARPC1B/BMI1/CASP10/CASP8/CAV1/CCL20/CCNB1/CES2/DND1/ETV4/FMNL1/GSTM2/HDAC3/HPSE2/IGF1R/IGF2BP1/IL15/ITGA3/ITGB3/KCNA3/KPNA2/KRT10/KRT19/MDK/MEF2D/MEN1/MET/MIR21/MUC1/NAIP/PAK1/PIK3CG/PKM/PLXNB1/PROK2/RBP1/RELA/RHOA/RPS3/RPS6KB1/S100A2/SDCBP/SFRP5/SHC1/SHMT1/SOD2/SOX17/STAG1/VAV3/WNT3/XPO1	54
DOID:12603	acute leukemia	15/1046	112/8007	0.501164	0.999954	0.999954	ABCB1/ABCC1/ABCC3/BMI1/CREB1/CYP3A5/GSTM1/GSTP1/MDK/MPO/MVP/NME1/PML/RUNX1T1/TFR2	15
DOID:0080014	chromosomal disease	18/1046	135/8007	0.501631	0.999954	0.999954	BAZ1B/CAMP/CHD7/CSH1/ELN/FGF8/FOXP2/GH1/GTF2IRD1/HCRT/LIMK1/MAPT/NDUFS3/NPAS4/PAK1/PROK2/RBM4/TACR3	18
DOID:12449	aplastic anemia	10/1046	74/8007	0.506143	0.999954	0.999954	CD28/CTLA4/CYP3A4/GSTM1/GSTP1/ITGA2B/ITGB3/PRKCE/TBX21/XPO1	10
DOID:10003	sensorineural hearing loss	7/1046	51/8007	0.506366	0.999954	0.999954	F2/HARS2/ITGB3/MYO15A/SLC26A4/TBX2/TBX4	7
DOID:234	colon adenocarcinoma	4/1046	28/8007	0.506903	0.999954	0.999954	CALR/CAV1/SLC4A1/STAT5A	4
DOID:4362	cervical cancer	14/1046	105/8007	0.511128	0.999954	0.999954	ATP2A2/CD28/CFLAR/CTLA4/HPSE2/KRT10/KRT19/MAPK3/MET/NFKB1/PIK3CG/SERPINH1/SOD2/TOP2A	14
DOID:594	panic disorder	5/1046	36/8007	0.515295	0.999954	0.999954	CRHR1/ELN/GAL/HTR1A/SLC6A4	5
DOID:13608	biliary atresia	2/1046	13/8007	0.521576	0.999954	0.999954	CD14/CFC1	2
DOID:3133	acute porphyria	2/1046	13/8007	0.521576	0.999954	0.999954	CPOX/GSTM1	2
DOID:5223	infertility	27/1046	206/8007	0.524553	0.999954	0.999954	ABCB1/BRCA1/CATSPER1/CDC25A/CFTR/CRISP2/CYP17A1/EGR4/F2/FKBP6/FOXL2/GSTM1/GSTP1/IGF1R/IL6R/ITGAV/ITGB3/LMNA/MAS1/MUC1/NANOS3/PRM1/PRM2/PRM3/PROK1/SPAG16/TNP2	27
DOID:628	combined T cell and B cell immunodeficiency	7/1046	52/8007	0.527917	0.999954	0.999954	ADAR/BMI1/CHD7/FOXN1/HOXB4/MET/SLC6A4	7
DOID:4043	skeletal muscle cancer	11/1046	83/8007	0.528881	0.999954	0.999954	ANKRD2/CAPN1/EPHA3/EZR/IGF1R/JUP/MET/NCOA1/NFKB1/PTPN11/SGCA	11
DOID:2316	brain ischemia	3/1046	21/8007	0.529777	0.999954	0.999954	F2/IGF1R/MDK	3
DOID:5041	esophageal cancer	19/1046	145/8007	0.532054	0.999954	0.999954	CAV1/CAV2/CCNB1/CENPH/EBAG9/EGR1/MAN2C1/MDK/MET/MIR21/MUC1/RARA/RHOA/S100A2/S100A4/S100A8/S100A9/SHMT1/SOD2	19
DOID:11260	rabies	8/1046	60/8007	0.533032	0.999954	0.999954	BMPR2/CALR/CAMP/CAV1/NGFR/SERPINC1/UNC119/VKORC1	8
DOID:12177	common variable immunodeficiency	4/1046	29/8007	0.535774	0.999954	0.999954	CTLA4/ICOS/PRKAR1A/TNFRSF13B	4
DOID:13189	gout	4/1046	29/8007	0.535774	0.999954	0.999954	IL6R/MAZ/SLC22A12/TEC	4
DOID:0060262	gallbladder disease	5/1046	37/8007	0.54076	0.999954	0.999954	ABCB4/ABCG5/ABCG8/CYP7A1/NR1H3	5
DOID:7166	thyroiditis	7/1046	53/8007	0.549096	0.999954	0.999954	CASP8/COL1A1/CTLA4/IL6R/KRT19/MET/SLC26A4	7
DOID:15	reproductive system disease	50/1046	386/8007	0.550239	0.999954	0.999954	ABCB1/ACSL6/BRCA1/CATSPER1/CDC25A/CFTR/CRISP2/CYP17A1/EBAG9/EGR4/F2/FKBP6/FOXL2/GH1/GSTM1/GSTP1/HEXA/HSD17B1/IGF1R/IL15/IL6R/ITGAV/ITGB3/KLHL10/LAMB1/LHX8/LMNA/MALAT1/MAS1/MDK/MPO/MSH4/MST1/MST1R/MUC1/NANOS3/NCOA1/NOBOX/PRM1/PRM2/PRM3/PROK1/PYY/RAP1A/RELA/S100A13/SOD2/SPAG16/TGFB1I1/TNP2	50
DOID:2030	anxiety disorder	9/1046	69/8007	0.55614	0.999954	0.999954	CNTNAP2/CRHR1/ELN/GAL/HCRT/HTR1A/PKM/SGCE/SLC6A4	9
DOID:4607	biliary tract cancer	23/1046	178/8007	0.556992	0.999954	0.999954	ABCB1/ABCC2/ABCG8/ASPH/BMI1/CAV1/CD83/CFLAR/EZR/F2RL1/HDGF/HOXB7/IMP3/KRT19/MAPK3/MET/MIR21/MUC1/NME1/PIK3CG/PML/RPS6KB1/TOP2A	23
DOID:6713	cerebrovascular disease	15/1046	116/8007	0.559111	0.999954	0.999954	ACE/COL1A2/CYP4F2/ELN/F2/GPX1/GSTM1/LCAT/LIMK1/MDK/MPO/NFKB1/NOTCH3/RELA/SERPINE2	15
DOID:10584	retinitis pigmentosa	10/1046	77/8007	0.559338	0.999954	0.999954	BBS4/CA4/CNGA1/FAM161A/IMPG2/MDH1/MPP4/NR2E3/RP1/ZNF513	10
DOID:13089	intracranial arterial disease	3/1046	22/8007	0.562575	0.999954	0.999954	COL1A2/ELN/LIMK1	3
DOID:14221	metabolic syndrome X	3/1046	22/8007	0.562575	0.999954	0.999954	ACE/CTF1/NAMPT	3
DOID:1800	neuroendocrine carcinoma	3/1046	22/8007	0.562575	0.999954	0.999954	DPYSL5/KRT19/KRT20	3
DOID:3181	oligodendroglioma	3/1046	22/8007	0.562575	0.999954	0.999954	GSTM1/GSTP1/PTPRZ1	3
DOID:3369	peripheral primitive neuroectodermal tumor	3/1046	22/8007	0.562575	0.999954	0.999954	BMI1/CASP8/SOD2	3
DOID:3527	cerebral arterial disease	3/1046	22/8007	0.562575	0.999954	0.999954	COL1A2/ELN/LIMK1	3
DOID:6741	bilateral breast cancer	3/1046	22/8007	0.562575	0.999954	0.999954	ATXN2/BRCA1/MUS81	3
DOID:12241	beta thalassemia	2/1046	14/8007	0.562965	0.999954	0.999954	GSTM1/SLC4A1	2
DOID:13268	porphyria	2/1046	14/8007	0.562965	0.999954	0.999954	CPOX/GSTM1	2
DOID:13976	peptic esophagitis	2/1046	14/8007	0.562965	0.999954	0.999954	GSTM1/GSTP1	2
DOID:3149	keratoacanthoma	2/1046	14/8007	0.562965	0.999954	0.999954	S100A7/S100A9	2
DOID:349	systemic mastocytosis	5/1046	38/8007	0.565583	0.999954	0.999954	ATP2A2/CFTR/E2F1/MIR25/PIK3CG	5
DOID:75	lymphatic system disease	13/1046	101/8007	0.56802	0.999954	0.999954	ACE/CASP8/CCR7/CFC1/CFLAR/GBA/ITGAL/ITGAX/MET/S100A12/S100A8/S100A9/SOCS1	13
DOID:1192	peripheral nervous system neoplasm	51/1046	396/8007	0.568234	0.999954	0.999954	ABCB1/ABCC1/ASPH/ATXN2/BAD/BMI1/CACYBP/CASP8/CD276/CFL1/CRABP2/DDX20/E2F1/EGR1/FZD1/GSTP1/IGF1R/IL6R/INA/INSRR/KLF2/MADD/MALAT1/MAPK3/MAPT/MCM7/MDK/MIR152/MIR21/NES/NFKB1/NGFR/NME1/NTRK1/PIK3CG/PML/PROK1/PYCARD/S100A4/SCG2/SEMA4F/SMN1/SOD2/STAT3/SULT1A3/TFPI2/TLX2/TOP2A/TRIM16/WNT2/WNT3	51
DOID:11984	hypertrophic cardiomyopathy	8/1046	62/8007	0.572097	0.999954	0.999954	ACE/COX15/HCN4/IGF1R/MRPS22/MYBPC3/MYL2/PTPN11	8
DOID:784	chronic kidney failure	9/1046	70/8007	0.574338	0.999954	0.999954	ACE/CRHBP/CRHR1/GSTM1/MPO/SHC1/SLC4A1/UCN/UCN2	9
DOID:13241	Behcet's disease	11/1046	86/8007	0.578757	0.999954	0.999954	ACE/ANGPT1/CDH5/CTLA4/F2/GSTM1/GSTP1/IL15/PROCR/SOD2/TXK	11
DOID:612	primary immunodeficiency disease	25/1046	196/8007	0.584317	0.999954	0.999954	ABCB1/ADAR/AP3B1/BMI1/CASP8/CAV1/CHD7/CIITA/CTLA4/FOXN1/HEXIM1/HOXB4/ICOS/IL15/MET/NCF1/NCF1C/NFKB1/PIK3CG/PRKAR1A/SLC6A4/SNF8/SP110/TNFRSF13B/XPO1	25
DOID:0080006	bone development disease	7/1046	55/8007	0.590167	0.999954	0.999954	BGLAP/COL1A1/COL1A2/FKBP10/GDF5/IGF1R/PRKAR1A	7
DOID:438	autoimmune disease of the nervous system	7/1046	55/8007	0.590167	0.999954	0.999954	ABCB1/CACNA1A/CD14/CD276/CTLA4/GFAP/RAPSN	7
DOID:5183	hereditary Wilms' tumor	7/1046	55/8007	0.590167	0.999954	0.999954	ABCB1/DMTF1/EGR1/HTRA2/IGF1R/NES/RBM4	7
DOID:3083	chronic obstructive pulmonary disease	28/1046	220/8007	0.590595	0.999954	0.999954	ABCC1/ACE/ADORA2B/ATP2A2/CAMP/CD14/CDC6/CFTR/COL1A1/CTLA4/ELN/FLCN/GSTM1/GSTO1/GSTO2/GSTP1/ITGAL/ITGAM/MET/NFKB1/RAP1A/RELA/SERPINE2/SLC16A4/SLC26A4/SLC6A4/SOD2/TRPV4	28
DOID:11394	adult respiratory distress syndrome	4/1046	31/8007	0.590812	0.999954	0.999954	ACE/HSD11B2/NFKB1/TRPV2	4
DOID:2583	agammaglobulinemia	4/1046	31/8007	0.590812	0.999954	0.999954	CTLA4/ICOS/PRKAR1A/TNFRSF13B	4
DOID:620	blood protein disease	4/1046	31/8007	0.590812	0.999954	0.999954	CTLA4/ICOS/PRKAR1A/TNFRSF13B	4
DOID:2952	inner ear disease	9/1046	71/8007	0.5922	0.999954	0.999954	COL1A1/F2/HARS2/ITGB3/KCNE3/MYO15A/SLC26A4/TBX2/TBX4	9
DOID:10892	hypospadias	3/1046	23/8007	0.593941	0.999954	0.999954	CYP17A1/FGF8/WTAP	3
DOID:11723	Duchenne muscular dystrophy	3/1046	23/8007	0.593941	0.999954	0.999954	CAPN1/DTNA/SYNM	3
DOID:9884	muscular dystrophy	13/1046	103/8007	0.597845	0.999954	0.999954	CAPN1/CELF1/CFLAR/DAG1/DTNA/LMNA/MAPT/MYOT/SCN4A/SGCA/SMN1/SYNM/TPM3	13
DOID:1148	polydactyly	2/1046	15/8007	0.601717	0.999954	0.999954	BBS4/MKS1	2
DOID:12129	bulimia nervosa	2/1046	15/8007	0.601717	0.999954	0.999954	NAMPT/SLC6A4	2
DOID:3948	adrenocortical carcinoma	2/1046	15/8007	0.601717	0.999954	0.999954	CCNB1/HBEGF	2
DOID:5409	lung small cell carcinoma	9/1046	72/8007	0.609699	0.999954	0.999954	ABCB1/CALCA/CASP8/CAV1/KRT20/MET/MPO/RBM5/RHOA	9
DOID:7998	hyperthyroidism	12/1046	96/8007	0.611499	0.999954	0.999954	ABCB1/CASP8/CTLA4/FCRL3/FCRL5/IGF1R/IL6R/MEN1/NFKB1/PRDX5/SLC26A4/THRA	12
DOID:2893	cervix carcinoma	13/1046	104/8007	0.612408	0.999954	0.999954	ATP2A2/CD28/CFLAR/CTLA4/HPSE2/KRT10/KRT19/MAPK3/MET/NFKB1/PIK3CG/SERPINH1/SOD2	13
DOID:0050339	commensal bacterial infectious disease	5/1046	40/8007	0.613065	0.999954	0.999954	ITGAM/MAPK3/PIK3CG/RELA/STAT3	5
DOID:12704	ataxia telangiectasia	5/1046	40/8007	0.613065	0.999954	0.999954	BMI1/E2F1/MCM7/PPP1CC/STAT3	5
DOID:3069	astrocytoma	14/1046	112/8007	0.613411	0.999954	0.999954	ADAR/BCAN/IGF1R/IGFBP4/ITGAV/MCM7/NAMPT/PCDHGA11/PTPN11/PTPRZ1/RHOA/RPS6KB1/S100A13/S100A4	14
DOID:9352	type 2 diabetes mellitus	27/1046	215/8007	0.619337	0.999954	0.999954	ASIP/BGLAP/CASP8/CD28/CTLA4/HSD11B2/HTR1A/IL15/IL6R/ITGA2B/ITGAM/ITGB3/KLF2/LCAT/LMNA/LRP5/MPO/NAMPT/PIK3CG/PKLR/POMC/S100A8/S100A9/SCD/SHC1/SLC16A4/SOD2	27
DOID:2452	thrombophilia	3/1046	24/8007	0.623806	0.999954	0.999954	ITGAM/PROCR/SERPINC1	3
DOID:272	hepatic vascular disease	3/1046	24/8007	0.623806	0.999954	0.999954	F2/ITGB3/VKORC1	3
DOID:3151	skin squamous cell carcinoma	3/1046	24/8007	0.623806	0.999954	0.999954	PTPRD/S100A7/S100A9	3
DOID:3907	lung squamous cell carcinoma	3/1046	24/8007	0.623806	0.999954	0.999954	RPS3A/S100A4/S100A7	3
DOID:0050904	salivary gland carcinoma	7/1046	57/8007	0.629276	0.999954	0.999954	BZW1/CLDN3/EZR/MAPK3/MUC1/NTRK1/RELA	7
DOID:2021	placenta cancer	5/1046	41/8007	0.635634	0.999954	0.999954	ERVW-1/GH1/GH2/HSD11B2/STAT3	5
DOID:3594	choriocarcinoma	5/1046	41/8007	0.635634	0.999954	0.999954	ERVW-1/GH1/GH2/HSD11B2/STAT3	5
DOID:229	female reproductive system disease	24/1046	193/8007	0.636075	0.999954	0.999954	ACSL6/CYP17A1/EBAG9/FOXL2/GH1/GSTP1/HSD17B1/IL15/IL6R/LAMB1/LHX8/LMNA/MALAT1/MDK/MPO/MSH4/MST1/MST1R/NANOS3/NOBOX/PYY/RELA/S100A13/SOD2	24
DOID:11870	Pick's disease	2/1046	16/8007	0.637813	0.999954	0.999954	MAPT/PRDX2	2
DOID:1679	cystitis	2/1046	16/8007	0.637813	0.999954	0.999954	HBEGF/MUC1	2
DOID:3265	chronic granulomatous disease	2/1046	16/8007	0.637813	0.999954	0.999954	NCF1/NCF1C	2
DOID:589	congenital hemolytic anemia	2/1046	16/8007	0.637813	0.999954	0.999954	PRDX2/SLC4A1	2
DOID:0060115	nervous system benign neoplasm	4/1046	33/8007	0.64181	0.999954	0.999954	GFAP/IGF1R/MIR21/STAT3	4
DOID:1483	gingival disease	4/1046	33/8007	0.64181	0.999954	0.999954	ABCB1/CTLA4/IL15/MPO	4
DOID:2115	B cell deficiency	4/1046	33/8007	0.64181	0.999954	0.999954	CTLA4/ICOS/PRKAR1A/TNFRSF13B	4
DOID:4960	bone marrow cancer	41/1046	328/8007	0.646794	0.999954	0.999954	ABCB1/BGLAP/BMI1/CALCR/CASP10/CASP8/CCL20/CD79B/CFLAR/CIITA/COL1A1/CYP3A4/CYP3A5/EGR1/GAB2/GBA/GDE1/GSTM1/GSTP1/HOXB7/IGF1R/IL15/IL6R/ITGA2B/ITGAV/ITGB3/LYN/MET/MUC1/MVP/NFKB1/PIK3CG/PTPN11/RASD1/RHOA/SFRP5/SOCS1/SOD2/STAT3/TNFRSF13B/TNFRSF17	41
DOID:8850	salivary gland cancer	7/1046	58/8007	0.648021	0.999954	0.999954	BZW1/CLDN3/EZR/MAPK3/MUC1/NTRK1/RELA	7
DOID:1934	dysostosis	3/1046	25/8007	0.65213	0.999954	0.999954	GDF5/IGF1R/PRKAR1A	3
DOID:5113	nutritional deficiency disease	3/1046	25/8007	0.65213	0.999954	0.999954	ETFA/PEMT/POU1F1	3
DOID:0060116	sensory system cancer	17/1046	139/8007	0.653776	0.999954	0.999954	ABCB1/ABCC1/BMPR2/CASP8/CDH11/CDK6/CIITA/CSPG4/E2F1/GTF2I/LMNA/MAPK3/NFKB1/NGFR/NME1/NTRK1/PAK1	17
DOID:2174	ocular cancer	17/1046	139/8007	0.653776	0.999954	0.999954	ABCB1/ABCC1/BMPR2/CASP8/CDH11/CDK6/CIITA/CSPG4/E2F1/GTF2I/LMNA/MAPK3/NFKB1/NGFR/NME1/NTRK1/PAK1	17
DOID:3770	pulmonary fibrosis	15/1046	123/8007	0.653802	0.999954	0.999954	CAV1/CFLAR/CSF1/ELMOD2/F2/F2R/FZD1/LMNA/MIR21/MUC1/NCF1/NFKB1/RHOA/S100A9/SOCS1	15
DOID:11054	urinary bladder cancer	13/1046	107/8007	0.654533	0.999954	0.999954	CALR/CAV1/CFLAR/EFNA1/GSTP1/ITGA3/JUP/MST1R/MUC1/PREPL/RTKN/SOD2/UCA1	13
DOID:4481	allergic rhinitis	12/1046	99/8007	0.655266	0.999954	0.999954	CALCA/CD14/CD28/CTLA4/EPX/F2RL1/MIR21/NFKB1/RELA/S100A7/TBX21/UCN	12
DOID:219	colon cancer	35/1046	282/8007	0.656743	0.999954	0.999954	ABCB1/ASPH/ATP2A2/BAD/CA8/CALR/CASP8/CAV1/CAV2/CDK5RAP3/CES2/CFLAR/F2R/HDAC3/IGF1R/IL15/KRT20/LMNA/MDK/MET/MST1R/MUC1/NFKB1/NOL3/PIK3CG/PRKCE/PTPN13/RHOA/SEPT4/SHC1/SLC4A1/SOD2/SPN/STAT3/STAT5A	35
DOID:10923	sickle cell anemia	5/1046	42/8007	0.657373	0.999954	0.999954	ACE/G6PC/IGF1R/MPO/SCD	5
DOID:11077	brucellosis	5/1046	42/8007	0.657373	0.999954	0.999954	ABCB1/ABCC6/ACE/CD14/PYCARD	5
DOID:0080000	muscular disease	51/1046	408/8007	0.658451	0.999954	0.999954	ACE/ATP2A2/CACNA1A/CAPN1/CAV1/CD28/CD83/CELF1/CFLAR/COX15/CTLA4/CYP17A1/DAG1/DDX20/DTNA/ETFDH/HCN4/IGF1R/IL15/ITGAM/KCNJ2/LMNA/MAP1LC3A/MAPT/MEF2A/MET/MRPS22/MYBPC3/MYL2/MYOT/NAIP/NDUFV1/NFKB1/NOLC1/PTPN11/RBP1/S100A8/SCN4A/SGCA/SLC6A4/SMN1/SMN2/SOD2/SYNM/TFAM/TK2/TPM3/TREX1/TRPV4/UBB/ZFPM2	51
DOID:399	tuberculosis	19/1046	156/8007	0.665543	0.999954	0.999954	ACE/CALCA/CAMP/CCL20/CD14/CREB1/CTLA4/EPX/GSTM1/ICOS/ITGAL/ITGAX/MYO18A/NFKB1/PIK3C3/PYCARD/RELA/SOCS1/SP110	19
DOID:10223	dermatomyositis	4/1046	34/8007	0.665687	0.999954	0.999954	CD28/CD83/IL15/MET	4
DOID:11981	morbid obesity	4/1046	34/8007	0.665687	0.999954	0.999954	ACE/ATXN2/POMC/SCD	4
DOID:811	lipodystrophy	4/1046	34/8007	0.665687	0.999954	0.999954	CAV1/CRABP2/LMNA/SLC29A2	4
DOID:110	lens disease	7/1046	59/8007	0.666196	0.999954	0.999954	CRYBA1/CRYGB/CRYGC/CRYGD/GSTM1/HSF4/PITX3	7
DOID:2234	focal epilepsy	7/1046	59/8007	0.666196	0.999954	0.999954	ABCB1/CHRNB2/CNTNAP2/FAM3C/HCRT/HTR1A/SLC6A4	7
DOID:83	cataract	7/1046	59/8007	0.666196	0.999954	0.999954	CRYBA1/CRYGB/CRYGC/CRYGD/GSTM1/HSF4/PITX3	7
DOID:403	mouth disease	23/1046	188/8007	0.666433	0.999954	0.999954	ABCB1/ACE/ADAR/ALDH2/BGLAP/CAMP/CCL20/CD14/COL1A1/COL1A2/CSF1/CTLA4/F2RL1/FAM20A/GSTM1/IL15/MPO/NFKB1/PTPN11/S100A8/SLC6A4/STAT3/TBK1	23
DOID:768	retinoblastoma	14/1046	116/8007	0.667093	0.999954	0.999954	ABCB1/ABCC1/BMPR2/CASP8/CDH11/CDK6/E2F1/GTF2I/LMNA/MAPK3/NFKB1/NGFR/NME1/NTRK1	14
DOID:771	retinal cell cancer	14/1046	116/8007	0.667093	0.999954	0.999954	ABCB1/ABCC1/BMPR2/CASP8/CDH11/CDK6/E2F1/GTF2I/LMNA/MAPK3/NFKB1/NGFR/NME1/NTRK1	14
DOID:0070004	myeloma	40/1046	323/8007	0.669626	0.999954	0.999954	ABCB1/BGLAP/BMI1/CALCR/CASP10/CASP8/CCL20/CD79B/CFLAR/CIITA/COL1A1/CYP3A4/CYP3A5/EGR1/GAB2/GBA/GDE1/GSTM1/GSTP1/HOXB7/IGF1R/IL15/IL6R/ITGA2B/ITGAV/ITGB3/LYN/MET/MUC1/MVP/NFKB1/PIK3CG/RASD1/RHOA/SFRP5/SOCS1/SOD2/STAT3/TNFRSF13B/TNFRSF17	40
DOID:11971	synostosis	2/1046	17/8007	0.671285	0.999954	0.999954	GDF5/IGF1R	2
DOID:2055	post-traumatic stress disorder	2/1046	17/8007	0.671285	0.999954	0.999954	HCRT/SLC6A4	2
DOID:84	osteochondritis dissecans	2/1046	17/8007	0.671285	0.999954	0.999954	SGCE/SLC6A4	2
DOID:8923	skin melanoma	2/1046	17/8007	0.671285	0.999954	0.999954	CSPG4/MET	2
DOID:9675	pulmonary emphysema	2/1046	17/8007	0.671285	0.999954	0.999954	MET/RAP1A	2
DOID:480	movement disease	9/1046	76/8007	0.675652	0.999954	0.999954	CACNA1A/CHRM4/CRHR1/GABRR3/GBA/KLHL14/MAPT/SGCE/SPR	9
DOID:48	male reproductive system disease	16/1046	133/8007	0.677987	0.999954	0.999954	CATSPER1/CDC25A/CFTR/CRISP2/FKBP6/GSTM1/HEXA/ITGB3/KLHL10/NCOA1/PRM1/PRM2/PRM3/RAP1A/SPAG16/TGFB1I1	16
DOID:4961	bone marrow disease	5/1046	43/8007	0.678261	0.999954	0.999954	ACSL6/DPYSL5/PRM2/SH2B3/STAT5A	5
DOID:2600	laryngeal carcinoma	3/1046	26/8007	0.678894	0.999954	0.999954	BAD/CAV1/CCNB1	3
DOID:3192	neurilemmoma	3/1046	26/8007	0.678894	0.999954	0.999954	GFAP/MIR21/STAT3	3
DOID:3978	extrinsic cardiomyopathy	3/1046	26/8007	0.678894	0.999954	0.999954	CTLA4/DAG1/TREX1	3
DOID:820	myocarditis	3/1046	26/8007	0.678894	0.999954	0.999954	CTLA4/DAG1/TREX1	3
DOID:986	alopecia areata	3/1046	26/8007	0.678894	0.999954	0.999954	CTLA4/FCRL3/PSIP1	3
DOID:6590	spondylitis	8/1046	68/8007	0.679172	0.999954	0.999954	ACE/CD14/CTLA4/FCRL3/FCRL5/SOD2/SOST/STAT3	8
DOID:4989	pancreatitis	14/1046	117/8007	0.679851	0.999954	0.999954	ACE/ALDH2/AMY2A/CALCA/CD14/CFTR/CRISP3/CTLA4/GSTM1/GSTP1/MPO/PPY/RELA/SOD2	14
DOID:8466	retinal degeneration	32/1046	261/8007	0.680109	0.999954	0.999954	ACE/ADAMTS17/BBS1/BBS4/CA4/CALCRL/CAPN1/CAV1/CAV2/CNGA1/COL8A1/CPNE1/ELN/FAM161A/GSTM1/GSTP1/IMPG2/LOXL1/MDH1/MPP4/NFKB1/NPR1/NR2E3/NRG2/PITPNM1/PROK1/PTGFR/RP1/SOD2/TBK1/VAV3/ZNF513	32
DOID:2163	nasal cavity disease	12/1046	101/8007	0.682887	0.999954	0.999954	CALCA/CD14/CD28/CTLA4/EPX/F2RL1/MIR21/NFKB1/RELA/S100A7/TBX21/UCN	12
DOID:2825	nose disease	12/1046	101/8007	0.682887	0.999954	0.999954	CALCA/CD14/CD28/CTLA4/EPX/F2RL1/MIR21/NFKB1/RELA/S100A7/TBX21/UCN	12
DOID:4483	rhinitis	12/1046	101/8007	0.682887	0.999954	0.999954	CALCA/CD14/CD28/CTLA4/EPX/F2RL1/MIR21/NFKB1/RELA/S100A7/TBX21/UCN	12
DOID:4007	bladder carcinoma	7/1046	60/8007	0.683784	0.999954	0.999954	CAV1/CFLAR/EFNA1/GSTP1/JUP/PREPL/RTKN	7
DOID:12716	newborn respiratory distress syndrome	4/1046	35/8007	0.688452	0.999954	0.999954	ACE/F2RL1/HSD11B2/NFKB1	4
DOID:1272	telangiectasis	4/1046	35/8007	0.688452	0.999954	0.999954	BMPR2/E2F1/PPP1CC/STAT3	4
DOID:2596	larynx cancer	4/1046	35/8007	0.688452	0.999954	0.999954	BAD/CAV1/CCNB1/KRT19	4
DOID:987	alopecia	6/1046	52/8007	0.68992	0.999954	0.999954	CTLA4/FCRL3/FOXN1/KRT15/POMC/PSIP1	6
DOID:974	upper respiratory tract disease	15/1046	126/8007	0.690908	0.999954	0.999954	CALCA/CD14/CD28/CTLA4/EPX/F2RL1/MIR21/MUC1/NFKB1/OVGP1/RELA/S100A7/SCN4A/TBX21/UCN	15
DOID:1123	spondyloarthropathy	9/1046	77/8007	0.691047	0.999954	0.999954	ACE/CD14/CTLA4/FCRL3/FCRL5/ICOS/SOD2/SOST/STAT3	9
DOID:4645	retinal cancer	14/1046	118/8007	0.692326	0.999954	0.999954	ABCB1/ABCC1/BMPR2/CASP8/CDH11/CDK6/E2F1/GTF2I/LMNA/MAPK3/NFKB1/NGFR/NME1/NTRK1	14
DOID:7147	ankylosing spondylitis	8/1046	69/8007	0.695308	0.999954	0.999954	ACE/CD14/CTLA4/FCRL3/FCRL5/SOD2/SOST/STAT3	8
DOID:5679	retinal disease	44/1046	358/8007	0.695341	0.999954	0.999954	ABCC6/ACE/ADAMTS17/BBS1/BBS4/CA4/CABP4/CALCRL/CAPN1/CASP10/CAV1/CAV2/CFLAR/CIITA/CNGA1/COL8A1/CPNE1/DPYSL5/ELN/FAM161A/GNAT2/GSS/GSTM1/GSTP1/IGF1R/IMPG2/LOXL1/MDH1/MPP3/MPP4/NFKB1/NPR1/NR2E3/NRG2/PDZD7/PITPNM1/PROK1/PTGFR/RP1/SEMA4A/SOD2/TBK1/VAV3/ZNF513	44
DOID:1036	chronic leukemia	27/1046	223/8007	0.696088	0.999954	0.999954	ACE/BMI1/CCR7/CD83/CTLA4/DOK1/EFNA4/F2R/GAB2/ITCH/JUNB/LYN/MAPK3/MIR106B/MIR21/MPO/NFKB1/NME2/REL/RELA/SLC4A1/SPAG9/STAT3/STAT5A/STAT5B/WNT16/WNT3	27
DOID:3213	demyelinating disease	21/1046	175/8007	0.697073	0.999954	0.999954	ACE/ATXN2/CCR7/CD14/CD28/CIITA/CNP/CTLA4/F2RL1/GRN/GSTM1/HCRT/IL6R/KCNA3/MAPT/MPO/MST1R/NAIP/PTPRCAP/PTPRZ1/RELA	21
DOID:9256	colorectal cancer	35/1046	287/8007	0.698102	0.999954	0.999954	ABCB1/ASPH/ATP2A2/BAD/CA8/CALR/CASP8/CAV1/CAV2/CDK5RAP3/CES2/CFLAR/F2R/HDAC3/IGF1R/IL15/KRT20/LMNA/MDK/MET/MST1R/MUC1/NFKB1/NOL3/PIK3CG/PRKCE/PTPN13/RHOA/SEPT4/SHC1/SLC4A1/SOD2/SPN/STAT3/STAT5A	35
DOID:50	thyroid gland disease	19/1046	159/8007	0.698248	0.999954	0.999954	ABCB1/CASP8/COL1A1/CTLA4/FCRL3/FCRL5/IGF1R/IL6R/KRT19/MEN1/MET/NAMPT/NFKB1/PDE8B/POU1F1/PRDX5/PTPRJ/SLC26A4/THRA	19
DOID:1459	hypothyroidism	5/1046	44/8007	0.698281	0.999954	0.999954	CTLA4/NAMPT/PDE8B/POU1F1/PTPRJ	5
DOID:1555	urticaria	5/1046	44/8007	0.698281	0.999954	0.999954	ACE/ADORA3/CRHR1/GPX1/SOD2	5
DOID:350	mastocytosis	5/1046	44/8007	0.698281	0.999954	0.999954	ATP2A2/CFTR/E2F1/MIR25/PIK3CG	5
DOID:423	myopathy	49/1046	398/8007	0.698699	0.999954	0.999954	ACE/ATP2A2/CACNA1A/CAPN1/CAV1/CD28/CD83/CELF1/CFLAR/COX15/CTLA4/CYP17A1/DAG1/DDX20/DTNA/ETFDH/HCN4/IGF1R/IL15/ITGAM/KCNJ2/LMNA/MAP1LC3A/MAPT/MET/MRPS22/MYBPC3/MYL2/MYOT/NAIP/NDUFV1/NFKB1/NOLC1/PTPN11/RBP1/S100A8/SCN4A/SGCA/SLC6A4/SMN1/SMN2/SOD2/SYNM/TFAM/TK2/TPM3/TREX1/TRPV4/UBB	49
DOID:66	muscle tissue disease	49/1046	398/8007	0.698699	0.999954	0.999954	ACE/ATP2A2/CACNA1A/CAPN1/CAV1/CD28/CD83/CELF1/CFLAR/COX15/CTLA4/CYP17A1/DAG1/DDX20/DTNA/ETFDH/HCN4/IGF1R/IL15/ITGAM/KCNJ2/LMNA/MAP1LC3A/MAPT/MET/MRPS22/MYBPC3/MYL2/MYOT/NAIP/NDUFV1/NFKB1/NOLC1/PTPN11/RBP1/S100A8/SCN4A/SGCA/SLC6A4/SMN1/SMN2/SOD2/SYNM/TFAM/TK2/TPM3/TREX1/TRPV4/UBB	49
DOID:14250	Down syndrome	7/1046	61/8007	0.700771	0.999954	0.999954	CAMP/GH1/MAPT/NDUFS3/NPAS4/PAK1/RBM4	7
DOID:341	peripheral vascular disease	7/1046	61/8007	0.700771	0.999954	0.999954	ACE/AOC3/BMPR2/E2F1/PPP1CC/STAT3/VKORC1	7
DOID:520	aortic disease	7/1046	61/8007	0.700771	0.999954	0.999954	ABCC6/ACE/EGR1/ELN/MYH11/PLA2G10/XYLT1	7
DOID:8618	oral cavity cancer	7/1046	61/8007	0.700771	0.999954	0.999954	BZW1/CLDN3/EZR/MAPK3/MUC1/NTRK1/RELA	7
DOID:1852	intrahepatic cholestasis	2/1046	18/8007	0.702202	0.999954	0.999954	ABCB4/ABCC2	2
DOID:302	substance abuse	2/1046	18/8007	0.702202	0.999954	0.999954	CARTPT/SLC6A4	2
DOID:3262	phagocyte bactericidal dysfunction	2/1046	18/8007	0.702202	0.999954	0.999954	NCF1/NCF1C	2
DOID:660	adrenal cortex cancer	2/1046	18/8007	0.702202	0.999954	0.999954	CCNB1/HBEGF	2
DOID:9428	intracranial hypertension	2/1046	18/8007	0.702202	0.999954	0.999954	CASP8/MAPT	2
DOID:10159	osteonecrosis	3/1046	27/8007	0.704099	0.999954	0.999954	ABCB1/F2/SREBF1	3
DOID:13129	severe pre-eclampsia	3/1046	27/8007	0.704099	0.999954	0.999954	EBAG9/ERVW-1/HADHA	3
DOID:2978	carbohydrate metabolic disorder	3/1046	27/8007	0.704099	0.999954	0.999954	DLD/IGF1R/PYGM	3
DOID:5672	large intestine cancer	35/1046	288/8007	0.706042	0.999954	0.999954	ABCB1/ASPH/ATP2A2/BAD/CA8/CALR/CASP8/CAV1/CAV2/CDK5RAP3/CES2/CFLAR/F2R/HDAC3/IGF1R/IL15/KRT20/LMNA/MDK/MET/MST1R/MUC1/NFKB1/NOL3/PIK3CG/PRKCE/PTPN13/RHOA/SEPT4/SHC1/SLC4A1/SOD2/SPN/STAT3/STAT5A	35
DOID:1520	colon carcinoma	20/1046	168/8007	0.707844	0.999954	0.999954	ABCB1/ASPH/CALR/CASP8/CAV1/CFLAR/F2R/IL15/KRT20/LMNA/MET/MUC1/NFKB1/PRKCE/PTPN13/RHOA/SLC4A1/SPN/STAT3/STAT5A	20
DOID:5656	cranial nerve disease	8/1046	70/8007	0.710917	0.999954	0.999954	CACNA1A/DPYSL5/DTNA/HCRT/HSD17B1/ITGB3/NOTCH3/TFAM	8
DOID:0080008	ischemic bone disease	5/1046	45/8007	0.717424	0.999954	0.999954	ABCB1/F2/SGCE/SLC6A4/SREBF1	5
DOID:11830	myopia	5/1046	45/8007	0.717424	0.999954	0.999954	ADAMTS17/COL1A1/EGR1/MET/RARA	5
DOID:2377	multiple sclerosis	20/1046	169/8007	0.717892	0.999954	0.999954	ACE/ATXN2/CCR7/CD14/CD28/CIITA/CNP/CTLA4/F2RL1/GRN/GSTM1/HCRT/IL6R/KCNA3/MAPT/MPO/MST1R/NAIP/PTPRCAP/RELA	20
DOID:870	neuropathy	23/1046	194/8007	0.72478	0.999954	0.999954	ABCB1/ALDH2/CACNA1A/CD276/CTLA4/DPYSL5/DTNA/EMP2/GAST/HCRT/HSD17B1/ITGB3/KIF20A/LITAF/LMNA/NOTCH3/RAPSN/RELA/RTKN/S100A12/SEPT4/TFAM/TRPV4	23
DOID:2018	hyperinsulinism	6/1046	54/8007	0.725152	0.999954	0.999954	GIP/NAMPT/NFKB1/PPP1CA/PYY/RPS6KB1	6
DOID:3082	interstitial lung disease	20/1046	170/8007	0.72773	0.999954	0.999954	ACE/CASP8/CAV1/CFLAR/CFTR/CSF1/ELMOD2/F2/F2R/FZD1/GSTP1/LMNA/MIR21/MUC1/NCF1/NFKB1/RHOA/S100A9/SOCS1/SOD2	20
DOID:13141	uveitis	3/1046	28/8007	0.727762	0.999954	0.999954	CTLA4/POMC/SOD2	3
DOID:2001	neuroma	3/1046	28/8007	0.727762	0.999954	0.999954	GFAP/MIR21/STAT3	3
DOID:1091	tooth disease	19/1046	162/8007	0.72904	0.999954	0.999954	ABCB1/ACE/ALDH2/BGLAP/CAMP/CCL20/CD14/COL1A1/COL1A2/CSF1/CTLA4/F2RL1/FAM20A/GSTM1/IL15/MPO/NFKB1/S100A8/SLC6A4	19
DOID:289	endometriosis	10/1046	88/8007	0.729422	0.999954	0.999954	EBAG9/HSD17B1/IL15/IL6R/LAMB1/MDK/MST1/MST1R/RELA/S100A13	10
DOID:10930	borderline personality disorder	2/1046	19/8007	0.73066	0.999954	0.999954	NOTCH3/SLC6A4	2
DOID:12132	Wegener's granulomatosis	2/1046	19/8007	0.73066	0.999954	0.999954	CTLA4/MPO	2
DOID:3095	germ cell and embryonal cancer	2/1046	19/8007	0.73066	0.999954	0.999954	GSTM2/KRT10	2
DOID:9206	Barrett's esophagus	2/1046	19/8007	0.73066	0.999954	0.999954	CES2/SOD2	2
DOID:715	T-cell leukemia	7/1046	63/8007	0.732908	0.999954	0.999954	BMI1/LYN/MET/MUC1/MVP/NFKB1/SOCS1	7
DOID:12361	Graves' disease	9/1046	80/8007	0.734431	0.999954	0.999954	CASP8/CTLA4/FCRL3/FCRL5/IGF1R/IL6R/NFKB1/PRDX5/SLC26A4	9
DOID:3480	uveal disease	5/1046	46/8007	0.735687	0.999954	0.999954	CTLA4/ELN/LOXL1/POMC/SOD2	5
DOID:3602	toxic encephalopathy	5/1046	46/8007	0.735687	0.999954	0.999954	ABCB1/CYP3A5/KCNN3/MAPT/SEPT4	5
DOID:26	pancreas disease	20/1046	171/8007	0.737356	0.999954	0.999954	ACE/ALDH2/AMY2A/CALCA/CD14/CFTR/CRISP3/CTLA4/GIP/GSTM1/GSTP1/MPO/NAMPT/NFKB1/PPP1CA/PPY/PYY/RELA/RPS6KB1/SOD2	20
DOID:1205	hypersensitivity reaction type I disease	14/1046	122/8007	0.739279	0.999954	0.999954	ACE/ARHGEF5/BRCA1/CALCA/CD14/CRHR1/F2RL1/HTR2B/ITGB3/PTPN11/RAD9A/RGS7BP/STAT3/STAT5A	14
DOID:865	vasculitis	14/1046	122/8007	0.739279	0.999954	0.999954	ACE/ANGPT1/CDH5/CTLA4/F2/GSTM1/GSTP1/IL15/ITGB3/MPO/PROCR/S100A9/SOD2/TXK	14
DOID:9074	systemic lupus erythematosus	9/1046	81/8007	0.74794	0.999954	0.999954	ADAR/CALCA/CIITA/ITGAM/ITGB3/KCNA3/LYN/PROCR/SOD2	9
DOID:303	substance-related disorder	7/1046	64/8007	0.748049	0.999954	0.999954	ABCC1/CARTPT/HTR2B/KCND3/KCNJ2/SCN4A/SLC6A4	7
DOID:643	progressive multifocal leukoencephalopathy	7/1046	64/8007	0.748049	0.999954	0.999954	PML/RARA/SP100/SPI1/STAT3/SUMO1/UBA7	7
DOID:11963	esophagitis	3/1046	29/8007	0.749915	0.999954	0.999954	GSTM1/GSTP1/IL15	3
DOID:1389	polyneuropathy	3/1046	29/8007	0.749915	0.999954	0.999954	ALDH2/MPV17/SLC6A4	3
DOID:1712	aortic valve stenosis	3/1046	29/8007	0.749915	0.999954	0.999954	ACE/ELN/F2	3
DOID:3713	ovary adenocarcinoma	4/1046	38/8007	0.750038	0.999954	0.999954	BRCA1/ITGAV/ITGB3/SRA1	4
DOID:866	vein disease	4/1046	38/8007	0.750038	0.999954	0.999954	ACE/F2/GSTM1/VKORC1	4
DOID:3498	pancreatic ductal adenocarcinoma	11/1046	98/8007	0.75017	0.999954	0.999954	CAV1/EBAG9/IMP3/ITGA3/MEN1/MET/MIR196A1/NRP2/PKM/RHOA/STAT3	11
DOID:9973	substance dependence	5/1046	47/8007	0.753074	0.999954	0.999954	ABCC1/KCND3/KCNJ2/SCN4A/SLC6A4	5
DOID:0060050	autoimmune disease of blood	1/1046	10/8007	0.753594	0.999954	0.999954	CTLA4	1
DOID:10908	hydrocephalus	1/1046	10/8007	0.753594	0.999954	0.999954	MAPT	1
DOID:12185	otosclerosis	1/1046	10/8007	0.753594	0.999954	0.999954	COL1A1	1
DOID:12558	chronic progressive external ophthalmoplegia	1/1046	10/8007	0.753594	0.999954	0.999954	TFAM	1
DOID:13636	Fanconi's anemia	1/1046	10/8007	0.753594	0.999954	0.999954	XPO1	1
DOID:13938	amenorrhea	1/1046	10/8007	0.753594	0.999954	0.999954	PYY	1
DOID:13949	interstitial cystitis	1/1046	10/8007	0.753594	0.999954	0.999954	HBEGF	1
DOID:14203	childhood type dermatomyositis	1/1046	10/8007	0.753594	0.999954	0.999954	CD83	1
DOID:14256	adult-onset Still's disease	1/1046	10/8007	0.753594	0.999954	0.999954	S100A9	1
DOID:1432	blindness	1/1046	10/8007	0.753594	0.999954	0.999954	GNAT2	1
DOID:1678	chronic interstitial cystitis	1/1046	10/8007	0.753594	0.999954	0.999954	HBEGF	1
DOID:2340	craniosynostosis	1/1046	10/8007	0.753594	0.999954	0.999954	IGF1R	1
DOID:2998	testicular cancer	1/1046	10/8007	0.753594	0.999954	0.999954	WDR77	1
DOID:3314	angiomyolipoma	1/1046	10/8007	0.753594	0.999954	0.999954	CSPG4	1
DOID:4226	endometrial stromal sarcoma	1/1046	10/8007	0.753594	0.999954	0.999954	MALAT1	1
DOID:4233	clear cell sarcoma	1/1046	10/8007	0.753594	0.999954	0.999954	CREB1	1
DOID:4449	macular retinal edema	1/1046	10/8007	0.753594	0.999954	0.999954	GSS	1
DOID:5200	urinary tract obstruction	1/1046	10/8007	0.753594	0.999954	0.999954	CSF1	1
DOID:6929	retinal edema	1/1046	10/8007	0.753594	0.999954	0.999954	GSS	1
DOID:693	dental enamel hypoplasia	1/1046	10/8007	0.753594	0.999954	0.999954	FAM20A	1
DOID:9849	Meniere's disease	1/1046	10/8007	0.753594	0.999954	0.999954	KCNE3	1
DOID:4606	bile duct cancer	16/1046	140/8007	0.754974	0.999954	0.999954	ABCC2/ASPH/BMI1/CAV1/EZR/F2RL1/HDGF/HOXB7/IMP3/KRT19/MAPK3/MET/MIR21/MUC1/PIK3CG/RPS6KB1	16
DOID:4897	bile duct carcinoma	16/1046	140/8007	0.754974	0.999954	0.999954	ABCC2/ASPH/BMI1/CAV1/EZR/F2RL1/HDGF/HOXB7/IMP3/KRT19/MAPK3/MET/MIR21/MUC1/PIK3CG/RPS6KB1	16
DOID:12140	Chagas disease	2/1046	20/8007	0.756773	0.999954	0.999954	IL15/NTRK1	2
DOID:1510	personality disorder	2/1046	20/8007	0.756773	0.999954	0.999954	NOTCH3/SLC6A4	2
DOID:799	varicose veins	2/1046	20/8007	0.756773	0.999954	0.999954	ACE/GSTM1	2
DOID:9120	amyloidosis	2/1046	20/8007	0.756773	0.999954	0.999954	CALR/MAZ	2
DOID:1168	familial hyperlipidemia	9/1046	82/8007	0.760968	0.999954	0.999954	ABCG5/ABCG8/CRABP2/CYP7A1/LCAT/MPO/NAMPT/NFKB1/SCD	9
DOID:421	hair disease	7/1046	65/8007	0.762571	0.999954	0.999954	CTLA4/FCRL3/FOXN1/KRT15/POMC/PSIP1/TRPS1	7
DOID:1924	hypogonadism	4/1046	39/8007	0.768363	0.999954	0.999954	CHD7/FGF8/PROK2/TACR3	4
DOID:0050736	autosomal dominant disease	49/1046	409/8007	0.768848	0.999954	0.999954	ABCB1/ABCC1/ACE/ATRIP/BMPR2/BRAP/BRCA1/BRIP1/CASP10/CASP8/CAV1/CDC27/COL1A1/COX15/CREB1/CYP17A1/DDB2/E2F4/ERCC4/GH1/GRIN2A/GSTM1/GSTP1/GTF2I/HAP1/HCN4/IGF1R/ITGB3/JUNB/KAT2A/KAT5/MAPK3/MDK/MEN1/MRPS22/MYBPC3/MYL2/NFKB1/NME1/NOLC1/NR1H3/PTPN11/RELA/RPS6KB1/STAT3/SUMO1/TOP2A/TRPS1/XPO1	49
DOID:0050701	electroclinical syndrome	3/1046	30/8007	0.770598	0.999954	0.999954	CACNA1G/EGR1/RCN2	3
DOID:10907	microcephaly	3/1046	30/8007	0.770598	0.999954	0.999954	BRCA1/TBX2/TBX4	3
DOID:5353	colonic disease	3/1046	30/8007	0.770598	0.999954	0.999954	KCNN3/S100A8/SLC6A4	3
DOID:1059	intellectual disability	17/1046	150/8007	0.771736	0.999954	0.999954	AP4M1/CA8/CACNA1A/CC2D1A/CNTNAP2/CSMD3/FOXP1/GH1/GRIN2A/GTF2I/IGF2BP1/LAMB2/LRP5/NFKB1/NPAS4/PITX3/SLC26A4	17
DOID:440	neuromuscular disease	9/1046	83/8007	0.773516	0.999954	0.999954	ABCB1/CD276/CTLA4/EMP2/KIF20A/LITAF/LMNA/RAPSN/TRPV4	9
DOID:16	integumentary system disease	47/1046	394/8007	0.774838	0.999954	0.999954	ABCC6/ACE/ADORA3/ATP2A2/CALCA/CAMP/CASP8/CAV1/COL1A1/COL7A1/CRABP2/CRHR1/CTLA4/ELN/EPX/F2R/F2RL1/FCRL3/FOXN1/GPX1/GSTM1/GSTP1/HTR1A/IL15/ITCH/ITGB3/KRT10/KRT14/KRT15/KRT9/LMNA/MAPK3/MET/MIR21/NGFR/NTRK1/PKLR/POMC/PSIP1/REL/RELA/S100A7/SERPINH1/SLC29A2/SLC6A4/SOD2/TRPS1	47
DOID:3146	lipid metabolism disorder	10/1046	92/8007	0.77907	0.999954	0.999954	ABCG5/ABCG8/CRABP2/CYP7A1/HTR1A/LCAT/MPO/NAMPT/NFKB1/SCD	10
DOID:10113	trypanosomiasis	2/1046	21/8007	0.780667	0.999954	0.999954	IL15/NTRK1	2
DOID:13133	HELLP syndrome	2/1046	21/8007	0.780667	0.999954	0.999954	ERVW-1/HADHA	2
DOID:3702	cervical adenocarcinoma	2/1046	21/8007	0.780667	0.999954	0.999954	MAPK3/MET	2
DOID:3953	adrenal gland cancer	2/1046	21/8007	0.780667	0.999954	0.999954	CCNB1/HBEGF	2
DOID:4539	labyrinthine disease	2/1046	21/8007	0.780667	0.999954	0.999954	COL1A1/KCNE3	2
DOID:8283	peritonitis	2/1046	21/8007	0.780667	0.999954	0.999954	CALCA/IL6R	2
DOID:9743	diabetic neuropathy	2/1046	21/8007	0.780667	0.999954	0.999954	GAST/RELA	2
DOID:10579	leukodystrophy	5/1046	49/8007	0.785257	0.999954	0.999954	EIF2B4/GFAP/MPV17/NOTCH3/SLC6A4	5
DOID:7693	abdominal aortic aneurysm	5/1046	49/8007	0.785257	0.999954	0.999954	ABCC6/ACE/EGR1/PLA2G10/XYLT1	5
DOID:1279	ocular motility disease	4/1046	40/8007	0.785618	0.999954	0.999954	CACNA1A/DTNA/HSD17B1/TFAM	4
DOID:4866	salivary gland adenoid cystic carcinoma	4/1046	40/8007	0.785618	0.999954	0.999954	EZR/MAPK3/NTRK1/RELA	4
DOID:10273	heart conduction disease	1/1046	11/8007	0.785824	0.999954	0.999954	LMNA	1
DOID:11400	pyelonephritis	1/1046	11/8007	0.785824	0.999954	0.999954	GOT1	1
DOID:1558	angioedema	1/1046	11/8007	0.785824	0.999954	0.999954	ACE	1
DOID:2566	corneal dystrophy	1/1046	11/8007	0.785824	0.999954	0.999954	KRT12	1
DOID:2744	pyelitis	1/1046	11/8007	0.785824	0.999954	0.999954	GOT1	1
DOID:2987	familial Mediterranean fever	1/1046	11/8007	0.785824	0.999954	0.999954	ABCC6	1
DOID:3021	acute kidney failure	1/1046	11/8007	0.785824	0.999954	0.999954	IL6R	1
DOID:3426	vestibular disease	1/1046	11/8007	0.785824	0.999954	0.999954	KCNE3	1
DOID:4465	papillary renal cell carcinoma	1/1046	11/8007	0.785824	0.999954	0.999954	MET	1
DOID:656	adrenal adenoma	1/1046	11/8007	0.785824	0.999954	0.999954	HSD11B2	1
DOID:9847	peripheral vertigo	1/1046	11/8007	0.785824	0.999954	0.999954	KCNE3	1
DOID:9848	endolymphatic hydrops	1/1046	11/8007	0.785824	0.999954	0.999954	KCNE3	1
DOID:1443	cerebral degeneration	7/1046	67/8007	0.789771	0.999954	0.999954	EIF2B4/GFAP/HEXA/MAPT/MPV17/NOTCH3/SLC6A4	7
DOID:319	spinal cord disease	3/1046	31/8007	0.78986	0.999954	0.999954	ABCC2/COL1A1/DPYSL5	3
DOID:3310	atopic dermatitis	17/1046	152/8007	0.789917	0.999954	0.999954	CALCA/CAMP/CTLA4/EPX/F2RL1/GSTM1/GSTP1/HTR1A/IL15/ITCH/MIR21/NGFR/NTRK1/REL/RELA/S100A7/SLC6A4	17
DOID:10155	intestinal cancer	35/1046	300/8007	0.791786	0.999954	0.999954	ABCB1/ASPH/ATP2A2/BAD/CA8/CALR/CASP8/CAV1/CAV2/CDK5RAP3/CES2/CFLAR/F2R/HDAC3/IGF1R/IL15/KRT20/LMNA/MDK/MET/MST1R/MUC1/NFKB1/NOL3/PIK3CG/PRKCE/PTPN13/RHOA/SEPT4/SHC1/SLC4A1/SOD2/SPN/STAT3/STAT5A	35
DOID:0060037	developmental disorder of mental health	44/1046	373/8007	0.793001	0.999954	0.999954	AP4M1/CA8/CACNA1A/CACNA1G/CADPS2/CC2D1A/CHRNB2/CNTNAP2/CSMD3/DOCK4/FOXP1/FOXP2/GABRB1/GH1/GPX1/GRIN2A/GSTM1/GTF2I/HOXB1/IGF2BP1/IMMP2L/ITGB3/LAMB2/LRP5/MAPT/MET/NAMPT/NDUFA5/NFKB1/NPAS4/NRCAM/NRP2/NTNG1/OTX1/PITX3/PKM/SCAMP5/SEMA4F/SEZ6L2/SGCE/SLC26A4/SLC6A4/WNT2/XKR4	44
DOID:4074	pancreas adenocarcinoma	18/1046	161/8007	0.795658	0.999954	0.999954	BRCA1/CAV1/CFTR/EBAG9/IGF1R/IMP3/ITGA3/MEN1/MET/MIR196A1/MUC1/NAMPT/NRP2/NTRK1/PKM/RHOA/STAT3/TOP2A	18
DOID:37	skin disease	41/1046	350/8007	0.800115	0.999954	0.999954	ABCC6/ACE/ADORA3/ATP2A2/CALCA/CAMP/CASP8/CAV1/COL1A1/COL7A1/CRABP2/CRHR1/CTLA4/ELN/EPX/F2R/F2RL1/GPX1/GSTM1/GSTP1/HTR1A/IL15/ITCH/ITGB3/KRT10/KRT14/KRT9/LMNA/MAPK3/MET/MIR21/NGFR/NTRK1/PKLR/REL/RELA/S100A7/SERPINH1/SLC29A2/SLC6A4/SOD2	41
DOID:1428	endocrine pancreas disease	6/1046	59/8007	0.800607	0.999954	0.999954	GIP/NAMPT/NFKB1/PPP1CA/PYY/RPS6KB1	6
DOID:4535	hypotrichosis	6/1046	59/8007	0.800607	0.999954	0.999954	CTLA4/FCRL3/FOXN1/KRT15/POMC/PSIP1	6
DOID:437	myasthenia gravis	4/1046	41/8007	0.801832	0.999954	0.999954	ABCB1/CD276/CTLA4/RAPSN	4
DOID:8432	polycythemia	4/1046	41/8007	0.801832	0.999954	0.999954	ACSL6/PRM2/SH2B3/STAT5A	4
DOID:11123	Henoch-Schoenlein purpura	2/1046	22/8007	0.802476	0.999954	0.999954	CTLA4/MET	2
DOID:1557	hypersensitivity reaction type III disease	2/1046	22/8007	0.802476	0.999954	0.999954	CTLA4/MET	2
DOID:631	fibromyalgia	2/1046	22/8007	0.802476	0.999954	0.999954	ITGAM/SLC6A4	2
DOID:640	encephalomyelitis	2/1046	22/8007	0.802476	0.999954	0.999954	MIR326/MST1R	2
DOID:9252	amino acid metabolic disorder	2/1046	22/8007	0.802476	0.999954	0.999954	PCCB/SLC3A1	2
DOID:9809	hypersensitivity vasculitis	2/1046	22/8007	0.802476	0.999954	0.999954	CTLA4/MET	2
DOID:0060038	specific developmental disorder	25/1046	220/8007	0.803503	0.999954	0.999954	AP4M1/CA8/CACNA1A/CC2D1A/CNTNAP2/CSMD3/FOXP1/GH1/GRIN2A/GTF2I/IGF2BP1/LAMB2/LRP5/MAPT/NAMPT/NFKB1/NPAS4/OTX1/PITX3/PKM/SEMA4F/SGCE/SLC26A4/SLC6A4/XKR4	25
DOID:8398	osteoarthritis	21/1046	187/8007	0.8041	0.999954	0.999954	ACE/ADAM15/BGLAP/CALCA/CCL20/CD53/COL1A1/EFEMP2/FZD5/GDF5/IL6R/ITGAM/LRP5/MAPK3/MAZ/NAMPT/NFKB1/NR1D1/PRDX5/SOD2/SPON1	21
DOID:2706	synovium cancer	3/1046	32/8007	0.807759	0.999954	0.999954	EZR/IGF1R/NFKB1	3
DOID:5485	synovial sarcoma	3/1046	32/8007	0.807759	0.999954	0.999954	EZR/IGF1R/NFKB1	3
DOID:3627	aortic aneurysm	6/1046	60/8007	0.813588	0.999954	0.999954	ABCC6/ACE/EGR1/MYH11/PLA2G10/XYLT1	6
DOID:14499	Fabry disease	1/1046	12/8007	0.813841	0.999954	0.999954	NAIP	1
DOID:14504	Niemann-Pick disease	1/1046	12/8007	0.813841	0.999954	0.999954	GBA	1
DOID:1680	chronic cystitis	1/1046	12/8007	0.813841	0.999954	0.999954	HBEGF	1
DOID:224	transient cerebral ischemia	1/1046	12/8007	0.813841	0.999954	0.999954	F2	1
DOID:3911	progeria	1/1046	12/8007	0.813841	0.999954	0.999954	LMNA	1
DOID:5688	Werner syndrome	1/1046	12/8007	0.813841	0.999954	0.999954	LMNA	1
DOID:6196	reactive arthritis	1/1046	12/8007	0.813841	0.999954	0.999954	SOD2	1
DOID:8502	bullous skin disease	1/1046	12/8007	0.813841	0.999954	0.999954	ITGB3	1
DOID:962	neurofibroma	1/1046	12/8007	0.813841	0.999954	0.999954	SEMA4F	1
DOID:4079	heart valve disease	5/1046	51/8007	0.814089	0.999954	0.999954	ACE/ELN/F2/PTPN11/VKORC1	5
DOID:8567	Hodgkin's lymphoma	5/1046	51/8007	0.814089	0.999954	0.999954	BMI1/CFLAR/JUNB/PIK3CG/REL	5
DOID:1319	brain cancer	4/1046	42/8007	0.817039	0.999954	0.999954	ARL4D/COL1A2/MAPT/MET	4
DOID:3298	vaccinia	4/1046	42/8007	0.817039	0.999954	0.999954	DUSP3/NCK1/NFKB1/RHOA	4
DOID:439	neuromuscular junction disease	4/1046	42/8007	0.817039	0.999954	0.999954	ABCB1/CD276/CTLA4/RAPSN	4
DOID:0060005	autoimmune disease of endocrine system	9/1046	87/8007	0.818958	0.999954	0.999954	CASP8/CTLA4/FCRL3/FCRL5/IGF1R/IL6R/NFKB1/PRDX5/SLC26A4	9
DOID:8857	lupus erythematosus	9/1046	87/8007	0.818958	0.999954	0.999954	ADAR/CALCA/CIITA/ITGAM/ITGB3/KCNA3/LYN/PROCR/SOD2	9
DOID:10126	keratoconus	2/1046	23/8007	0.822337	0.999954	0.999954	COL8A1/S100A2	2
DOID:2048	autoimmune hepatitis	2/1046	23/8007	0.822337	0.999954	0.999954	FCRL3/POMC	2
DOID:706	mature B-cell neoplasm	2/1046	23/8007	0.822337	0.999954	0.999954	FOXP1/MET	2
DOID:707	B-cell lymphoma	2/1046	23/8007	0.822337	0.999954	0.999954	FOXP1/MET	2
DOID:3388	periodontal disease	15/1046	139/8007	0.822642	0.999954	0.999954	ABCB1/ACE/ALDH2/CAMP/CCL20/CD14/CSF1/CTLA4/F2RL1/GSTM1/IL15/MPO/NFKB1/S100A8/SLC6A4	15
DOID:0060041	autism spectrum disorder	21/1046	190/8007	0.826161	0.999954	0.999954	CACNA1G/CADPS2/CHRNB2/CNTNAP2/DOCK4/FOXP2/GABRB1/GPX1/GRIN2A/GSTM1/HOXB1/IMMP2L/ITGB3/MET/NDUFA5/NRCAM/NRP2/SCAMP5/SEZ6L2/SLC6A4/WNT2	21
DOID:12849	autistic disorder	21/1046	190/8007	0.826161	0.999954	0.999954	CACNA1G/CADPS2/CHRNB2/CNTNAP2/DOCK4/FOXP2/GABRB1/GPX1/GRIN2A/GSTM1/HOXB1/IMMP2L/ITGB3/MET/NDUFA5/NRCAM/NRP2/SCAMP5/SEZ6L2/SLC6A4/WNT2	21
DOID:543	dystonia	4/1046	43/8007	0.831272	0.999954	0.999954	CACNA1A/KLHL14/SGCE/SPR	4
DOID:381	arthropathy	10/1046	97/8007	0.831493	0.999954	0.999954	ACE/CD14/CSF1/CTLA4/FCRL3/FCRL5/ICOS/SOD2/SOST/STAT3	10
DOID:1089	tethered spinal cord syndrome	1/1046	13/8007	0.838197	0.999954	0.999954	ABCC2	1
DOID:12895	keratoconjunctivitis sicca	1/1046	13/8007	0.838197	0.999954	0.999954	ADAR	1
DOID:13544	low tension glaucoma	1/1046	13/8007	0.838197	0.999954	0.999954	LOXL1	1
DOID:6132	bronchitis	1/1046	13/8007	0.838197	0.999954	0.999954	CTLA4	1
DOID:841	extrinsic allergic alveolitis	1/1046	13/8007	0.838197	0.999954	0.999954	MUC1	1
DOID:9368	keratoconjunctivitis	1/1046	13/8007	0.838197	0.999954	0.999954	ADAR	1
DOID:62	aortic valve disease	3/1046	34/8007	0.839709	0.999954	0.999954	ACE/ELN/F2	3
DOID:6543	acne	2/1046	24/8007	0.840385	0.999954	0.999954	F2R/S100A7	2
DOID:9098	sebaceous gland disease	2/1046	24/8007	0.840385	0.999954	0.999954	F2R/S100A7	2
DOID:0060040	pervasive developmental disorder	22/1046	201/8007	0.84373	0.999954	0.999954	CACNA1G/CADPS2/CHRNB2/CNTNAP2/DOCK4/FOXP2/GABRB1/GPX1/GRIN2A/GSTM1/HOXB1/IMMP2L/ITGB3/MET/NDUFA5/NRCAM/NRP2/NTNG1/SCAMP5/SEZ6L2/SLC6A4/WNT2	22
DOID:10603	glucose intolerance	4/1046	44/8007	0.844571	0.999954	0.999954	ACE/GOT1/NAMPT/STX1A	4
DOID:10747	lymphoid leukemia	7/1046	72/8007	0.847415	0.999954	0.999954	BMI1/LYN/MET/MUC1/MVP/NFKB1/SOCS1	7
DOID:74	hematopoietic system disease	55/1046	474/8007	0.851894	0.999954	0.999954	ABCC2/ACE/ACSL6/AHCY/AP3B1/ATP2A2/BRIP1/CAMP/CAPN1/CD28/CFTR/CTLA4/CYP3A4/DPYSL5/E2F1/EGR1/ERCC4/ERVW-1/F2/F2R/G6PC/G6PC3/GSTM1/GSTP1/HADHA/HAX1/ICOS/IGF1R/IL15/ITGA2B/ITGAM/ITGB3/KRIT1/MDK/MET/MIR25/MPO/MUC1/NOTCH3/PIK3CG/PKLR/PRDX2/PRKAR1A/PRKCE/PRM2/PROCR/PTPN11/SERPINC1/SH2B3/SLC4A1/STAT5A/TBX21/TNFRSF13B/VPS13B/XPO1	55
DOID:1793	pancreatic cancer	36/1046	319/8007	0.852943	0.999954	0.999954	ABCC3/BGLAP/BRCA1/CASP8/CAV1/CFLAR/CFTR/E2F1/EBAG9/EZR/GFRA3/HDGF/IGF1R/IL6R/IMP3/ITGA3/KIF20A/MEN1/MET/MIR196A1/MPO/MUC1/NAMPT/NFKB1/NRP2/NTRK1/PKM/RELA/RHOA/S100A4/SIAH1/SMURF1/SOD2/STAT3/TFPI2/TOP2A	36
DOID:11613	hyperandrogenism	2/1046	25/8007	0.856755	0.999954	0.999954	GH1/NAMPT	2
DOID:687	hepatoblastoma	2/1046	25/8007	0.856755	0.999954	0.999954	MPO/PLAG1	2
DOID:2742	auditory system disease	10/1046	100/8007	0.85803	0.999954	0.999954	COL1A1/F2/HARS2/IL6R/ITGB3/KCNE3/MYO15A/SLC26A4/TBX2/TBX4	10
DOID:4905	pancreatic carcinoma	26/1046	237/8007	0.858314	0.999954	0.999954	ABCC3/BRCA1/CAV1/CFLAR/CFTR/E2F1/EBAG9/EZR/GFRA3/HDGF/IGF1R/IMP3/ITGA3/MEN1/MET/MIR196A1/MUC1/NAMPT/NFKB1/NRP2/NTRK1/PKM/RHOA/STAT3/TFPI2/TOP2A	26
DOID:1003	pelvic inflammatory disease	1/1046	14/8007	0.859368	0.999954	0.999954	MPO	1
DOID:10140	dry eye syndrome	1/1046	14/8007	0.859368	0.999954	0.999954	ADAR	1
DOID:11247	disseminated intravascular coagulation	1/1046	14/8007	0.859368	0.999954	0.999954	SERPINC1	1
DOID:12206	dengue hemorrhagic fever	1/1046	14/8007	0.859368	0.999954	0.999954	CTLA4	1
DOID:12689	acoustic neuroma	1/1046	14/8007	0.859368	0.999954	0.999954	MIR21	1
DOID:13001	carotid stenosis	1/1046	14/8007	0.859368	0.999954	0.999954	F2	1
DOID:1400	lacrimal apparatus disease	1/1046	14/8007	0.859368	0.999954	0.999954	ADAR	1
DOID:3390	palmoplantar keratosis	1/1046	14/8007	0.859368	0.999954	0.999954	KRT9	1
DOID:4330	non-langerhans-cell histiocytosis	1/1046	14/8007	0.859368	0.999954	0.999954	GBA	1
DOID:5408	Paget's disease of bone	1/1046	14/8007	0.859368	0.999954	0.999954	CSF1	1
DOID:9563	bronchiectasis	1/1046	14/8007	0.859368	0.999954	0.999954	CFTR	1
DOID:104	bacterial infectious disease	30/1046	271/8007	0.861482	0.999954	0.999954	ABCB1/ABCC6/ACE/BAD/CALCA/CAMP/CCL20/CCR7/CD14/CREB1/CTLA4/EPX/GSTM1/HBEGF/ICOS/ITGAL/ITGAM/ITGAX/MAPK3/MUC1/MYO18A/NFKB1/PIK3C3/PIK3CG/PYCARD/RELA/SOCS1/SP110/STAT3/TRADD	30
DOID:326	ischemia	22/1046	204/8007	0.862023	0.999954	0.999954	ACE/ADORA3/ANGPT1/ATP2A2/CALCA/COL1A1/CREB1/ESRRA/F2/FKBP1B/HBEGF/IGF1R/MAP3K14/MAPT/MDK/MPO/NES/NFKB1/NGFR/NOL3/SOD2/STAT3	22
DOID:1184	nephrotic syndrome	5/1046	55/8007	0.862403	0.999954	0.999954	ACE/GSTM1/GSTP1/LAMB2/RELA	5
DOID:1040	chronic lymphocytic leukemia	24/1046	221/8007	0.862728	0.999954	0.999954	CD14/CD83/EFNA4/FCRL1/FCRL2/FCRL3/FCRL4/FCRL5/FMNL1/FOXP1/GSTM1/GSTP1/ITGAX/JUNB/MIR21/PDE3B/PEG10/PIK3CG/PLAG1/RELA/SHC1/SLC29A2/SLC4A1/SYNJ2	24
DOID:9408	acute myocardial infarction	9/1046	92/8007	0.865562	0.999954	0.999954	ACE/CALCA/CD14/F2/GPX1/GSTM1/ITGB3/MPO/PROCR	9
DOID:161	keratosis	4/1046	46/8007	0.868527	0.999954	0.999954	ATP2A2/GSTM1/KRT9/MAPK3	4
DOID:2490	congenital nervous system abnormality	4/1046	46/8007	0.868527	0.999954	0.999954	BRCA1/SIX3/TBX2/TBX4	4
DOID:4896	bile duct adenocarcinoma	13/1046	128/8007	0.870033	0.999954	0.999954	ABCC2/ASPH/BMI1/EZR/F2RL1/HDGF/KRT19/MAPK3/MET/MIR21/MUC1/PIK3CG/RPS6KB1	13
DOID:4947	cholangiocarcinoma	13/1046	128/8007	0.870033	0.999954	0.999954	ABCC2/ASPH/BMI1/EZR/F2RL1/HDGF/KRT19/MAPK3/MET/MIR21/MUC1/PIK3CG/RPS6KB1	13
DOID:0002116	pterygium	2/1046	26/8007	0.871576	0.999954	0.999954	GSTM1/NTRK1	2
DOID:10139	conjunctival degeneration	2/1046	26/8007	0.871576	0.999954	0.999954	GSTM1/NTRK1	2
DOID:10526	conjunctival pterygium	2/1046	26/8007	0.871576	0.999954	0.999954	GSTM1/NTRK1	2
DOID:13809	familial combined hyperlipidemia	2/1046	26/8007	0.871576	0.999954	0.999954	NFKB1/SCD	2
DOID:205	hyperostosis	2/1046	26/8007	0.871576	0.999954	0.999954	COL1A1/CSF1	2
DOID:9471	meningitis	2/1046	26/8007	0.871576	0.999954	0.999954	MDK/MPO	2
DOID:3324	mood disorder	20/1046	189/8007	0.873465	0.999954	0.999954	ABCB1/ACE/ARRB1/CREB1/CRHBP/CTLA4/DGKZ/GFAP/GRIN2A/HTR1A/IGF1R/ITGAL/MAPT/NR1D1/NTNG1/PCDHA1/POMC/SGCE/SLC6A4/SPR	20
DOID:824	periodontitis	12/1046	120/8007	0.8755	0.999954	0.999954	ACE/ALDH2/CAMP/CD14/CSF1/CTLA4/F2RL1/GSTM1/MPO/NFKB1/S100A8/SLC6A4	12
DOID:0060101	benign glioma	1/1046	15/8007	0.877772	0.999954	0.999954	MEN1	1
DOID:1884	viral hepatitis	1/1046	15/8007	0.877772	0.999954	0.999954	CCL20	1
DOID:2870	endometrial adenocarcinoma	1/1046	15/8007	0.877772	0.999954	0.999954	MUC1	1
DOID:4621	holoprosencephaly	1/1046	15/8007	0.877772	0.999954	0.999954	SIX3	1
DOID:4844	benign ependymoma	1/1046	15/8007	0.877772	0.999954	0.999954	MEN1	1
DOID:750	peptic ulcer disease	6/1046	66/8007	0.87799	0.999954	0.999954	CISD2/GAST/GSTM1/GSTP1/ITGB3/MPO	6
DOID:2527	nephrosis	5/1046	57/8007	0.882316	0.999954	0.999954	ACE/GSTM1/GSTP1/LAMB2/RELA	5
DOID:1564	fungal infectious disease	7/1046	76/8007	0.883752	0.999954	0.999954	CALCA/CCR10/CTLA4/NFKB1/S100A8/SOD2/STAT3	7
DOID:4195	hyperglycemia	14/1046	139/8007	0.884551	0.999954	0.999954	ACE/ADPGK/AOC3/G6PC/GOT1/GPX1/ITGAV/NAMPT/NCF1/NFKB1/RELA/SHC1/SPHKAP/STX1A	14
DOID:1724	duodenal ulcer	2/1046	27/8007	0.884975	0.999954	0.999954	GAST/MPO	2
DOID:1936	atherosclerosis	38/1046	344/8007	0.890034	0.999954	0.999954	ABCG5/ABCG8/ACE/ADAM15/ALDH2/AOC3/CAMP/CD14/CSF1/F2/GRN/GSTO1/GSTP1/HBEGF/HDAC5/ICOS/IGF1R/ITGAV/ITGB3/KLF2/LCAT/MPO/NAMPT/NFKB1/NR1D1/NR1H3/PLA2G10/RHOA/RTN3/S100A12/S100A8/S100A9/SAMD9/SCD/SLC6A4/SOCS1/SOD2/UCP1	38
DOID:783	end stage renal failure	3/1046	38/8007	0.890044	0.999954	0.999954	ACE/GSTM1/SHC1	3
DOID:1602	lymphadenitis	5/1046	58/8007	0.891313	0.999954	0.999954	ACE/S100A12/S100A8/S100A9/SOCS1	5
DOID:3829	pituitary adenoma	5/1046	58/8007	0.891313	0.999954	0.999954	AIP/HSD11B2/MEN1/NGFR/POMC	5
DOID:9942	lymph node disease	5/1046	58/8007	0.891313	0.999954	0.999954	ACE/S100A12/S100A8/S100A9/SOCS1	5
DOID:11729	Lyme disease	1/1046	16/8007	0.893769	0.999954	0.999954	CCR7	1
DOID:12205	dengue disease	1/1046	16/8007	0.893769	0.999954	0.999954	CTLA4	1
DOID:321	tropical spastic paraparesis	1/1046	16/8007	0.893769	0.999954	0.999954	IL15	1
DOID:5166	endometrial stromal tumor	1/1046	16/8007	0.893769	0.999954	0.999954	MALAT1	1
DOID:5241	hemangioblastoma	1/1046	16/8007	0.893769	0.999954	0.999954	PAX2	1
DOID:61	mitral valve disease	1/1046	16/8007	0.893769	0.999954	0.999954	ACE	1
DOID:2348	arteriosclerotic cardiovascular disease	38/1046	345/8007	0.89386	0.999954	0.999954	ABCG5/ABCG8/ACE/ADAM15/ALDH2/AOC3/CAMP/CD14/CSF1/F2/GRN/GSTO1/GSTP1/HBEGF/HDAC5/ICOS/IGF1R/ITGAV/ITGB3/KLF2/LCAT/MPO/NAMPT/NFKB1/NR1D1/NR1H3/PLA2G10/RHOA/RTN3/S100A12/S100A8/S100A9/SAMD9/SCD/SLC6A4/SOCS1/SOD2/UCP1	38
DOID:4440	seminoma	2/1046	28/8007	0.897068	0.999954	0.999954	ETV4/SOX17	2
DOID:8670	eating disorder	2/1046	28/8007	0.897068	0.999954	0.999954	NAMPT/SLC6A4	2
DOID:3328	temporal lobe epilepsy	4/1046	49/8007	0.89848	0.999954	0.999954	ABCB1/FAM3C/HTR1A/SLC6A4	4
DOID:3620	central nervous system cancer	12/1046	124/8007	0.900757	0.999954	0.999954	ARL4D/CASP8/CAV1/COL1A2/IGF2BP1/ITGA3/LAMB1/MAPT/MET/NGFR/NTRK1/SERPINC1	12
DOID:12894	Sjogren's syndrome	6/1046	69/8007	0.902459	0.999954	0.999954	CASP8/CCR7/COL17A1/GRAP/MUC1/STAT3	6
DOID:0050338	primary bacterial infectious disease	25/1046	238/8007	0.903975	0.999954	0.999954	ABCB1/ABCC6/ACE/BAD/CALCA/CAMP/CCL20/CCR7/CD14/CREB1/CTLA4/EPX/GSTM1/HBEGF/ICOS/ITGAL/ITGAX/MYO18A/NFKB1/PIK3C3/PYCARD/RELA/SOCS1/SP110/TRADD	25
DOID:0050624	gastrointestinal system benign neoplasm	4/1046	50/8007	0.907036	0.999954	0.999954	BRCA1/GDF5/MUC1/PLAG1	4
DOID:583	hemolytic anemia	5/1046	60/8007	0.907542	0.999954	0.999954	CTLA4/IL15/PKLR/PRDX2/SLC4A1	5
DOID:720	normocytic anemia	5/1046	60/8007	0.907542	0.999954	0.999954	CTLA4/IL15/PKLR/PRDX2/SLC4A1	5
DOID:0050938	breast lobular carcinoma	1/1046	17/8007	0.907675	0.999954	0.999954	MUC1	1
DOID:10487	Hirschsprung's disease	1/1046	17/8007	0.907675	0.999954	0.999954	KCNN3	1
DOID:10762	portal hypertension	1/1046	17/8007	0.907675	0.999954	0.999954	ITGB3	1
DOID:10976	membranous glomerulonephritis	1/1046	17/8007	0.907675	0.999954	0.999954	SOD2	1
DOID:11983	Prader-Willi syndrome	1/1046	17/8007	0.907675	0.999954	0.999954	HCRT	1
DOID:1206	Rett syndrome	1/1046	17/8007	0.907675	0.999954	0.999954	NTNG1	1
DOID:1508	candidiasis	1/1046	17/8007	0.907675	0.999954	0.999954	NFKB1	1
DOID:1969	cerebral palsy	1/1046	17/8007	0.907675	0.999954	0.999954	AP4M1	1
DOID:3457	invasive lobular carcinoma	1/1046	17/8007	0.907675	0.999954	0.999954	MUC1	1
DOID:8689	anorexia nervosa	1/1046	17/8007	0.907675	0.999954	0.999954	SLC6A4	1
DOID:9253	gastrointestinal stromal tumor	1/1046	17/8007	0.907675	0.999954	0.999954	ABCC1	1
DOID:9477	pulmonary embolism	1/1046	17/8007	0.907675	0.999954	0.999954	F2	1
DOID:0050735	X-linked disease	2/1046	29/8007	0.907968	0.999954	0.999954	F2/NCK1	2
DOID:3193	peripheral nerve sheath neoplasm	2/1046	29/8007	0.907968	0.999954	0.999954	NES/SEMA4F	2
DOID:9834	hyperopia	2/1046	29/8007	0.907968	0.999954	0.999954	HSD17B1/RARA	2
DOID:2277	gonadal disease	6/1046	70/8007	0.90962	0.999954	0.999954	CHD7/FGF8/GH1/NAMPT/PROK2/TACR3	6
DOID:0060036	intrinsic cardiomyopathy	13/1046	135/8007	0.911708	0.999954	0.999954	ACE/COX15/CTLA4/DAG1/HCN4/IGF1R/LMNA/MRPS22/MYBPC3/MYL2/NDUFV1/NFKB1/PTPN11	13
DOID:2320	obstructive lung disease	33/1046	308/8007	0.911719	0.999954	0.999954	ABCC1/ACE/ADORA2B/ATP2A2/BMPR2/CALCA/CAMP/CD14/CDC6/CFTR/COL1A1/CTLA4/ELN/FLCN/GSTM1/GSTO1/GSTO2/GSTP1/ITGAL/ITGAM/ITGB3/MET/NFKB1/PIK3CG/RAP1A/RELA/SERPINE2/SLC16A4/SLC26A4/SLC6A4/SOD2/TBX21/TRPV4	33
DOID:680	tauopathy	48/1046	434/8007	0.913326	0.999954	0.999954	ABCB1/ACE/ALDH2/BLMH/CALHM1/CAPN1/CARTPT/CAV1/CFTR/CHRNB2/COX15/CSF1/CYP7B1/DNMBP/F2/GAB2/GFAP/GH1/GRN/GSTO1/GSTP1/HTR1A/HTRA2/ITGAM/ITGAV/KAT5/KCNC4/MAPK3/MAPT/MEF2A/MPO/NGFR/NTRK1/PAK1/PDE8B/PPID/PURA/RBM4/RPS6KB1/RTN3/S100A12/S100A7/S100A9/SLC6A4/SOD2/STH/SYVN1/UBB	48
DOID:3326	purpura	6/1046	71/8007	0.916321	0.999954	0.999954	AHCY/CTLA4/ITGA2B/ITGB3/MET/NOTCH3	6
DOID:9835	refractive error	6/1046	71/8007	0.916321	0.999954	0.999954	ADAMTS17/COL1A1/EGR1/HSD17B1/MET/RARA	6
DOID:11836	clubfoot	1/1046	18/8007	0.919761	0.999954	0.999954	COL1A1	1
DOID:3479	uveal cancer	1/1046	18/8007	0.919761	0.999954	0.999954	PAK1	1
DOID:4248	coronary stenosis	1/1046	18/8007	0.919761	0.999954	0.999954	ITGAL	1
DOID:6039	uveal melanoma	1/1046	18/8007	0.919761	0.999954	0.999954	PAK1	1
DOID:10124	corneal disease	5/1046	62/8007	0.921611	0.999954	0.999954	COL8A1/GSTM1/KRT12/NTRK1/S100A2	5
DOID:12858	Huntington's disease	4/1046	52/8007	0.922251	0.999954	0.999954	CREB1/GH1/GRIN2A/HAP1	4
DOID:9415	allergic asthma	4/1046	52/8007	0.922251	0.999954	0.999954	CALCA/CD14/CTLA4/TBX21	4
DOID:10871	age related macular degeneration	6/1046	72/8007	0.922585	0.999954	0.999954	ACE/GSTM1/GSTP1/LOXL1/PROK1/SOD2	6
DOID:2007	degeneration of macula and posterior pole	6/1046	72/8007	0.922585	0.999954	0.999954	ACE/GSTM1/GSTP1/LOXL1/PROK1/SOD2	6
DOID:10652	Alzheimer's disease	47/1046	430/8007	0.925285	0.999954	0.999954	ABCB1/ACE/ALDH2/BLMH/CALHM1/CAPN1/CARTPT/CAV1/CFTR/CHRNB2/COX15/CSF1/CYP7B1/DNMBP/F2/GAB2/GFAP/GH1/GRN/GSTO1/GSTP1/HTR1A/HTRA2/ITGAM/ITGAV/KAT5/KCNC4/MAPK3/MAPT/MEF2A/MPO/NGFR/NTRK1/PAK1/PDE8B/PPID/PURA/RPS6KB1/RTN3/S100A12/S100A7/S100A9/SLC6A4/SOD2/STH/SYVN1/UBB	47
DOID:9744	type 1 diabetes mellitus	2/1046	31/8007	0.926602	0.999954	0.999954	BGLAP/CTLA4	2
DOID:2349	arteriosclerosis	38/1046	356/8007	0.929424	0.999954	0.999954	ABCG5/ABCG8/ACE/ADAM15/ALDH2/AOC3/CAMP/CD14/CSF1/F2/GRN/GSTO1/GSTP1/HBEGF/HDAC5/ICOS/IGF1R/ITGAV/ITGB3/KLF2/LCAT/MPO/NAMPT/NFKB1/NR1D1/NR1H3/PLA2G10/RHOA/RTN3/S100A12/S100A8/S100A9/SAMD9/SCD/SLC6A4/SOCS1/SOD2/UCP1	38
DOID:5295	intestinal disease	15/1046	157/8007	0.929782	0.999954	0.999954	CAB39/CALCA/CFTR/HBEGF/IL15/ITGAL/KCNN3/MST1R/MYH11/NAMPT/RELA/S100A12/S100A8/SLC6A4/STRADA	15
DOID:11372	megacolon	1/1046	19/8007	0.930267	0.999954	0.999954	KCNN3	1
DOID:1342	congenital hypoplastic anemia	1/1046	19/8007	0.930267	0.999954	0.999954	XPO1	1
DOID:214	teeth hard tissue disease	1/1046	19/8007	0.930267	0.999954	0.999954	FAM20A	1
DOID:2957	pulmonary tuberculosis	1/1046	19/8007	0.930267	0.999954	0.999954	RELA	1
DOID:2986	IgA glomerulonephritis	1/1046	19/8007	0.930267	0.999954	0.999954	RHOA	1
DOID:3407	carotid artery disease	1/1046	19/8007	0.930267	0.999954	0.999954	F2	1
DOID:850	lung disease	55/1046	499/8007	0.931221	0.999954	0.999954	ABCC1/ACE/ADORA2B/ATP2A2/BMPR2/CALCA/CAMP/CASP8/CAV1/CD14/CDC6/CFLAR/CFTR/CLDN4/COL1A1/CSF1/CTLA4/ELMOD2/ELN/F2/F2R/F2RL1/FLCN/FZD1/GSTM1/GSTO1/GSTO2/GSTP1/HSD11B2/IFRD1/ITGAL/ITGAM/ITGB3/KRT19/LMNA/MET/MIR21/MUC1/NCF1/NFKB1/PIK3CG/RAP1A/RELA/RHOA/S100A9/SERPINE2/SGCA/SLC16A4/SLC26A4/SLC6A4/SOCS1/SOD2/TBX21/TRPV2/TRPV4	55
DOID:0050700	cardiomyopathy	14/1046	149/8007	0.933765	0.999954	0.999954	ACE/COX15/CTLA4/DAG1/HCN4/IGF1R/LMNA/MRPS22/MYBPC3/MYL2/NDUFV1/NFKB1/PTPN11/TREX1	14
DOID:4448	macular degeneration	6/1046	74/8007	0.933891	0.999954	0.999954	ACE/GSTM1/GSTP1/LOXL1/PROK1/SOD2	6
DOID:12365	malaria	9/1046	103/8007	0.934397	0.999954	0.999954	ACE/ANGPT1/CAPN1/GSTM1/GSTP1/MET/NCF1/PKLR/SLC4A1	9
DOID:2797	idiopathic interstitial pneumonia	2/1046	32/8007	0.934525	0.999954	0.999954	MUC1/RHOA	2
DOID:13378	Kawasaki disease	4/1046	54/8007	0.935192	0.999954	0.999954	ACE/S100A12/S100A8/S100A9	4
DOID:4029	gastritis	5/1046	65/8007	0.939167	0.999954	0.999954	CCL20/GAST/KRT20/MUC1/NFKB1	5
DOID:13406	pulmonary sarcoidosis	1/1046	20/8007	0.939398	0.999954	0.999954	CFTR	1
DOID:1532	pleural disease	1/1046	20/8007	0.939398	0.999954	0.999954	FLCN	1
DOID:540	strabismus	1/1046	20/8007	0.939398	0.999954	0.999954	HSD17B1	1
DOID:1094	attention deficit hyperactivity disorder	2/1046	33/8007	0.941633	0.999954	0.999954	SLC6A4/XKR4	2
DOID:2228	thrombocytosis	2/1046	33/8007	0.941633	0.999954	0.999954	ITGA2B/ITGB3	2
DOID:1575	rheumatic disease	18/1046	188/8007	0.943963	0.999954	0.999954	ACE/CASP8/CAV1/CCR7/CENPA/CENPO/COL1A1/COL1A2/CTLA4/HAX1/ITGAV/LMNA/MAPK3/MET/MUC1/S100A7/SMURF1/SPAG9	18
DOID:418	systemic scleroderma	18/1046	188/8007	0.943963	0.999954	0.999954	ACE/CASP8/CAV1/CCR7/CENPA/CENPO/COL1A1/COL1A2/CTLA4/HAX1/ITGAV/LMNA/MAPK3/MET/MUC1/S100A7/SMURF1/SPAG9	18
DOID:419	scleroderma	18/1046	188/8007	0.943963	0.999954	0.999954	ACE/CASP8/CAV1/CCR7/CENPA/CENPO/COL1A1/COL1A2/CTLA4/HAX1/ITGAV/LMNA/MAPK3/MET/MUC1/S100A7/SMURF1/SPAG9	18
DOID:2723	dermatitis	18/1046	189/8007	0.946924	0.999954	0.999954	CALCA/CAMP/CTLA4/EPX/F2RL1/GSTM1/GSTP1/HTR1A/IL15/ITCH/ITGB3/MIR21/NGFR/NTRK1/REL/RELA/S100A7/SLC6A4	18
DOID:235	colonic benign neoplasm	1/1046	21/8007	0.947335	0.999954	0.999954	MUC1	1
DOID:3087	gingivitis	1/1046	21/8007	0.947335	0.999954	0.999954	MPO	1
DOID:3308	embryonal carcinoma	1/1046	21/8007	0.947335	0.999954	0.999954	SOX17	1
DOID:5940	malignant peripheral nerve sheath tumor	1/1046	21/8007	0.947335	0.999954	0.999954	NES	1
DOID:699	mitochondrial myopathy	1/1046	21/8007	0.947335	0.999954	0.999954	TFAM	1
DOID:4251	conjunctival disease	2/1046	34/8007	0.948003	0.999954	0.999954	GSTM1/NTRK1	2
DOID:76	stomach disease	6/1046	77/8007	0.948111	0.999954	0.999954	CCL20/GAST/KRT20/MPO/MUC1/NFKB1	6
DOID:5844	myocardial infarction	28/1046	279/8007	0.951226	0.999954	0.999954	ACE/ALDH2/BRAP/CALCA/CD14/CLEC16A/CYP4F2/ELN/F2/F2R/GPX1/GSTM1/ITGA2B/ITGB3/MAPK3/MAPT/MDK/MEF2A/MPO/NPR1/PROCR/S100A9/SCAP/SERPINC1/SH2B3/SLC6A4/SORT1/TFAM	28
DOID:0060058	lymphoma	7/1046	88/8007	0.952209	0.999954	0.999954	BMI1/CFLAR/FOXP1/JUNB/MET/PIK3CG/REL	7
DOID:2916	hypersensitivity reaction type IV disease	7/1046	88/8007	0.952209	0.999954	0.999954	ACE/CASP10/CD14/CFTR/COL1A1/S100A8/S100A9	7
DOID:1588	thrombocytopenia	5/1046	68/8007	0.953106	0.999954	0.999954	ERVW-1/F2R/HADHA/ITGA2B/ITGB3	5
DOID:2789	parasitic protozoa infectious disease	11/1046	127/8007	0.953622	0.999954	0.999954	ACE/ANGPT1/CAPN1/GSTM1/GSTP1/IL15/MET/NCF1/NTRK1/PKLR/SLC4A1	11
DOID:1923	sex differentiation disease	2/1046	35/8007	0.953707	0.999954	0.999954	GH1/NAMPT	2
DOID:3683	lung benign neoplasm	2/1046	35/8007	0.953707	0.999954	0.999954	MPO/MST1R	2
DOID:10754	otitis media	1/1046	22/8007	0.954233	0.999954	0.999954	IL6R	1
DOID:2462	retinal vascular disease	4/1046	58/8007	0.955384	0.999954	0.999954	CASP10/CIITA/NFKB1/SOD2	4
DOID:8947	diabetic retinopathy	4/1046	58/8007	0.955384	0.999954	0.999954	CASP10/CIITA/NFKB1/SOD2	4
DOID:18	urinary system disease	51/1046	478/8007	0.955642	0.999954	0.999954	ABCB1/ACE/ALDH2/AOC3/CALCR/CFL1/CISD2/CRHBP/CRHR1/CSF1/CYP3A5/GH1/GOT1/GSTM1/GSTP1/HBEGF/HPSE2/HSD11B2/IL6R/ITGAM/LAMB2/MET/MPO/MUC1/NAMPT/NGFR/NPR1/PAX2/RARA/RELA/RHOA/ROBO2/S100A8/S100A9/SARS/SHC1/SLC22A12/SLC26A6/SLC3A1/SLC4A1/SLC5A2/SOD2/SREBF1/STAT3/TNFRSF13B/TRADD/TRPV2/TRPV4/UCN/UCN2/WNK4	51
DOID:0060180	colitis	5/1046	69/8007	0.957063	0.999954	0.999954	ITGAL/MST1R/NAMPT/RELA/SLC6A4	5
DOID:8577	ulcerative colitis	5/1046	69/8007	0.957063	0.999954	0.999954	ITGAL/MST1R/NAMPT/RELA/SLC6A4	5
DOID:0050621	respiratory system benign neoplasm	2/1046	36/8007	0.95881	0.999954	0.999954	MPO/MST1R	2
DOID:12554	hemolytic-uremic syndrome	1/1046	23/8007	0.960228	0.999954	0.999954	IL15	1
DOID:11714	gestational diabetes	4/1046	60/8007	0.963139	0.999954	0.999954	GIP/LMNA/NAMPT/NFKB1	4
DOID:255	hemangioma	2/1046	37/8007	0.963371	0.999954	0.999954	NFKB1/PAX2	2
DOID:1398	parasitic infectious disease	13/1046	150/8007	0.964708	0.999954	0.999954	ACE/ANGPT1/CAPN1/GFAP/GSTM1/GSTP1/IL15/MAPK3/MET/NCF1/NTRK1/PKLR/SLC4A1	13
DOID:4468	clear cell adenocarcinoma	1/1046	24/8007	0.965439	0.999954	0.999954	MUC1	1
DOID:3393	coronary artery disease	35/1046	348/8007	0.966265	0.999954	0.999954	ABCG8/ACE/ALDH2/BRAP/CALCA/CD14/CLEC16A/CYP3A4/CYP4F2/ELN/F2/F2R/GPX1/GSTM1/IL15/ITGA2B/ITGAL/ITGB3/MAPK3/MAPT/MDK/MEF2A/MPO/NPR1/NR1H3/PROCR/S100A9/SCAP/SERPINC1/SH2B3/SLC6A4/SOD2/SORT1/TFAM/VKORC1	35
DOID:8778	Crohn's disease	3/1046	50/8007	0.967385	0.999954	0.999954	ITGAL/MST1R/S100A12	3
DOID:3973	thyroid medullary carcinoma	2/1046	38/8007	0.967445	0.999954	0.999954	NFKB1/RPS6KB1	2
DOID:883	parasitic helminthiasis infectious disease	2/1046	38/8007	0.967445	0.999954	0.999954	GFAP/MAPK3	2
DOID:557	kidney disease	48/1046	461/8007	0.967928	0.999954	0.999954	ABCB1/ACE/ALDH2/AOC3/CALCR/CFL1/CISD2/CRHBP/CRHR1/CSF1/CYP3A5/GH1/GOT1/GSTM1/GSTP1/HPSE2/HSD11B2/IL6R/ITGAM/LAMB2/MET/MPO/NAMPT/NGFR/NPR1/PAX2/RARA/RELA/RHOA/S100A8/S100A9/SARS/SHC1/SLC22A12/SLC26A6/SLC3A1/SLC4A1/SLC5A2/SOD2/SREBF1/STAT3/TNFRSF13B/TRADD/TRPV2/TRPV4/UCN/UCN2/WNK4	48
DOID:1247	blood coagulation disease	16/1046	180/8007	0.968856	0.999954	0.999954	AHCY/AP3B1/CTLA4/ERVW-1/F2/F2R/HADHA/ITGA2B/ITGAM/ITGB3/KRIT1/MET/NOTCH3/PROCR/PTPN11/SERPINC1	16
DOID:2355	anemia	23/1046	244/8007	0.969182	0.999954	0.999954	ACE/BRIP1/CAPN1/CD28/CTLA4/CYP3A4/EGR1/ERCC4/G6PC/GSTM1/GSTP1/IGF1R/IL15/ITGA2B/ITGB3/MDK/MPO/PKLR/PRDX2/PRKCE/SLC4A1/TBX21/XPO1	23
DOID:14069	cerebral malaria	1/1046	25/8007	0.969967	0.999954	0.999954	ANGPT1	1
DOID:11335	sarcoidosis	6/1046	84/8007	0.97119	0.999954	0.999954	ACE/CD14/CFTR/COL1A1/S100A8/S100A9	6
DOID:854	collagen disease	18/1046	201/8007	0.973211	0.999954	0.999954	ACE/CASP8/CAV1/CCR7/CENPA/CENPO/COL1A1/COL1A2/CTLA4/HAX1/ITGAV/LMNA/MAPK3/MET/MUC1/S100A7/SMURF1/SPAG9	18
DOID:0050851	glomerulosclerosis	1/1046	26/8007	0.973903	0.999954	0.999954	ACE	1
DOID:1312	focal segmental glomerulosclerosis	1/1046	26/8007	0.973903	0.999954	0.999954	ACE	1
DOID:3312	bipolar disorder	13/1046	156/8007	0.976284	0.999954	0.999954	ABCB1/CREB1/CRHBP/CTLA4/DGKZ/GFAP/GRIN2A/HTR1A/NR1D1/NTNG1/PCDHA1/SLC6A4/SPR	13
DOID:11612	polycystic ovary syndrome	14/1046	166/8007	0.976999	0.999954	0.999954	ACE/BGLAP/CAPN5/CYP17A1/CYP3A7/GH1/GSTM1/HSD17B1/ITGAV/ITGB3/LMNA/NAMPT/POMC/PRKAR2B	14
DOID:0060060	non-Hodgkin lymphoma	2/1046	41/8007	0.977213	0.999954	0.999954	FOXP1/MET	2
DOID:780	placenta disease	1/1046	27/8007	0.977323	0.999954	0.999954	MALAT1	1
DOID:552	pneumonia	8/1046	108/8007	0.978294	0.999954	0.999954	ACE/CALCA/CD14/CFLAR/COL1A1/HSD11B2/MUC1/RHOA	8
DOID:3565	meningioma	5/1046	77/8007	0.979273	0.999954	0.999954	CASP8/CAV1/IGF2BP1/ITGA3/LAMB1	5
DOID:2043	hepatitis B	17/1046	197/8007	0.98062	0.999954	0.999954	CD14/CIITA/CTLA4/DDB2/DNMT3A/ERN1/GSTP1/HDAC3/IL6R/LAMTOR5/MAP3K14/MAPK3/NFKB1/SOCS1/SREBF1/TBK1/XPO1	17
DOID:2921	glomerulonephritis	5/1046	79/8007	0.982825	0.999954	0.999954	ACE/MPO/RELA/RHOA/SOD2	5
DOID:3962	follicular thyroid carcinoma	3/1046	56/8007	0.982873	0.999954	0.999954	KRT19/NFKB1/RPS6KB1	3
DOID:0050589	inflammatory bowel disease	6/1046	90/8007	0.983002	0.999954	0.999954	ITGAL/MST1R/NAMPT/RELA/S100A12/SLC6A4	6
DOID:576	proteinuria	4/1046	68/8007	0.983253	0.999954	0.999954	ACE/CFL1/HPSE2/NAMPT	4
DOID:12930	dilated cardiomyopathy	6/1046	93/8007	0.987038	0.999954	0.999954	ACE/CTLA4/DAG1/LMNA/NDUFV1/NFKB1	6
DOID:4610	intestinal benign neoplasm	1/1046	31/8007	0.987074	0.999954	0.999954	MUC1	1
DOID:5100	middle ear disease	1/1046	31/8007	0.987074	0.999954	0.999954	IL6R	1
DOID:0080015	physical disorder	10/1046	136/8007	0.988167	0.999954	0.999954	BBS4/BRCA1/CYP17A1/FGF8/MKS1/SIX3/SUMO1/TBX2/TBX4/WTAP	10
DOID:13375	temporal arteritis	1/1046	32/8007	0.988769	0.999954	0.999954	ITGB3	1
DOID:525	central nervous system vasculitis	1/1046	32/8007	0.988769	0.999954	0.999954	ITGB3	1
DOID:2218	blood platelet disease	6/1046	96/8007	0.990161	0.999954	0.999954	AP3B1/ERVW-1/F2R/HADHA/ITGA2B/ITGB3	6
DOID:345	uterine disease	2/1046	48/8007	0.990238	0.999954	0.999954	MALAT1/SOD2	2
DOID:4971	myelofibrosis	2/1046	49/8007	0.991365	0.999954	0.999954	IL15/LYN	2
DOID:2213	hemorrhagic disease	11/1046	152/8007	0.992494	0.999954	0.999954	AHCY/AP3B1/CTLA4/ERVW-1/F2R/HADHA/ITGA2B/ITGB3/KRIT1/MET/NOTCH3	11
DOID:13207	proliferative diabetic retinopathy	1/1046	35/8007	0.992635	0.999954	0.999954	NFKB1	1
DOID:1176	bronchial disease	11/1046	153/8007	0.993061	0.999954	0.999954	BMPR2/CALCA/CAMP/CD14/CFTR/CTLA4/ITGB3/PIK3CG/S100A9/SOD2/TBX21	11
DOID:2841	asthma	9/1046	134/8007	0.994014	0.999954	0.999954	BMPR2/CALCA/CAMP/CD14/CTLA4/ITGB3/PIK3CG/SOD2/TBX21	9
DOID:8469	influenza	7/1046	113/8007	0.994314	0.999954	0.999954	ADAR/CPSF4/F2RL1/PML/RELA/SOCS1/SUMO1	7
DOID:2473	opportunistic mycosis	1/1046	39/8007	0.995804	0.999954	0.999954	NFKB1	1
DOID:1883	hepatitis C	18/1046	233/8007	0.996667	0.999954	0.999954	ACE/CASP8/CD14/CD28/CTLA4/E2F1/F2R/HTR1A/ITGAL/LAMB2/MAPK3/NAMPT/NFKB1/PSME3/SOCS1/SOD2/SREBF1/STAT3	18
DOID:0050136	systemic mycosis	1/1046	42/8007	0.997249	0.999954	0.999954	NFKB1	1
DOID:0050567	orofacial cleft	1/1046	43/8007	0.997611	0.999954	0.999954	SUMO1	1
DOID:674	cleft palate	1/1046	43/8007	0.997611	0.999954	0.999954	SUMO1	1
DOID:10952	nephritis	9/1046	147/8007	0.99807	0.999954	0.999954	ACE/CSF1/MET/MPO/RELA/RHOA/SOD2/TNFRSF13B/TRADD	9
DOID:2237	hepatitis	38/1046	431/8007	0.998082	0.999954	0.999954	ACE/CASP8/CCL20/CD14/CD28/CIITA/CLTC/CTLA4/DDB2/DNMT3A/E2F1/ERN1/F2/F2R/FCRL3/GSTM1/GSTP1/HDAC3/HTR1A/IL6R/ITGAL/LAMB2/LAMTOR5/MAP3K14/MAPK3/MIR21/NAMPT/NFKB1/POMC/PSME3/RELA/SOCS1/SOD2/SREBF1/STAT3/TBK1/TCEA1/XPO1	38
DOID:526	Human immunodeficiency virus infectious disease	8/1046	173/8007	0.999949	0.999954	0.999954	CASP8/CAV1/CD28/CSF1/CYP3A4/HEXA/IL15/SOD2	8
DOID:635	acquired immunodeficiency syndrome	1/1046	71/8007	0.999954	0.999954	0.999954	CYP3A4	1

## Sheet: Altai_0.3, GO
ONTOLOGY	ID	Description	GeneRatio	BgRatio	pvalue	p.adjust	qvalue	geneID	Count
BP	GO:0018345	protein palmitoylation	1/2	33/18493	0.00356583	0.0166835	NA	HHAT	1
BP	GO:0006497	protein lipidation	1/2	88/18493	0.00949473	0.0166835	NA	HHAT	1
BP	GO:0042158	lipoprotein biosynthetic process	1/2	93/18493	0.0100328	0.0166835	NA	HHAT	1
BP	GO:0042157	lipoprotein metabolic process	1/2	127/18493	0.0136881	0.0166835	NA	HHAT	1
BP	GO:0007224	smoothened signaling pathway	1/2	129/18493	0.0139029	0.0166835	NA	HHAT	1
BP	GO:0043543	protein acylation	1/2	242/18493	0.0260015	0.0260015	NA	HHAT	1
MF	GO:0016409	palmitoyltransferase activity	1/2	38/17632	0.00430582	0.031772	NA	HHAT	1
MF	GO:0008374	O-acyltransferase activity	1/2	51/17632	0.00577673	0.031772	NA	HHAT	1
MF	GO:0016747	transferase activity, transferring acyl groups other than amino-acyl groups	1/2	228/17632	0.0256956	0.0444152	NA	HHAT	1
MF	GO:0016746	transferase activity, transferring acyl groups	1/2	262/17632	0.0294987	0.0444152	NA	HHAT	1
MF	GO:0005525	GTP binding	1/2	375/17632	0.0420851	0.0444152	NA	HHAT	1
MF	GO:0032550	purine ribonucleoside binding	1/2	380/17632	0.0426402	0.0444152	NA	HHAT	1
MF	GO:0001883	purine nucleoside binding	1/2	383/17632	0.0429731	0.0444152	NA	HHAT	1
MF	GO:0032549	ribonucleoside binding	1/2	384/17632	0.0430841	0.0444152	NA	HHAT	1
MF	GO:0001882	nucleoside binding	1/2	391/17632	0.0438607	0.0444152	NA	HHAT	1
MF	GO:0019001	guanyl nucleotide binding	1/2	396/17632	0.0444152	0.0444152	NA	HHAT	1
MF	GO:0032561	guanyl ribonucleotide binding	1/2	396/17632	0.0444152	0.0444152	NA	HHAT	1

## Sheet: Altai_0.3, KEGG
ID	Description	GeneRatio	BgRatio	pvalue	p.adjust	qvalue	geneID	Count
hsa05168	Herpes simplex virus 1 infection	1/1	491/8016	0.0612525	0.0612525	NA	ZNF169	1
