# Supplementary material for: Refining models of archaic admixture in Eurasia with ArchaicSeeker 2.0
Source: Nat Commun. 2021 Oct 29;12:6232. doi: 10.1038/s41467-021-26503-5 (PMC8556419; doi:10.1038/s41467-021-26503-5)
Supplement: Supplementary file 5 — Supplementary Data 2 [file 41467_2021_26503_MOESM5_ESM.xlsx]

## Sheet: EAS_Altai_0.3, DO
ID	Description	GeneRatio	BgRatio	pvalue	p.adjust	qvalue	geneID	Count
DOID:687	hepatoblastoma	2/62	25/8007	0.015784	0.820095	0.820095	RASSF1/HTATIP2	2
DOID:5409	lung small cell carcinoma	3/62	72/8007	0.0180571	0.820095	0.820095	IL10RA/HYAL1/ZMYND10	3
DOID:1927	sphingolipidosis	2/62	34/8007	0.0282338	0.820095	0.820095	GLB1/SCARB1	2
DOID:5158	pleural cancer	2/62	36/8007	0.0313959	0.820095	0.820095	RASSF1/TUSC2	2
DOID:7474	malignant pleural mesothelioma	2/62	36/8007	0.0313959	0.820095	0.820095	RASSF1/TUSC2	2
DOID:12930	dilated cardiomyopathy	3/62	93/8007	0.0350668	0.820095	0.820095	CTNNA3/MYBPC1/NEBL	3
DOID:5157	benign pleural mesothelioma	2/62	41/8007	0.0398735	0.820095	0.820095	RASSF1/TUSC2	2
DOID:2645	benign mesothelioma	2/62	57/8007	0.0717785	0.820095	0.820095	RASSF1/TUSC2	2
DOID:9455	lipid storage disease	3/62	130/8007	0.0792845	0.820095	0.820095	GLB1/SCARB1/HSD11B1	3
DOID:0050825	endocardium disease	1/62	11/8007	0.0820025	0.820095	0.820095	NEBL	1
DOID:2987	familial Mediterranean fever	1/62	11/8007	0.0820025	0.820095	0.820095	LMX1B	1
DOID:3614	Kallmann syndrome	1/62	11/8007	0.0820025	0.820095	0.820095	PALM2-AKAP2	1
DOID:0060036	intrinsic cardiomyopathy	3/62	135/8007	0.0865331	0.820095	0.820095	CTNNA3/MYBPC1/NEBL	3
DOID:12120	pulmonary alveolar proteinosis	1/62	12/8007	0.0891205	0.820095	0.820095	CTSH	1
DOID:14504	Niemann-Pick disease	1/62	12/8007	0.0891205	0.820095	0.820095	SCARB1	1
DOID:4330	non-langerhans-cell histiocytosis	1/62	14/8007	0.103194	0.820095	0.820095	SCARB1	1
DOID:0050700	cardiomyopathy	3/62	149/8007	0.108249	0.820095	0.820095	CTNNA3/MYBPC1/NEBL	3
DOID:3211	lysosomal storage disease	3/62	150/8007	0.109876	0.820095	0.820095	GLB1/SCARB1/HSD11B1	3
DOID:14268	sclerosing cholangitis	1/62	15/8007	0.11015	0.820095	0.820095	ABCB11	1
DOID:3265	chronic granulomatous disease	1/62	16/8007	0.117054	0.820095	0.820095	MECOM	1
DOID:9637	stomatitis	1/62	16/8007	0.117054	0.820095	0.820095	HSP90B1	1
DOID:1852	intrahepatic cholestasis	1/62	18/8007	0.130702	0.820095	0.820095	ABCB11	1
DOID:3262	phagocyte bactericidal dysfunction	1/62	18/8007	0.130702	0.820095	0.820095	MECOM	1
DOID:9428	intracranial hypertension	1/62	18/8007	0.130702	0.820095	0.820095	HSD11B1	1
DOID:3612	retinitis	2/62	82/8007	0.132403	0.820095	0.820095	IL10RA/CDH23	2
DOID:12252	Cushing's syndrome	1/62	20/8007	0.144144	0.820095	0.820095	HSD11B1	1
DOID:526	Human immunodeficiency virus infectious disease	3/62	173/8007	0.149753	0.820095	0.820095	GLB1/IL10RA/SLC28A3	3
DOID:201	connective tissue cancer	5/62	370/8007	0.157475	0.820095	0.820095	RASSF1/RASGRF1/TUSC2/HSP90B1/WWOX	5
DOID:1681	heart septal defect	1/62	24/8007	0.170415	0.820095	0.820095	TBX5	1
DOID:2151	malignant ovarian surface epithelial-stromal neoplasm	4/62	286/8007	0.180007	0.820095	0.820095	HYAL2/ABCB11/HYAL1/WWOX	4
DOID:2152	ovary epithelial cancer	4/62	286/8007	0.180007	0.820095	0.820095	HYAL2/ABCB11/HYAL1/WWOX	4
DOID:4001	ovarian carcinoma	4/62	286/8007	0.180007	0.820095	0.820095	HYAL2/ABCB11/HYAL1/WWOX	4
DOID:0002116	pterygium	1/62	26/8007	0.183252	0.820095	0.820095	IRF6	1
DOID:10139	conjunctival degeneration	1/62	26/8007	0.183252	0.820095	0.820095	IRF6	1
DOID:10526	conjunctival pterygium	1/62	26/8007	0.183252	0.820095	0.820095	IRF6	1
DOID:13809	familial combined hyperlipidemia	1/62	26/8007	0.183252	0.820095	0.820095	OSBPL10	1
DOID:9446	cholangitis	1/62	28/8007	0.195893	0.820095	0.820095	ABCB11	1
DOID:10907	microcephaly	1/62	30/8007	0.208342	0.820095	0.820095	MCPH1	1
DOID:3947	adrenal gland hyperfunction	1/62	30/8007	0.208342	0.820095	0.820095	HSD11B1	1
DOID:2706	synovium cancer	1/62	32/8007	0.220601	0.820095	0.820095	RASSF1	1
DOID:5485	synovial sarcoma	1/62	32/8007	0.220601	0.820095	0.820095	RASSF1	1
DOID:2394	ovarian cancer	4/62	312/8007	0.221595	0.820095	0.820095	HYAL2/ABCB11/HYAL1/WWOX	4
DOID:10283	prostate cancer	5/62	425/8007	0.231581	0.820095	0.820095	ZFHX3/PBX1/BCL2A1/HYAL1/HTATIP2	5
DOID:3347	osteosarcoma	3/62	215/8007	0.231914	0.820095	0.820095	RASGRF1/HSP90B1/WWOX	3
DOID:9352	type 2 diabetes mellitus	3/62	215/8007	0.231914	0.820095	0.820095	PBX1/HYAL1/HSD11B1	3
DOID:4251	conjunctival disease	1/62	34/8007	0.232673	0.820095	0.820095	IRF6	1
DOID:811	lipodystrophy	1/62	34/8007	0.232673	0.820095	0.820095	SLC28A3	1
DOID:3683	lung benign neoplasm	1/62	35/8007	0.23864	0.820095	0.820095	SEMA3F	1
DOID:0050621	respiratory system benign neoplasm	1/62	36/8007	0.244561	0.820095	0.820095	SEMA3F	1
DOID:3856	male reproductive organ cancer	5/62	435/8007	0.246081	0.820095	0.820095	ZFHX3/PBX1/BCL2A1/HYAL1/HTATIP2	5
DOID:1107	esophageal carcinoma	2/62	123/8007	0.246507	0.820095	0.820095	PBX1/HSP90B1	2
DOID:3405	histiocytosis	1/62	37/8007	0.250437	0.820095	0.820095	SCARB1	1
DOID:0060100	musculoskeletal system cancer	5/62	439/8007	0.251951	0.820095	0.820095	RASSF1/RASGRF1/TUSC2/HSP90B1/WWOX	5
DOID:655	inherited metabolic disorder	4/62	331/8007	0.25351	0.820095	0.820095	GLB1/SCARB1/OSBPL10/HSD11B1	4
DOID:783	end stage renal failure	1/62	38/8007	0.256268	0.820095	0.820095	ADRA1D	1
DOID:4896	bile duct adenocarcinoma	2/62	128/8007	0.260907	0.820095	0.820095	RASSF1/WWOX	2
DOID:4947	cholangiocarcinoma	2/62	128/8007	0.260907	0.820095	0.820095	RASSF1/WWOX	2
DOID:1924	hypogonadism	1/62	39/8007	0.262055	0.820095	0.820095	PALM2-AKAP2	1
DOID:1883	hepatitis C	3/62	233/8007	0.269455	0.820095	0.820095	IL10RA/SCARB1/SLC28A3	3
DOID:4450	renal cell carcinoma	4/62	342/8007	0.272435	0.820095	0.820095	RASSF1/IL10RA/SLC38A3/SEMA3B	4
DOID:1441	spinocerebellar ataxia	1/62	41/8007	0.273495	0.820095	0.820095	SUMF1	1
DOID:2478	spinocerebellar degeneration	1/62	41/8007	0.273495	0.820095	0.820095	SUMF1	1
DOID:120	female reproductive organ cancer	5/62	455/8007	0.275791	0.820095	0.820095	RASSF1/HYAL2/ABCB11/HYAL1/WWOX	5
DOID:10923	sickle cell anemia	1/62	42/8007	0.279149	0.820095	0.820095	SCD5	1
DOID:11077	brucellosis	1/62	42/8007	0.279149	0.820095	0.820095	LMX1B	1
DOID:1319	brain cancer	1/62	42/8007	0.279149	0.820095	0.820095	RASSF1	1
DOID:0050338	primary bacterial infectious disease	3/62	238/8007	0.280025	0.820095	0.820095	LMX1B/BCL2A1/HSP90B1	3
DOID:0080015	physical disorder	2/62	136/8007	0.283968	0.820095	0.820095	IRF6/MCPH1	2
DOID:0050567	orofacial cleft	1/62	43/8007	0.28476	0.820095	0.820095	IRF6	1
DOID:674	cleft palate	1/62	43/8007	0.28476	0.820095	0.820095	IRF6	1
DOID:10603	glucose intolerance	1/62	44/8007	0.290329	0.820095	0.820095	HSD11B1	1
DOID:184	bone cancer	3/62	243/8007	0.290637	0.820095	0.820095	RASGRF1/HSP90B1/WWOX	3
DOID:4606	bile duct cancer	2/62	140/8007	0.295485	0.820095	0.820095	RASSF1/WWOX	2
DOID:4897	bile duct carcinoma	2/62	140/8007	0.295485	0.820095	0.820095	RASSF1/WWOX	2
DOID:11830	myopia	1/62	45/8007	0.295854	0.820095	0.820095	RASGRF1	1
DOID:3113	papillary carcinoma	1/62	45/8007	0.295854	0.820095	0.820095	RASSF1	1
DOID:5679	retinal disease	4/62	358/8007	0.300402	0.820095	0.820095	IL10RA/SCARB1/LMX1B/CDH23	4
DOID:2490	congenital nervous system abnormality	1/62	46/8007	0.301337	0.820095	0.820095	MCPH1	1
DOID:3952	adrenal cortex disease	1/62	46/8007	0.301337	0.820095	0.820095	HSD11B1	1
DOID:9553	adrenal gland disease	1/62	47/8007	0.306778	0.82244	0.82244	HSD11B1	1
DOID:5041	esophageal cancer	2/62	145/8007	0.309849	0.82244	0.82244	PBX1/HSP90B1	2
DOID:3376	bone osteosarcoma	1/62	50/8007	0.322853	0.830537	0.830537	RASGRF1	1
DOID:1059	intellectual disability	2/62	150/8007	0.32416	0.830537	0.830537	MCPH1/SEMA3F	2
DOID:8466	retinal degeneration	3/62	261/8007	0.329059	0.830537	0.830537	SCARB1/LMX1B/CDH23	3
DOID:4451	renal carcinoma	4/62	380/8007	0.339414	0.830537	0.830537	RASSF1/IL10RA/SLC38A3/SEMA3B	4
DOID:3312	bipolar disorder	2/62	156/8007	0.34124	0.830537	0.830537	SLC6A5/HSP90B1	2
DOID:9588	encephalitis	1/62	55/8007	0.348833	0.830537	0.830537	MYBPC1	1
DOID:104	bacterial infectious disease	3/62	271/8007	0.350444	0.830537	0.830537	LMX1B/BCL2A1/HSP90B1	3
DOID:1682	congenital heart disease	1/62	58/8007	0.363947	0.830537	0.830537	TBX5	1
DOID:11260	rabies	1/62	60/8007	0.373831	0.830537	0.830537	SLC28A3	1
DOID:583	hemolytic anemia	1/62	60/8007	0.373831	0.830537	0.830537	SLC28A3	1
DOID:720	normocytic anemia	1/62	60/8007	0.373831	0.830537	0.830537	SLC28A3	1
DOID:10124	corneal disease	1/62	62/8007	0.383564	0.830537	0.830537	IRF6	1
DOID:11984	hypertrophic cardiomyopathy	1/62	62/8007	0.383564	0.830537	0.830537	MYBPC1	1
DOID:13580	cholestasis	1/62	62/8007	0.383564	0.830537	0.830537	ABCB11	1
DOID:3748	esophagus squamous cell carcinoma	1/62	63/8007	0.388374	0.830537	0.830537	PBX1	1
DOID:0050736	autosomal dominant disease	4/62	409/8007	0.391165	0.830537	0.830537	RASSF1/LMX1B/MCPH1/MYBPC1	4
DOID:4607	biliary tract cancer	2/62	178/8007	0.40261	0.830537	0.830537	RASSF1/WWOX	2
DOID:1443	cerebral degeneration	1/62	67/8007	0.40725	0.830537	0.830537	GLB1	1
DOID:2277	gonadal disease	1/62	70/8007	0.421029	0.830537	0.830537	PALM2-AKAP2	1
DOID:784	chronic kidney failure	1/62	70/8007	0.421029	0.830537	0.830537	ADRA1D	1
DOID:635	acquired immunodeficiency syndrome	1/62	71/8007	0.425551	0.830537	0.830537	IL10RA	1
DOID:9835	refractive error	1/62	71/8007	0.425551	0.830537	0.830537	RASGRF1	1
DOID:14330	Parkinson's disease	2/62	187/8007	0.426984	0.830537	0.830537	LMX1B/WWOX	2
DOID:10871	age related macular degeneration	1/62	72/8007	0.430039	0.830537	0.830537	SCARB1	1
DOID:2007	degeneration of macula and posterior pole	1/62	72/8007	0.430039	0.830537	0.830537	SCARB1	1
DOID:3324	mood disorder	2/62	189/8007	0.432334	0.830537	0.830537	SLC6A5/HSP90B1	2
DOID:0060049	autoimmune disease of urogenital tract	1/62	73/8007	0.434493	0.830537	0.830537	ABCB11	1
DOID:12236	primary biliary cirrhosis	1/62	73/8007	0.434493	0.830537	0.830537	ABCB11	1
DOID:3744	cervical squamous cell carcinoma	1/62	73/8007	0.434493	0.830537	0.830537	RASSF1	1
DOID:0060041	autism spectrum disorder	2/62	190/8007	0.434999	0.830537	0.830537	MACROD2/MCPH1	2
DOID:12849	autistic disorder	2/62	190/8007	0.434999	0.830537	0.830537	MACROD2/MCPH1	2
DOID:4448	macular degeneration	1/62	74/8007	0.438912	0.830537	0.830537	SCARB1	1
DOID:263	kidney cancer	4/62	437/8007	0.440723	0.830537	0.830537	RASSF1/IL10RA/SLC38A3/SEMA3B	4
DOID:1037	lymphoblastic leukemia	4/62	443/8007	0.451221	0.830537	0.830537	PBX1/TWIST2/BCL2A1/TBL1XR1	4
DOID:10584	retinitis pigmentosa	1/62	77/8007	0.451966	0.830537	0.830537	CDH23	1
DOID:3565	meningioma	1/62	77/8007	0.451966	0.830537	0.830537	RASSF1	1
DOID:0060040	pervasive developmental disorder	2/62	201/8007	0.463875	0.845196	0.845196	MACROD2/MCPH1	2
DOID:9074	systemic lupus erythematosus	1/62	81/8007	0.468909	0.847068	0.847068	IL10RA	1
DOID:1168	familial hyperlipidemia	1/62	82/8007	0.473063	0.847068	0.847068	OSBPL10	1
DOID:5223	infertility	2/62	206/8007	0.476722	0.847068	0.847068	SCARB1/C9	2
DOID:4138	bile duct disease	1/62	86/8007	0.489363	0.854355	0.854355	ABCB11	1
DOID:8857	lupus erythematosus	1/62	87/8007	0.49336	0.854355	0.854355	IL10RA	1
DOID:9741	biliary tract disease	1/62	87/8007	0.49336	0.854355	0.854355	ABCB11	1
DOID:0050890	synucleinopathy	2/62	220/8007	0.511711	0.854355	0.854355	LMX1B/WWOX	2
DOID:0060038	specific developmental disorder	2/62	220/8007	0.511711	0.854355	0.854355	MCPH1/SEMA3F	2
DOID:5082	liver cirrhosis	2/62	220/8007	0.511711	0.854355	0.854355	RASSF1/ABCB11	2
DOID:3146	lipid metabolism disorder	1/62	92/8007	0.512888	0.854355	0.854355	OSBPL10	1
DOID:1040	chronic lymphocytic leukemia	2/62	221/8007	0.514153	0.854355	0.854355	TWIST2/BCL2A1	2
DOID:5683	hereditary breast ovarian cancer	2/62	222/8007	0.516587	0.854355	0.854355	RASSF1/MCPH1	2
DOID:9452	fatty liver disease	1/62	95/8007	0.524246	0.859473	0.859473	HSD11B1	1
DOID:11476	osteoporosis	1/62	96/8007	0.527975	0.859473	0.859473	HSD11B1	1
DOID:0080011	bone resorption disease	1/62	97/8007	0.531674	0.859473	0.859473	HSD11B1	1
DOID:75	lymphatic system disease	1/62	101/8007	0.546188	0.871756	0.871756	SCARB1	1
DOID:3996	urinary system cancer	4/62	500/8007	0.547382	0.871756	0.871756	RASSF1/IL10RA/SLC38A3/SEMA3B	4
DOID:2893	cervix carcinoma	1/62	104/8007	0.556783	0.872868	0.872868	RASSF1	1
DOID:0060037	developmental disorder of mental health	3/62	373/8007	0.557012	0.872868	0.872868	MACROD2/MCPH1/SEMA3F	3
DOID:4362	cervical cancer	1/62	105/8007	0.56026	0.872868	0.872868	RASSF1	1
DOID:1686	glaucoma	1/62	109/8007	0.573902	0.883451	0.883451	LMX1B	1
DOID:3459	breast carcinoma	3/62	383/8007	0.57527	0.883451	0.883451	RASSF1/HSP90B1/HTATIP2	3
DOID:230	lateral sclerosis	1/62	111/8007	0.580566	0.88526	0.88526	CHRNB4	1
DOID:768	retinoblastoma	1/62	116/8007	0.59678	0.888115	0.888115	RASSF1	1
DOID:771	retinal cell cancer	1/62	116/8007	0.59678	0.888115	0.888115	RASSF1	1
DOID:423	myopathy	3/62	398/8007	0.601797	0.888115	0.888115	CTNNA3/MYBPC1/NEBL	3
DOID:66	muscle tissue disease	3/62	398/8007	0.601797	0.888115	0.888115	CTNNA3/MYBPC1/NEBL	3
DOID:4645	retinal cancer	1/62	118/8007	0.603092	0.888115	0.888115	RASSF1	1
DOID:9538	multiple myeloma	2/62	264/8007	0.611519	0.890745	0.890745	RASSF1/WWOX	2
DOID:1205	hypersensitivity reaction type I disease	1/62	122/8007	0.615425	0.890745	0.890745	ADRA1D	1
DOID:0080000	muscular disease	3/62	408/8007	0.61889	0.890745	0.890745	CTNNA3/MYBPC1/NEBL	3
DOID:3620	central nervous system cancer	1/62	124/8007	0.62145	0.890745	0.890745	RASSF1	1
DOID:10591	pre-eclampsia	2/62	278/8007	0.639924	0.91115	0.91115	RASSF1/CTNNA3	2
DOID:2237	hepatitis	3/62	431/8007	0.65635	0.914809	0.914809	IL10RA/SCARB1/SLC28A3	3
DOID:3908	non-small cell lung carcinoma	3/62	431/8007	0.65635	0.914809	0.914809	RASSF1/SEMA3B/WWOX	3
DOID:0060116	sensory system cancer	1/62	139/8007	0.663768	0.914809	0.914809	RASSF1	1
DOID:2174	ocular cancer	1/62	139/8007	0.663768	0.914809	0.914809	RASSF1	1
DOID:4195	hyperglycemia	1/62	139/8007	0.663768	0.914809	0.914809	HSD11B1	1
DOID:0080005	bone remodeling disease	1/62	141/8007	0.669047	0.91621	0.91621	HSD11B1	1
DOID:936	brain disease	3/62	454/8007	0.691182	0.918063	0.918063	GLB1/MYBPC1/HSD11B1	3
DOID:3310	atopic dermatitis	1/62	152/8007	0.696653	0.918063	0.918063	BCL2A1	1
DOID:332	amyotrophic lateral sclerosis	1/62	155/8007	0.703781	0.918063	0.918063	CHRNB4	1
DOID:9970	obesity	2/62	313/8007	0.703922	0.918063	0.918063	PBX1/HSD11B1	2
DOID:1074	kidney failure	1/62	156/8007	0.70612	0.918063	0.918063	ADRA1D	1
DOID:399	tuberculosis	1/62	156/8007	0.70612	0.918063	0.918063	BCL2A1	1
DOID:5295	intestinal disease	1/62	157/8007	0.70844	0.918063	0.918063	ABCB11	1
DOID:4074	pancreas adenocarcinoma	1/62	161/8007	0.717545	0.918063	0.918063	SLC28A3	1
DOID:654	overnutrition	2/62	322/8007	0.718805	0.918063	0.918063	PBX1/HSD11B1	2
DOID:0070004	myeloma	2/62	323/8007	0.72042	0.918063	0.918063	RASSF1/WWOX	2
DOID:0060084	cell type benign neoplasm	3/62	475/8007	0.72068	0.918063	0.918063	RASSF1/TUSC2/HSD11B1	3
DOID:4960	bone marrow cancer	2/62	328/8007	0.728382	0.918063	0.918063	RASSF1/WWOX	2
DOID:11612	polycystic ovary syndrome	1/62	166/8007	0.728532	0.918063	0.918063	HSD11B1	1
DOID:1520	colon carcinoma	1/62	168/8007	0.732809	0.918063	0.918063	HSP90B1	1
DOID:2377	multiple sclerosis	1/62	169/8007	0.734922	0.918063	0.918063	GPC5	1
DOID:374	nutrition disease	2/62	338/8007	0.743742	0.918063	0.918063	PBX1/HSD11B1	2
DOID:5520	head and neck squamous cell carcinoma	1/62	174/8007	0.745244	0.918063	0.918063	RASSF1	1
DOID:3213	demyelinating disease	1/62	175/8007	0.747261	0.918063	0.918063	GPC5	1
DOID:3910	lung adenocarcinoma	1/62	178/8007	0.753216	0.920122	0.920122	RASSF1	1
DOID:37	skin disease	2/62	350/8007	0.761209	0.924375	0.924375	BCL2A1/SLC28A3	2
DOID:231	motor neuron disease	1/62	187/8007	0.770267	0.924375	0.924375	CHRNB4	1
DOID:403	mouth disease	1/62	188/8007	0.772088	0.924375	0.924375	HSP90B1	1
DOID:2723	dermatitis	1/62	189/8007	0.773895	0.924375	0.924375	BCL2A1	1
DOID:1115	sarcoma	1/62	193/8007	0.780984	0.927688	0.927688	RASSF1	1
DOID:612	primary immunodeficiency disease	1/62	196/8007	0.786157	0.92821	0.92821	MECOM	1
DOID:2621	autonomic nervous system neoplasm	2/62	375/8007	0.794375	0.92821	0.92821	RASSF1/ZMYND10	2
DOID:769	neuroblastoma	2/62	375/8007	0.794375	0.92821	0.92821	RASSF1/ZMYND10	2
DOID:3070	malignant glioma	1/62	207/8007	0.804116	0.930833	0.930833	HYAL1	1
DOID:15	reproductive system disease	2/62	386/8007	0.807661	0.930833	0.930833	SCARB1/C9	2
DOID:16	integumentary system disease	2/62	394/8007	0.816848	0.930833	0.930833	BCL2A1/SLC28A3	2
DOID:1192	peripheral nervous system neoplasm	2/62	396/8007	0.819084	0.930833	0.930833	RASSF1/ZMYND10	2
DOID:28	endocrine system disease	2/62	399/8007	0.822393	0.930833	0.930833	PALM2-AKAP2/HSD11B1	2
DOID:3083	chronic obstructive pulmonary disease	1/62	220/8007	0.823433	0.930833	0.930833	IL10RA	1
DOID:1036	chronic leukemia	1/62	223/8007	0.827618	0.930833	0.930833	RASSF1	1
DOID:6000	congestive heart failure	1/62	229/8007	0.835696	0.930833	0.930833	TBX5	1
DOID:1542	head and neck carcinoma	1/62	235/8007	0.843402	0.930833	0.930833	RASSF1	1
DOID:4905	pancreatic carcinoma	1/62	237/8007	0.845891	0.930833	0.930833	SLC28A3	1
DOID:11934	head and neck cancer	1/62	239/8007	0.84834	0.930833	0.930833	RASSF1	1
DOID:10652	Alzheimer's disease	2/62	430/8007	0.853585	0.930833	0.930833	LRRTM3/CTNNA3	2
DOID:2355	anemia	1/62	244/8007	0.854298	0.930833	0.930833	SLC28A3	1
DOID:680	tauopathy	2/62	434/8007	0.857232	0.930833	0.930833	LRRTM3/CTNNA3	2
DOID:0060085	organ system benign neoplasm	1/62	262/8007	0.873901	0.941507	0.941507	SEMA3F	1
DOID:557	kidney disease	2/62	461/8007	0.879793	0.941507	0.941507	LMX1B/ADRA1D	2
DOID:10534	stomach cancer	1/62	274/8007	0.885503	0.941507	0.941507	ZFHX3	1
DOID:18	urinary system disease	2/62	478/8007	0.892291	0.941507	0.941507	LMX1B/ADRA1D	2
DOID:219	colon cancer	1/62	282/8007	0.892647	0.941507	0.941507	HSP90B1	1
DOID:9256	colorectal cancer	1/62	287/8007	0.896888	0.941507	0.941507	HSP90B1	1
DOID:5672	large intestine cancer	1/62	288/8007	0.897716	0.941507	0.941507	HSP90B1	1
DOID:850	lung disease	2/62	499/8007	0.906092	0.942216	0.942216	IL10RA/CTSH	2
DOID:10155	intestinal cancer	1/62	300/8007	0.907157	0.942216	0.942216	HSP90B1	1
DOID:2320	obstructive lung disease	1/62	308/8007	0.912969	0.943694	0.943694	IL10RA	1
DOID:1793	pancreatic cancer	1/62	319/8007	0.92038	0.944302	0.944302	SLC28A3	1
DOID:0050737	autosomal recessive disease	1/62	334/8007	0.929494	0.944302	0.944302	SCD5	1
DOID:657	adenoma	1/62	340/8007	0.932845	0.944302	0.944302	HSD11B1	1
DOID:1936	atherosclerosis	1/62	344/8007	0.934992	0.944302	0.944302	SCARB1	1
DOID:2348	arteriosclerotic cardiovascular disease	1/62	345/8007	0.935518	0.944302	0.944302	SCARB1	1
DOID:2349	arteriosclerosis	1/62	356/8007	0.941034	0.945431	0.945431	SCARB1	1
DOID:74	hematopoietic system disease	1/62	474/8007	0.977592	0.977592	0.977592	SLC28A3	1

## Sheet: EAS_Altai_0.3, GO
ONTOLOGY	ID	Description	GeneRatio	BgRatio	pvalue	p.adjust	qvalue	geneID	Count
BP	GO:0006027	glycosaminoglycan catabolic process	5/94	62/18493	1.56871e-05	0.0172913	0.0165069	GLB1/GPC5/HYAL3/HYAL2/HYAL1	5
BP	GO:0006026	aminoglycan catabolic process	5/94	66/18493	2.1321e-05	0.0172913	0.0165069	GLB1/GPC5/HYAL3/HYAL2/HYAL1	5
BP	GO:1901136	carbohydrate derivative catabolic process	7/94	189/18493	5.04019e-05	0.0272506	0.0260144	GLB1/GPC5/TDG/HYAL3/HYAL2/HYAL1/STT3B	7
BP	GO:0030214	hyaluronan catabolic process	3/94	16/18493	6.78863e-05	0.0275279	0.0262792	HYAL3/HYAL2/HYAL1	3
BP	GO:0010224	response to UV-B	3/94	18/18493	9.81932e-05	0.0318539	0.0304089	HYAL3/HYAL2/HYAL1	3
BP	GO:0030203	glycosaminoglycan metabolic process	6/94	157/18493	0.000149692	0.0404667	0.038631	GLB1/GPC5/CHST11/HYAL3/HYAL2/HYAL1	6
BP	GO:0006022	aminoglycan metabolic process	6/94	167/18493	0.000209416	0.0485246	0.0463234	GLB1/GPC5/CHST11/HYAL3/HYAL2/HYAL1	6
BP	GO:1903510	mucopolysaccharide metabolic process	5/94	110/18493	0.000244921	0.0496578	0.0474052	GLB1/CHST11/HYAL3/HYAL2/HYAL1	5
BP	GO:0051701	interaction with host	6/94	209/18493	0.000691248	0.124578	0.118927	SCARB1/HYAL3/TUSC2/C9/HYAL2/HYAL1	6
BP	GO:0030212	hyaluronan metabolic process	3/94	36/18493	0.000804121	0.130428	0.124512	HYAL3/HYAL2/HYAL1	3
BP	GO:0006707	cholesterol catabolic process	2/94	12/18493	0.00163215	0.212267	0.202638	SCARB1/TRERF1	2
BP	GO:0016127	sterol catabolic process	2/94	12/18493	0.00163215	0.212267	0.202638	SCARB1/TRERF1	2
BP	GO:0071559	response to transforming growth factor beta	6/94	249/18493	0.00170128	0.212267	0.202638	CHST11/ZFHX3/HYAL2/WWOX/ONECUT2/DAB2	6
BP	GO:2001238	positive regulation of extrinsic apoptotic signaling pathway	3/94	50/18493	0.00209691	0.227041	0.216742	G0S2/HYAL2/WWOX	3
BP	GO:0035810	positive regulation of urine volume	2/94	14/18493	0.00223554	0.227041	0.216742	GNAI2/HYAL2	2
BP	GO:0061448	connective tissue development	6/94	263/18493	0.00223962	0.227041	0.216742	CHST11/HYAL3/ADAMTS7/HYAL2/HYAL1/TBL1XR1	6
BP	GO:0051883	killing of cells in other organism involved in symbiotic interaction	2/94	16/18493	0.00292853	0.27255	0.260186	TUSC2/C9	2
BP	GO:0006694	steroid biosynthetic process	5/94	193/18493	0.00304758	0.27255	0.260186	SCARB1/TRERF1/PBX1/ABCB11/HSD11B1	5
BP	GO:0046718	viral entry into host cell	4/94	121/18493	0.00337995	0.27255	0.260186	SCARB1/HYAL3/HYAL2/HYAL1	4
BP	GO:0051818	disruption of cells of other organism involved in symbiotic interaction	2/94	18/18493	0.00370928	0.27255	0.260186	TUSC2/C9	2
BP	GO:2001233	regulation of apoptotic signaling pathway	7/94	391/18493	0.00378959	0.27255	0.260186	G0S2/GNAI2/CTSH/BCL2A1/HYAL2/FAIM2/WWOX	7
BP	GO:0071482	cellular response to light stimulus	4/94	125/18493	0.00379696	0.27255	0.260186	GNAT1/HYAL3/HYAL2/HYAL1	4
BP	GO:0051216	cartilage development	5/94	206/18493	0.00402354	0.27255	0.260186	CHST11/HYAL3/ADAMTS7/HYAL2/HYAL1	5
BP	GO:0071347	cellular response to interleukin-1	4/94	130/18493	0.00436564	0.27255	0.260186	HYAL3/ADAMTS7/HYAL2/HYAL1	4
BP	GO:0030260	entry into host cell	4/94	133/18493	0.00473305	0.27255	0.260186	SCARB1/HYAL3/HYAL2/HYAL1	4
BP	GO:0044409	entry into host	4/94	133/18493	0.00473305	0.27255	0.260186	SCARB1/HYAL3/HYAL2/HYAL1	4
BP	GO:0051806	entry into cell of other organism involved in symbiotic interaction	4/94	133/18493	0.00473305	0.27255	0.260186	SCARB1/HYAL3/HYAL2/HYAL1	4
BP	GO:0051828	entry into other organism involved in symbiotic interaction	4/94	133/18493	0.00473305	0.27255	0.260186	SCARB1/HYAL3/HYAL2/HYAL1	4
BP	GO:0035809	regulation of urine volume	2/94	21/18493	0.005041	0.27255	0.260186	GNAI2/HYAL2	2
BP	GO:0071467	cellular response to pH	2/94	21/18493	0.005041	0.27255	0.260186	SLC38A3/HYAL1	2
BP	GO:0008202	steroid metabolic process	6/94	318/18493	0.00566364	0.289899	0.276749	SCARB1/TRERF1/PBX1/ABCB11/HSD11B1/WWOX	6
BP	GO:0097191	extrinsic apoptotic signaling pathway	5/94	224/18493	0.00571934	0.289899	0.276749	G0S2/BCL2A1/HYAL2/FAIM2/WWOX	5
BP	GO:0034644	cellular response to UV	3/94	78/18493	0.00734818	0.343561	0.327976	HYAL3/HYAL2/HYAL1	3
BP	GO:0070555	response to interleukin-1	4/94	152/18493	0.00755059	0.343561	0.327976	HYAL3/ADAMTS7/HYAL2/HYAL1	4
BP	GO:0048843	negative regulation of axon extension involved in axon guidance	2/94	26/18493	0.00767403	0.343561	0.327976	SEMA3B/SEMA3F	2
BP	GO:0055003	cardiac myofibril assembly	2/94	26/18493	0.00767403	0.343561	0.327976	MYBPC1/NEBL	2
BP	GO:0071560	cellular response to transforming growth factor beta stimulus	5/94	242/18493	0.0078671	0.343561	0.327976	CHST11/HYAL2/WWOX/ONECUT2/DAB2	5
BP	GO:2001236	regulation of extrinsic apoptotic signaling pathway	4/94	156/18493	0.00825859	0.343561	0.327976	G0S2/HYAL2/FAIM2/WWOX	4
BP	GO:0006706	steroid catabolic process	2/94	27/18493	0.00826072	0.343561	0.327976	SCARB1/TRERF1	2
BP	GO:0001667	ameboidal-type cell migration	7/94	456/18493	0.00860045	0.347758	0.331983	SASH1/SCARB1/CTSH/SEMA3B/HYAL2/SEMA3F/HYAL1	7
BP	GO:1902668	negative regulation of axon guidance	2/94	28/18493	0.00886693	0.347758	0.331983	SEMA3B/SEMA3F	2
BP	GO:0042446	hormone biosynthetic process	3/94	84/18493	0.00900484	0.347758	0.331983	SCARB1/TRERF1/HSD11B1	3
BP	GO:1901992	positive regulation of mitotic cell cycle phase transition	3/94	85/18493	0.00930043	0.350821	0.334906	PBX1/CDK10/HYAL1	3
BP	GO:0010634	positive regulation of epithelial cell migration	4/94	165/18493	0.0100076	0.368917	0.352182	SASH1/SCARB1/CTSH/HYAL1	4
BP	GO:0045926	negative regulation of growth	5/94	260/18493	0.0105218	0.379251	0.362047	SEMA3B/HYAL2/SEMA3F/HYAL1/TBX5	5
BP	GO:0071880	adenylate cyclase-activating adrenergic receptor signaling pathway	2/94	31/18493	0.0108007	0.38084	0.363564	GNAI2/ADRA1D	2
BP	GO:2001235	positive regulation of apoptotic signaling pathway	4/94	170/18493	0.0110757	0.38223	0.364891	G0S2/CTSH/HYAL2/WWOX	4
BP	GO:0048841	regulation of axon extension involved in axon guidance	2/94	32/18493	0.0114829	0.388027	0.370424	SEMA3B/SEMA3F	2
BP	GO:0071875	adrenergic receptor signaling pathway	2/94	34/18493	0.0129027	0.414733	0.395919	GNAI2/ADRA1D	2
BP	GO:1901989	positive regulation of cell cycle phase transition	3/94	100/18493	0.0144198	0.414733	0.395919	PBX1/CDK10/HYAL1	3
BP	GO:0030308	negative regulation of cell growth	4/94	184/18493	0.0144495	0.414733	0.395919	SEMA3B/HYAL2/SEMA3F/HYAL1	4
BP	GO:0071478	cellular response to radiation	4/94	186/18493	0.0149789	0.414733	0.395919	GNAT1/HYAL3/HYAL2/HYAL1	4
BP	GO:0015804	neutral amino acid transport	2/94	37/18493	0.0151676	0.414733	0.395919	SLC6A5/SLC38A3	2
BP	GO:0048846	axon extension involved in axon guidance	2/94	37/18493	0.0151676	0.414733	0.395919	SEMA3B/SEMA3F	2
BP	GO:0090207	regulation of triglyceride metabolic process	2/94	37/18493	0.0151676	0.414733	0.395919	SCARB1/TBL1XR1	2
BP	GO:1902284	neuron projection extension involved in neuron projection guidance	2/94	37/18493	0.0151676	0.414733	0.395919	SEMA3B/SEMA3F	2
BP	GO:1902115	regulation of organelle assembly	4/94	187/18493	0.0152481	0.414733	0.395919	NPRL2/CHMP1A/CDK10/ZMYND10	4
BP	GO:0030204	chondroitin sulfate metabolic process	2/94	38/18493	0.0159579	0.414733	0.395919	CHST11/HYAL1	2
BP	GO:0019058	viral life cycle	5/94	289/18493	0.0159937	0.414733	0.395919	SCARB1/HYAL3/CHMP1A/HYAL2/HYAL1	5
BP	GO:0009268	response to pH	2/94	39/18493	0.0167654	0.414733	0.395919	SLC38A3/HYAL1	2
BP	GO:0006024	glycosaminoglycan biosynthetic process	3/94	106/18493	0.0168344	0.414733	0.395919	GPC5/CHST11/HYAL1	3
BP	GO:0048640	negative regulation of developmental growth	3/94	107/18493	0.0172575	0.414733	0.395919	SEMA3B/SEMA3F/TBX5	3
BP	GO:0071526	semaphorin-plexin signaling pathway	2/94	40/18493	0.0175901	0.414733	0.395919	SEMA3B/SEMA3F	2
BP	GO:0050919	negative chemotaxis	2/94	41/18493	0.0184317	0.414733	0.395919	SEMA3B/SEMA3F	2
BP	GO:0006023	aminoglycan biosynthetic process	3/94	111/18493	0.0190093	0.414733	0.395919	GPC5/CHST11/HYAL1	3
BP	GO:0030517	negative regulation of axon extension	2/94	42/18493	0.0192901	0.414733	0.395919	SEMA3B/SEMA3F	2
BP	GO:0099054	presynapse assembly	2/94	42/18493	0.0192901	0.414733	0.395919	LRRTM3/CNTN5	2
BP	GO:0051817	modification of morphology or physiology of other organism involved in symbiotic interaction	3/94	112/18493	0.019462	0.414733	0.395919	TUSC2/C9/HYAL2	3
BP	GO:0050654	chondroitin sulfate proteoglycan metabolic process	2/94	43/18493	0.020165	0.414733	0.395919	CHST11/HYAL1	2
BP	GO:1900087	positive regulation of G1/S transition of mitotic cell cycle	2/94	43/18493	0.020165	0.414733	0.395919	CDK10/HYAL1	2
BP	GO:1902667	regulation of axon guidance	2/94	43/18493	0.020165	0.414733	0.395919	SEMA3B/SEMA3F	2
BP	GO:0003014	renal system process	3/94	115/18493	0.0208561	0.414733	0.395919	GNAI2/CHRNB4/HYAL2	3
BP	GO:0099172	presynapse organization	2/94	44/18493	0.0210563	0.414733	0.395919	LRRTM3/CNTN5	2
BP	GO:0017015	regulation of transforming growth factor beta receptor signaling pathway	3/94	117/18493	0.0218153	0.414733	0.395919	CHST11/ONECUT2/DAB2	3
BP	GO:0030261	chromosome condensation	2/94	45/18493	0.0219637	0.414733	0.395919	CHMP1A/MCPH1	2
BP	GO:0044764	multi-organism cellular process	2/94	45/18493	0.0219637	0.414733	0.395919	C9/HYAL2	2
BP	GO:0048762	mesenchymal cell differentiation	4/94	210/18493	0.0223008	0.414733	0.395919	SEMA3B/SEMA3F/TBX5/DAB2	4
BP	GO:0044282	small molecule catabolic process	6/94	431/18493	0.0226079	0.414733	0.395919	GLB1/SCARB1/TRERF1/HYAL3/HYAL2/HYAL1	6
BP	GO:1903844	regulation of cellular response to transforming growth factor beta stimulus	3/94	119/18493	0.0227983	0.414733	0.395919	CHST11/ONECUT2/DAB2	3
BP	GO:0044003	modification by symbiont of host morphology or physiology	2/94	46/18493	0.0228871	0.414733	0.395919	C9/HYAL2	2
BP	GO:0071214	cellular response to abiotic stimulus	5/94	319/18493	0.0233798	0.414733	0.395919	SLC38A3/GNAT1/HYAL3/HYAL2/HYAL1	5
BP	GO:0104004	cellular response to environmental stimulus	5/94	319/18493	0.0233798	0.414733	0.395919	SLC38A3/GNAT1/HYAL3/HYAL2/HYAL1	5
BP	GO:0006814	sodium ion transport	4/94	215/18493	0.0240579	0.414733	0.395919	SLC38A3/PTPN3/SLC28A3/ABCB11	4
BP	GO:0030326	embryonic limb morphogenesis	3/94	125/18493	0.0258904	0.414733	0.395919	CHST11/PBX1/TBX5	3
BP	GO:0035113	embryonic appendage morphogenesis	3/94	125/18493	0.0258904	0.414733	0.395919	CHST11/PBX1/TBX5	3
BP	GO:0048706	embryonic skeletal system development	3/94	125/18493	0.0258904	0.414733	0.395919	CHST11/PBX1/HYAL1	3
BP	GO:0055007	cardiac muscle cell differentiation	3/94	129/18493	0.0280708	0.414733	0.395919	MYBPC1/NEBL/TBX5	3
BP	GO:0051353	positive regulation of oxidoreductase activity	2/94	52/18493	0.0287536	0.414733	0.395919	GNAI2/SCARB1	2
BP	GO:0046164	alcohol catabolic process	2/94	53/18493	0.029784	0.414733	0.395919	SCARB1/TRERF1	2
BP	GO:1902475	L-alpha-amino acid transmembrane transport	2/94	53/18493	0.029784	0.414733	0.395919	SLC6A5/SLC38A3	2
BP	GO:1902808	positive regulation of cell cycle G1/S phase transition	2/94	53/18493	0.029784	0.414733	0.395919	CDK10/HYAL1	2
BP	GO:0001508	action potential	3/94	133/18493	0.0303463	0.414733	0.395919	CHRNB4/PTPN3/CTNNA3	3
BP	GO:0098900	regulation of action potential	2/94	54/18493	0.0308289	0.414733	0.395919	PTPN3/CTNNA3	2
BP	GO:1902017	regulation of cilium assembly	2/94	54/18493	0.0308289	0.414733	0.395919	CDK10/ZMYND10	2
BP	GO:0001755	neural crest cell migration	2/94	55/18493	0.0318883	0.414733	0.395919	SEMA3B/SEMA3F	2
BP	GO:0071356	cellular response to tumor necrosis factor	4/94	235/18493	0.0319121	0.414733	0.395919	HYAL3/ADAMTS7/HYAL2/HYAL1	4
BP	GO:0009411	response to UV	3/94	136/18493	0.0321149	0.414733	0.395919	HYAL3/HYAL2/HYAL1	3
BP	GO:0048705	skeletal system morphogenesis	4/94	236/18493	0.03234	0.414733	0.395919	CHST11/HYAL2/HYAL1/WWOX	4
BP	GO:0031663	lipopolysaccharide-mediated signaling pathway	2/94	56/18493	0.0329619	0.414733	0.395919	SASH1/SCARB1	2
BP	GO:0044273	sulfur compound catabolic process	2/94	56/18493	0.0329619	0.414733	0.395919	GLB1/HYAL1	2
BP	GO:0046605	regulation of centrosome cycle	2/94	56/18493	0.0329619	0.414733	0.395919	CHMP1A/MCPH1	2
BP	GO:0099601	regulation of neurotransmitter receptor activity	2/94	56/18493	0.0329619	0.414733	0.395919	RASGRF1/LYPD6B	2
BP	GO:0035725	sodium ion transmembrane transport	3/94	140/18493	0.0345556	0.414733	0.395919	PTPN3/SLC28A3/ABCB11	3
BP	GO:0031667	response to nutrient levels	6/94	481/18493	0.0359288	0.414733	0.395919	GNAI2/NENF/SLC38A3/NPRL2/HSP90B1/TBL1XR1	6
BP	GO:0006687	glycosphingolipid metabolic process	2/94	59/18493	0.0362664	0.414733	0.395919	GLB1/SUMF1	2
BP	GO:0033619	membrane protein proteolysis	2/94	59/18493	0.0362664	0.414733	0.395919	PTPN3/CTSH	2
BP	GO:0006790	sulfur compound metabolic process	5/94	362/18493	0.0373482	0.414733	0.395919	GLB1/CHST11/DPEP1/SCD5/HYAL1	5
BP	GO:0035107	appendage morphogenesis	3/94	146/18493	0.0383921	0.414733	0.395919	CHST11/PBX1/TBX5	3
BP	GO:0035108	limb morphogenesis	3/94	146/18493	0.0383921	0.414733	0.395919	CHST11/PBX1/TBX5	3
BP	GO:0031640	killing of cells of other organism	2/94	61/18493	0.0385375	0.414733	0.395919	TUSC2/C9	2
BP	GO:0044364	disruption of cells of other organism	2/94	61/18493	0.0385375	0.414733	0.395919	TUSC2/C9	2
BP	GO:0048747	muscle fiber development	2/94	61/18493	0.0385375	0.414733	0.395919	CACNA2D2/MYBPC1	2
BP	GO:0006940	regulation of smooth muscle contraction	2/94	62/18493	0.039693	0.414733	0.395919	CHRNB4/KCNB2	2
BP	GO:0046622	positive regulation of organ growth	2/94	62/18493	0.039693	0.414733	0.395919	CACNA2D2/TBX5	2
BP	GO:0050922	negative regulation of chemotaxis	2/94	62/18493	0.039693	0.414733	0.395919	SEMA3B/SEMA3F	2
BP	GO:0051271	negative regulation of cellular component movement	5/94	374/18493	0.0419977	0.414733	0.395919	DPEP1/SEMA3B/HYAL2/SEMA3F/TBX5	5
BP	GO:0034612	response to tumor necrosis factor	4/94	257/18493	0.042107	0.414733	0.395919	HYAL3/ADAMTS7/HYAL2/HYAL1	4
BP	GO:0007588	excretion	2/94	66/18493	0.0444442	0.414733	0.395919	GNAI2/CHRNB4	2
BP	GO:0015807	L-amino acid transport	2/94	67/18493	0.0456635	0.414733	0.395919	SLC6A5/SLC38A3	2
BP	GO:0030239	myofibril assembly	2/94	67/18493	0.0456635	0.414733	0.395919	MYBPC1/NEBL	2
BP	GO:0045931	positive regulation of mitotic cell cycle	3/94	157/18493	0.0459655	0.414733	0.395919	PBX1/CDK10/HYAL1	3
BP	GO:0050808	synapse organization	5/94	384/18493	0.0461294	0.414733	0.395919	LRRTM3/CNTN5/IL10RA/SEMA3F/CACNA2D2	5
BP	GO:0001906	cell killing	3/94	158/18493	0.0466881	0.414733	0.395919	CTSH/TUSC2/C9	3
BP	GO:0040013	negative regulation of locomotion	5/94	386/18493	0.046984	0.414733	0.395919	DPEP1/SEMA3B/HYAL2/SEMA3F/TBX5	5
BP	GO:0050771	negative regulation of axonogenesis	2/94	69/18493	0.0481389	0.414733	0.395919	SEMA3B/SEMA3F	2
BP	GO:0060485	mesenchyme development	4/94	269/18493	0.048361	0.414733	0.395919	SEMA3B/SEMA3F/TBX5/DAB2	4
BP	GO:0035821	modification of morphology or physiology of other organism	3/94	161/18493	0.0488898	0.414733	0.395919	TUSC2/C9/HYAL2	3
BP	GO:0030433	ubiquitin-dependent ERAD pathway	2/94	70/18493	0.0493946	0.414733	0.395919	HSP90B1/STT3B	2
BP	GO:1901264	carbohydrate derivative transport	2/94	70/18493	0.0493946	0.414733	0.395919	SCARB1/SLC28A3	2
BP	GO:0003211	cardiac ventricle formation	1/94	10/18493	0.0496948	0.414733	0.395919	TBX5	1
BP	GO:0003263	cardioblast proliferation	1/94	10/18493	0.0496948	0.414733	0.395919	TBX5	1
BP	GO:0003266	regulation of secondary heart field cardioblast proliferation	1/94	10/18493	0.0496948	0.414733	0.395919	TBX5	1
BP	GO:0006285	base-excision repair, AP site formation	1/94	10/18493	0.0496948	0.414733	0.395919	TDG	1
BP	GO:0015851	nucleobase transport	1/94	10/18493	0.0496948	0.414733	0.395919	SLC28A3	1
BP	GO:0019388	galactose catabolic process	1/94	10/18493	0.0496948	0.414733	0.395919	GLB1	1
BP	GO:0021694	cerebellar Purkinje cell layer formation	1/94	10/18493	0.0496948	0.414733	0.395919	FAIM2	1
BP	GO:0032328	alanine transport	1/94	10/18493	0.0496948	0.414733	0.395919	SLC38A3	1
BP	GO:0033860	regulation of NAD(P)H oxidase activity	1/94	10/18493	0.0496948	0.414733	0.395919	GNAI2	1
BP	GO:0035247	peptidyl-arginine omega-N-methylation	1/94	10/18493	0.0496948	0.414733	0.395919	PRMT3	1
BP	GO:0036500	ATF6-mediated unfolded protein response	1/94	10/18493	0.0496948	0.414733	0.395919	HSP90B1	1
BP	GO:0048703	embryonic viscerocranium morphogenesis	1/94	10/18493	0.0496948	0.414733	0.395919	CHST11	1
BP	GO:0060339	negative regulation of type I interferon-mediated signaling pathway	1/94	10/18493	0.0496948	0.414733	0.395919	NLRC5	1
BP	GO:0060600	dichotomous subdivision of an epithelial terminal unit	1/94	10/18493	0.0496948	0.414733	0.395919	CTSH	1
BP	GO:0070942	neutrophil mediated cytotoxicity	1/94	10/18493	0.0496948	0.414733	0.395919	TUSC2	1
BP	GO:0071609	chemokine (C-C motif) ligand 5 production	1/94	10/18493	0.0496948	0.414733	0.395919	TUSC2	1
BP	GO:0072531	pyrimidine-containing compound transmembrane transport	1/94	10/18493	0.0496948	0.414733	0.395919	SLC28A3	1
BP	GO:0098722	asymmetric stem cell division	1/94	10/18493	0.0496948	0.414733	0.395919	STRA8	1
BP	GO:1900044	regulation of protein K63-linked ubiquitination	1/94	10/18493	0.0496948	0.414733	0.395919	SASH1	1
BP	GO:1902004	positive regulation of amyloid-beta formation	1/94	10/18493	0.0496948	0.414733	0.395919	LRRTM3	1
BP	GO:1904896	ESCRT complex disassembly	1/94	10/18493	0.0496948	0.414733	0.395919	CHMP1A	1
BP	GO:1904903	ESCRT III complex disassembly	1/94	10/18493	0.0496948	0.414733	0.395919	CHMP1A	1
BP	GO:0035051	cardiocyte differentiation	3/94	163/18493	0.0503855	0.414733	0.395919	MYBPC1/NEBL/TBX5	3
BP	GO:0055002	striated muscle cell development	3/94	163/18493	0.0503855	0.414733	0.395919	CACNA2D2/MYBPC1/NEBL	3
BP	GO:0038034	signal transduction in absence of ligand	2/94	71/18493	0.0506622	0.414733	0.395919	BCL2A1/WWOX	2
BP	GO:0097192	extrinsic apoptotic signaling pathway in absence of ligand	2/94	71/18493	0.0506622	0.414733	0.395919	BCL2A1/WWOX	2
BP	GO:0006937	regulation of muscle contraction	3/94	164/18493	0.0511417	0.414733	0.395919	CHRNB4/CTNNA3/KCNB2	3
BP	GO:1901616	organic hydroxy compound catabolic process	2/94	72/18493	0.0519415	0.414733	0.395919	SCARB1/TRERF1	2
BP	GO:0051146	striated muscle cell differentiation	4/94	277/18493	0.0528019	0.414733	0.395919	CACNA2D2/MYBPC1/NEBL/TBX5	4
BP	GO:0006702	androgen biosynthetic process	1/94	11/18493	0.0545278	0.414733	0.395919	SCARB1	1
BP	GO:0010764	negative regulation of fibroblast migration	1/94	11/18493	0.0545278	0.414733	0.395919	HYAL2	1
BP	GO:0021561	facial nerve development	1/94	11/18493	0.0545278	0.414733	0.395919	SEMA3F	1
BP	GO:0021604	cranial nerve structural organization	1/94	11/18493	0.0545278	0.414733	0.395919	SEMA3F	1
BP	GO:0021610	facial nerve morphogenesis	1/94	11/18493	0.0545278	0.414733	0.395919	SEMA3F	1
BP	GO:0030241	skeletal muscle myosin thick filament assembly	1/94	11/18493	0.0545278	0.414733	0.395919	MYBPC1	1
BP	GO:0032490	detection of molecule of bacterial origin	1/94	11/18493	0.0545278	0.414733	0.395919	SCARB1	1
BP	GO:0043129	surfactant homeostasis	1/94	11/18493	0.0545278	0.414733	0.395919	CTSH	1
BP	GO:0060272	embryonic skeletal joint morphogenesis	1/94	11/18493	0.0545278	0.414733	0.395919	HYAL1	1
BP	GO:0060340	positive regulation of type I interferon-mediated signaling pathway	1/94	11/18493	0.0545278	0.414733	0.395919	NLRC5	1
BP	GO:0071468	cellular response to acidic pH	1/94	11/18493	0.0545278	0.414733	0.395919	SLC38A3	1
BP	GO:0071688	striated muscle myosin thick filament assembly	1/94	11/18493	0.0545278	0.414733	0.395919	MYBPC1	1
BP	GO:0086023	adenylate cyclase-activating adrenergic receptor signaling pathway involved in heart process	1/94	11/18493	0.0545278	0.414733	0.395919	GNAI2	1
BP	GO:0106072	negative regulation of adenylate cyclase-activating G protein-coupled receptor signaling pathway	1/94	11/18493	0.0545278	0.414733	0.395919	GNAI2	1
BP	GO:2001241	positive regulation of extrinsic apoptotic signaling pathway in absence of ligand	1/94	11/18493	0.0545278	0.414733	0.395919	WWOX	1
BP	GO:0015914	phospholipid transport	2/94	74/18493	0.0545345	0.414733	0.395919	SCARB1/OSBPL10	2
BP	GO:0030324	lung development	3/94	169/18493	0.0550055	0.414733	0.395919	CTSH/HSD11B1/TBX5	3
BP	GO:0010632	regulation of epithelial cell migration	4/94	284/18493	0.0568649	0.414733	0.395919	SASH1/SCARB1/CTSH/HYAL1	4
BP	GO:0010921	regulation of phosphatase activity	3/94	172/18493	0.0573892	0.414733	0.395919	GNAI2/HSP90B1/TMEM132D	3
BP	GO:0030323	respiratory tube development	3/94	173/18493	0.0581946	0.414733	0.395919	CTSH/HSD11B1/TBX5	3
BP	GO:0003161	cardiac conduction system development	1/94	12/18493	0.0593365	0.414733	0.395919	TBX5	1
BP	GO:0003207	cardiac chamber formation	1/94	12/18493	0.0593365	0.414733	0.395919	TBX5	1
BP	GO:0003264	regulation of cardioblast proliferation	1/94	12/18493	0.0593365	0.414733	0.395919	TBX5	1
BP	GO:0010867	positive regulation of triglyceride biosynthetic process	1/94	12/18493	0.0593365	0.414733	0.395919	SCARB1	1
BP	GO:0015816	glycine transport	1/94	12/18493	0.0593365	0.414733	0.395919	SLC6A5	1
BP	GO:0021559	trigeminal nerve development	1/94	12/18493	0.0593365	0.414733	0.395919	SEMA3F	1
BP	GO:0031034	myosin filament assembly	1/94	12/18493	0.0593365	0.414733	0.395919	MYBPC1	1
BP	GO:0032096	negative regulation of response to food	1/94	12/18493	0.0593365	0.414733	0.395919	NENF	1
BP	GO:0032099	negative regulation of appetite	1/94	12/18493	0.0593365	0.414733	0.395919	NENF	1
BP	GO:0034982	mitochondrial protein processing	1/94	12/18493	0.0593365	0.414733	0.395919	MIPEP	1
BP	GO:0035246	peptidyl-arginine N-methylation	1/94	12/18493	0.0593365	0.414733	0.395919	PRMT3	1
BP	GO:0042340	keratan sulfate catabolic process	1/94	12/18493	0.0593365	0.414733	0.395919	GLB1	1
BP	GO:0045475	locomotor rhythm	1/94	12/18493	0.0593365	0.414733	0.395919	ZFHX3	1
BP	GO:0045955	negative regulation of calcium ion-dependent exocytosis	1/94	12/18493	0.0593365	0.414733	0.395919	GNAI2	1
BP	GO:0048934	peripheral nervous system neuron differentiation	1/94	12/18493	0.0593365	0.414733	0.395919	ONECUT2	1
BP	GO:0048935	peripheral nervous system neuron development	1/94	12/18493	0.0593365	0.414733	0.395919	ONECUT2	1
BP	GO:0051873	killing by host of symbiont cells	1/94	12/18493	0.0593365	0.414733	0.395919	TUSC2	1
BP	GO:0060391	positive regulation of SMAD protein signal transduction	1/94	12/18493	0.0593365	0.414733	0.395919	DAB2	1
BP	GO:0070989	oxidative demethylation	1/94	12/18493	0.0593365	0.414733	0.395919	TDG	1
BP	GO:0071257	cellular response to electrical stimulus	1/94	12/18493	0.0593365	0.414733	0.395919	GNAT1	1
BP	GO:1902018	negative regulation of cilium assembly	1/94	12/18493	0.0593365	0.414733	0.395919	CDK10	1
BP	GO:1902287	semaphorin-plexin signaling pathway involved in axon guidance	1/94	12/18493	0.0593365	0.414733	0.395919	SEMA3F	1
BP	GO:1903651	positive regulation of cytoplasmic transport	1/94	12/18493	0.0593365	0.414733	0.395919	DAB2	1
BP	GO:2000052	positive regulation of non-canonical Wnt signaling pathway	1/94	12/18493	0.0593365	0.414733	0.395919	DAB2	1
BP	GO:2000344	positive regulation of acrosome reaction	1/94	12/18493	0.0593365	0.414733	0.395919	HYAL3	1
BP	GO:0048736	appendage development	3/94	175/18493	0.0598215	0.414733	0.395919	CHST11/PBX1/TBX5	3
BP	GO:0060173	limb development	3/94	175/18493	0.0598215	0.414733	0.395919	CHST11/PBX1/TBX5	3
BP	GO:0070507	regulation of microtubule cytoskeleton organization	3/94	175/18493	0.0598215	0.414733	0.395919	RASSF1/CHMP1A/MCPH1	3
BP	GO:0014032	neural crest cell development	2/94	78/18493	0.0598543	0.414733	0.395919	SEMA3B/SEMA3F	2
BP	GO:0055001	muscle cell development	3/94	176/18493	0.0606429	0.414733	0.395919	CACNA2D2/MYBPC1/NEBL	3
BP	GO:0030512	negative regulation of transforming growth factor beta receptor signaling pathway	2/94	79/18493	0.0612113	0.414733	0.395919	CHST11/ONECUT2	2
BP	GO:0071277	cellular response to calcium ion	2/94	80/18493	0.0625788	0.414733	0.395919	CPNE7/DPEP1	2
BP	GO:0031345	negative regulation of cell projection organization	3/94	179/18493	0.0631391	0.414733	0.395919	SEMA3B/CDK10/SEMA3F	3
BP	GO:1903845	negative regulation of cellular response to transforming growth factor beta stimulus	2/94	81/18493	0.0639567	0.414733	0.395919	CHST11/ONECUT2	2
BP	GO:0001973	adenosine receptor signaling pathway	1/94	13/18493	0.064121	0.414733	0.395919	GNAI2	1
BP	GO:0006995	cellular response to nitrogen starvation	1/94	13/18493	0.064121	0.414733	0.395919	NPRL2	1
BP	GO:0009223	pyrimidine deoxyribonucleotide catabolic process	1/94	13/18493	0.064121	0.414733	0.395919	TDG	1
BP	GO:0009642	response to light intensity	1/94	13/18493	0.064121	0.414733	0.395919	GNAT1	1
BP	GO:0021681	cerebellar granular layer development	1/94	13/18493	0.064121	0.414733	0.395919	FAIM2	1
BP	GO:0030213	hyaluronan biosynthetic process	1/94	13/18493	0.064121	0.414733	0.395919	HYAL1	1
BP	GO:0031033	myosin filament organization	1/94	13/18493	0.064121	0.414733	0.395919	MYBPC1	1
BP	GO:0034969	histone arginine methylation	1/94	13/18493	0.064121	0.414733	0.395919	PRMT3	1
BP	GO:0035020	regulation of Rac protein signal transduction	1/94	13/18493	0.064121	0.414733	0.395919	RASGRF1	1
BP	GO:0043562	cellular response to nitrogen levels	1/94	13/18493	0.064121	0.414733	0.395919	NPRL2	1
BP	GO:0048875	chemical homeostasis within a tissue	1/94	13/18493	0.064121	0.414733	0.395919	CTSH	1
BP	GO:0050872	white fat cell differentiation	1/94	13/18493	0.064121	0.414733	0.395919	TBL1XR1	1
BP	GO:0098703	calcium ion import across plasma membrane	1/94	13/18493	0.064121	0.414733	0.395919	FAM155A	1
BP	GO:1902285	semaphorin-plexin signaling pathway involved in neuron projection guidance	1/94	13/18493	0.064121	0.414733	0.395919	SEMA3F	1
BP	GO:1902656	calcium ion import into cytosol	1/94	13/18493	0.064121	0.414733	0.395919	FAM155A	1
BP	GO:1902993	positive regulation of amyloid precursor protein catabolic process	1/94	13/18493	0.064121	0.414733	0.395919	LRRTM3	1
BP	GO:2000194	regulation of female gonad development	1/94	13/18493	0.064121	0.414733	0.395919	HYAL3	1
BP	GO:0014031	mesenchymal cell development	2/94	82/18493	0.0653448	0.414733	0.395919	SEMA3B/SEMA3F	2
BP	GO:0048864	stem cell development	2/94	82/18493	0.0653448	0.414733	0.395919	SEMA3B/SEMA3F	2
BP	GO:0003214	cardiac left ventricle morphogenesis	1/94	14/18493	0.0688815	0.414733	0.395919	TBX5	1
BP	GO:0006012	galactose metabolic process	1/94	14/18493	0.0688815	0.414733	0.395919	GLB1	1
BP	GO:0006244	pyrimidine nucleotide catabolic process	1/94	14/18493	0.0688815	0.414733	0.395919	TDG	1
BP	GO:0006957	complement activation, alternative pathway	1/94	14/18493	0.0688815	0.414733	0.395919	C9	1
BP	GO:0015802	basic amino acid transport	1/94	14/18493	0.0688815	0.414733	0.395919	SLC38A3	1
BP	GO:0021692	cerebellar Purkinje cell layer morphogenesis	1/94	14/18493	0.0688815	0.414733	0.395919	FAIM2	1
BP	GO:0030207	chondroitin sulfate catabolic process	1/94	14/18493	0.0688815	0.414733	0.395919	HYAL1	1
BP	GO:0030240	skeletal muscle thin filament assembly	1/94	14/18493	0.0688815	0.414733	0.395919	MYBPC1	1
BP	GO:0032105	negative regulation of response to extracellular stimulus	1/94	14/18493	0.0688815	0.414733	0.395919	NENF	1
BP	GO:0032108	negative regulation of response to nutrient levels	1/94	14/18493	0.0688815	0.414733	0.395919	NENF	1
BP	GO:0032700	negative regulation of interleukin-17 production	1/94	14/18493	0.0688815	0.414733	0.395919	TUSC2	1
BP	GO:0035815	positive regulation of renal sodium excretion	1/94	14/18493	0.0688815	0.414733	0.395919	GNAI2	1
BP	GO:0036159	inner dynein arm assembly	1/94	14/18493	0.0688815	0.414733	0.395919	ZMYND10	1
BP	GO:0050667	homocysteine metabolic process	1/94	14/18493	0.0688815	0.414733	0.395919	DPEP1	1
BP	GO:0051852	disruption by host of symbiont cells	1/94	14/18493	0.0688815	0.414733	0.395919	TUSC2	1
BP	GO:0061548	ganglion development	1/94	14/18493	0.0688815	0.414733	0.395919	SEMA3F	1
BP	GO:0071850	mitotic cell cycle arrest	1/94	14/18493	0.0688815	0.414733	0.395919	MCPH1	1
BP	GO:0072498	embryonic skeletal joint development	1/94	14/18493	0.0688815	0.414733	0.395919	HYAL1	1
BP	GO:0086069	bundle of His cell to Purkinje myocyte communication	1/94	14/18493	0.0688815	0.414733	0.395919	CTNNA3	1
BP	GO:0106070	regulation of adenylate cyclase-activating G protein-coupled receptor signaling pathway	1/94	14/18493	0.0688815	0.414733	0.395919	GNAI2	1
BP	GO:1905516	positive regulation of fertilization	1/94	14/18493	0.0688815	0.414733	0.395919	HYAL3	1
BP	GO:2000095	regulation of Wnt signaling pathway, planar cell polarity pathway	1/94	14/18493	0.0688815	0.414733	0.395919	DAB2	1
BP	GO:0048477	oogenesis	2/94	85/18493	0.0695694	0.414733	0.395919	STRA8/MEI4	2
BP	GO:0003333	amino acid transmembrane transport	2/94	86/18493	0.0709972	0.414733	0.395919	SLC6A5/SLC38A3	2
BP	GO:0006029	proteoglycan metabolic process	2/94	86/18493	0.0709972	0.414733	0.395919	CHST11/HYAL1	2
BP	GO:0014033	neural crest cell differentiation	2/94	86/18493	0.0709972	0.414733	0.395919	SEMA3B/SEMA3F	2
BP	GO:0016575	histone deacetylation	2/94	86/18493	0.0709972	0.414733	0.395919	MORF4L1/TBL1XR1	2
BP	GO:0009416	response to light stimulus	4/94	308/18493	0.0720342	0.414733	0.395919	GNAT1/HYAL3/HYAL2/HYAL1	4
BP	GO:0006855	drug transmembrane transport	2/94	87/18493	0.0724346	0.414733	0.395919	SLC6A5/SLC38A3	2
BP	GO:0055013	cardiac muscle cell development	2/94	87/18493	0.0724346	0.414733	0.395919	MYBPC1/NEBL	2
BP	GO:0010885	regulation of cholesterol storage	1/94	15/18493	0.0736179	0.414733	0.395919	SCARB1	1
BP	GO:0018158	protein oxidation	1/94	15/18493	0.0736179	0.414733	0.395919	SUMF1	1
BP	GO:0044406	adhesion of symbiont to host	1/94	15/18493	0.0736179	0.414733	0.395919	SCARB1	1
BP	GO:0060766	negative regulation of androgen receptor signaling pathway	1/94	15/18493	0.0736179	0.414733	0.395919	DAB2	1
BP	GO:2000484	positive regulation of interleukin-8 secretion	1/94	15/18493	0.0736179	0.414733	0.395919	HYAL2	1
BP	GO:0010717	regulation of epithelial to mesenchymal transition	2/94	88/18493	0.0738815	0.414733	0.395919	TBX5/DAB2	2
BP	GO:0060337	type I interferon signaling pathway	2/94	89/18493	0.0753376	0.414733	0.395919	NLRC5/IRF6	2
BP	GO:0071357	cellular response to type I interferon	2/94	89/18493	0.0753376	0.414733	0.395919	NLRC5/IRF6	2
BP	GO:0007179	transforming growth factor beta receptor signaling pathway	3/94	193/18493	0.0754037	0.414733	0.395919	CHST11/ONECUT2/DAB2	3
BP	GO:0007626	locomotory behavior	3/94	194/18493	0.0763176	0.414733	0.395919	CHRNB4/ZFHX3/CDH23	3
BP	GO:0060541	respiratory system development	3/94	194/18493	0.0763176	0.414733	0.395919	CTSH/HSD11B1/TBX5	3
BP	GO:0060333	interferon-gamma-mediated signaling pathway	2/94	90/18493	0.0768029	0.414733	0.395919	NLRC5/IRF6	2
BP	GO:0009615	response to virus	4/94	315/18493	0.0768135	0.414733	0.395919	NLRC5/HYAL3/HYAL2/HYAL1	4
BP	GO:0030516	regulation of axon extension	2/94	91/18493	0.0782773	0.414733	0.395919	SEMA3B/SEMA3F	2
BP	GO:0090630	activation of GTPase activity	2/94	91/18493	0.0782773	0.414733	0.395919	RASGRF1/TBC1D1	2
BP	GO:0007076	mitotic chromosome condensation	1/94	16/18493	0.0783306	0.414733	0.395919	CHMP1A	1
BP	GO:0014866	skeletal myofibril assembly	1/94	16/18493	0.0783306	0.414733	0.395919	MYBPC1	1
BP	GO:0018216	peptidyl-arginine methylation	1/94	16/18493	0.0783306	0.414733	0.395919	PRMT3	1
BP	GO:0032930	positive regulation of superoxide anion generation	1/94	16/18493	0.0783306	0.414733	0.395919	GNAI2	1
BP	GO:0034975	protein folding in endoplasmic reticulum	1/94	16/18493	0.0783306	0.414733	0.395919	HSP90B1	1
BP	GO:0035461	vitamin transmembrane transport	1/94	16/18493	0.0783306	0.414733	0.395919	SCARB1	1
BP	GO:0043968	histone H2A acetylation	1/94	16/18493	0.0783306	0.414733	0.395919	MORF4L1	1
BP	GO:0060046	regulation of acrosome reaction	1/94	16/18493	0.0783306	0.414733	0.395919	HYAL3	1
BP	GO:0060413	atrial septum morphogenesis	1/94	16/18493	0.0783306	0.414733	0.395919	TBX5	1
BP	GO:0070293	renal absorption	1/94	16/18493	0.0783306	0.414733	0.395919	HYAL2	1
BP	GO:0071732	cellular response to nitric oxide	1/94	16/18493	0.0783306	0.414733	0.395919	DPEP1	1
BP	GO:0086103	G protein-coupled receptor signaling pathway involved in heart process	1/94	16/18493	0.0783306	0.414733	0.395919	GNAI2	1
BP	GO:0006470	protein dephosphorylation	4/94	318/18493	0.0789098	0.414733	0.395919	GNAI2/PALD1/PTPN3/HSP90B1	4
BP	GO:0036503	ERAD pathway	2/94	92/18493	0.0797606	0.414733	0.395919	HSP90B1/STT3B	2
BP	GO:0048863	stem cell differentiation	3/94	199/18493	0.0809606	0.414733	0.395919	SEMA3B/SEMA3F/TBX5	3
BP	GO:0048704	embryonic skeletal system morphogenesis	2/94	93/18493	0.0812527	0.414733	0.395919	CHST11/HYAL1	2
BP	GO:0055006	cardiac cell development	2/94	93/18493	0.0812527	0.414733	0.395919	MYBPC1/NEBL	2
BP	GO:0045766	positive regulation of angiogenesis	3/94	200/18493	0.0819037	0.414733	0.395919	SASH1/CTSH/HYAL1	3
BP	GO:0034340	response to type I interferon	2/94	94/18493	0.0827535	0.414733	0.395919	NLRC5/IRF6	2
BP	GO:0010878	cholesterol storage	1/94	17/18493	0.0830195	0.414733	0.395919	SCARB1	1
BP	GO:0021783	preganglionic parasympathetic fiber development	1/94	17/18493	0.0830195	0.414733	0.395919	SEMA3F	1
BP	GO:0034375	high-density lipoprotein particle remodeling	1/94	17/18493	0.0830195	0.414733	0.395919	SCARB1	1
BP	GO:0034384	high-density lipoprotein particle clearance	1/94	17/18493	0.0830195	0.414733	0.395919	SCARB1	1
BP	GO:0036158	outer dynein arm assembly	1/94	17/18493	0.0830195	0.414733	0.395919	ZMYND10	1
BP	GO:0045324	late endosome to vacuole transport	1/94	17/18493	0.0830195	0.414733	0.395919	CHMP1A	1
BP	GO:0046628	positive regulation of insulin receptor signaling pathway	1/94	17/18493	0.0830195	0.414733	0.395919	GNAI2	1
BP	GO:0048532	anatomical structure arrangement	1/94	17/18493	0.0830195	0.414733	0.395919	SEMA3F	1
BP	GO:0048739	cardiac muscle fiber development	1/94	17/18493	0.0830195	0.414733	0.395919	MYBPC1	1
BP	GO:0050908	detection of light stimulus involved in visual perception	1/94	17/18493	0.0830195	0.414733	0.395919	GNAT1	1
BP	GO:0050962	detection of light stimulus involved in sensory perception	1/94	17/18493	0.0830195	0.414733	0.395919	GNAT1	1
BP	GO:0051969	regulation of transmission of nerve impulse	1/94	17/18493	0.0830195	0.414733	0.395919	CHRNB4	1
BP	GO:0060644	mammary gland epithelial cell differentiation	1/94	17/18493	0.0830195	0.414733	0.395919	IRF6	1
BP	GO:0060977	coronary vasculature morphogenesis	1/94	17/18493	0.0830195	0.414733	0.395919	TBX5	1
BP	GO:0061952	midbody abscission	1/94	17/18493	0.0830195	0.414733	0.395919	CHMP1A	1
BP	GO:0097067	cellular response to thyroid hormone stimulus	1/94	17/18493	0.0830195	0.414733	0.395919	CTSH	1
BP	GO:2000369	regulation of clathrin-dependent endocytosis	1/94	17/18493	0.0830195	0.414733	0.395919	DAB2	1
BP	GO:2000641	regulation of early endosome to late endosome transport	1/94	17/18493	0.0830195	0.414733	0.395919	DAB2	1
BP	GO:0015711	organic anion transport	5/94	460/18493	0.0852392	0.414733	0.395919	SCARB1/SLC6A5/SLC38A3/OSBPL10/ABCB11	5
BP	GO:0032886	regulation of microtubule-based process	3/94	204/18493	0.0857238	0.414733	0.395919	RASSF1/CHMP1A/MCPH1	3
BP	GO:0010771	negative regulation of cell morphogenesis involved in differentiation	2/94	96/18493	0.0857806	0.414733	0.395919	SEMA3B/SEMA3F	2
BP	GO:0035303	regulation of dephosphorylation	3/94	206/18493	0.0876621	0.414733	0.395919	GNAI2/HSP90B1/TMEM132D	3
BP	GO:0006704	glucocorticoid biosynthetic process	1/94	18/18493	0.0876848	0.414733	0.395919	HSD11B1	1
BP	GO:0007194	negative regulation of adenylate cyclase activity	1/94	18/18493	0.0876848	0.414733	0.395919	GNAI2	1
BP	GO:0007213	G protein-coupled acetylcholine receptor signaling pathway	1/94	18/18493	0.0876848	0.414733	0.395919	GNAI2	1
BP	GO:0007221	positive regulation of transcription of Notch receptor target	1/94	18/18493	0.0876848	0.414733	0.395919	PBX1	1
BP	GO:0032095	regulation of response to food	1/94	18/18493	0.0876848	0.414733	0.395919	NENF	1
BP	GO:0036342	post-anal tail morphogenesis	1/94	18/18493	0.0876848	0.414733	0.395919	CHST11	1
BP	GO:0051957	positive regulation of amino acid transport	1/94	18/18493	0.0876848	0.414733	0.395919	SLC38A3	1
BP	GO:0061323	cell proliferation involved in heart morphogenesis	1/94	18/18493	0.0876848	0.414733	0.395919	TBX5	1
BP	GO:0071318	cellular response to ATP	1/94	18/18493	0.0876848	0.414733	0.395919	HSP90B1	1
BP	GO:0098581	detection of external biotic stimulus	1/94	18/18493	0.0876848	0.414733	0.395919	SCARB1	1
BP	GO:2000136	regulation of cell proliferation involved in heart morphogenesis	1/94	18/18493	0.0876848	0.414733	0.395919	TBX5	1
BP	GO:0051341	regulation of oxidoreductase activity	2/94	99/18493	0.0903833	0.414733	0.395919	GNAI2/SCARB1	2
BP	GO:0048638	regulation of developmental growth	4/94	334/18493	0.0905683	0.414733	0.395919	SEMA3B/SEMA3F/CACNA2D2/TBX5	4
BP	GO:0007350	blastoderm segmentation	1/94	19/18493	0.0923266	0.414733	0.395919	SEMA3F	1
BP	GO:0008356	asymmetric cell division	1/94	19/18493	0.0923266	0.414733	0.395919	STRA8	1
BP	GO:0010002	cardioblast differentiation	1/94	19/18493	0.0923266	0.414733	0.395919	TBX5	1
BP	GO:0021533	cell differentiation in hindbrain	1/94	19/18493	0.0923266	0.414733	0.395919	FAIM2	1
BP	GO:0048486	parasympathetic nervous system development	1/94	19/18493	0.0923266	0.414733	0.395919	SEMA3F	1
BP	GO:0060973	cell migration involved in heart development	1/94	19/18493	0.0923266	0.414733	0.395919	TBX5	1
BP	GO:0071731	response to nitric oxide	1/94	19/18493	0.0923266	0.414733	0.395919	DPEP1	1
BP	GO:0090208	positive regulation of triglyceride metabolic process	1/94	19/18493	0.0923266	0.414733	0.395919	SCARB1	1
BP	GO:0098911	regulation of ventricular cardiac muscle cell action potential	1/94	19/18493	0.0923266	0.414733	0.395919	CTNNA3	1
BP	GO:1900078	positive regulation of cellular response to insulin stimulus	1/94	19/18493	0.0923266	0.414733	0.395919	GNAI2	1
BP	GO:1901673	regulation of mitotic spindle assembly	1/94	19/18493	0.0923266	0.414733	0.395919	CHMP1A	1
BP	GO:1902003	regulation of amyloid-beta formation	1/94	19/18493	0.0923266	0.414733	0.395919	LRRTM3	1
BP	GO:1902170	cellular response to reactive nitrogen species	1/94	19/18493	0.0923266	0.414733	0.395919	DPEP1	1
BP	GO:1905939	regulation of gonad development	1/94	19/18493	0.0923266	0.414733	0.395919	HYAL3	1
BP	GO:0006476	protein deacetylation	2/94	101/18493	0.0934917	0.414733	0.395919	MORF4L1/TBL1XR1	2
BP	GO:0006641	triglyceride metabolic process	2/94	101/18493	0.0934917	0.414733	0.395919	SCARB1/TBL1XR1	2
BP	GO:0010923	negative regulation of phosphatase activity	2/94	101/18493	0.0934917	0.414733	0.395919	GNAI2/TMEM132D	2
BP	GO:0016311	dephosphorylation	5/94	475/18493	0.0945447	0.414733	0.395919	GNAI2/PALD1/PTPN3/HSP90B1/TMEM132D	5
BP	GO:0035335	peptidyl-tyrosine dephosphorylation	2/94	102/18493	0.0950575	0.414733	0.395919	PALD1/PTPN3	2
BP	GO:0050807	regulation of synapse organization	3/94	214/18493	0.095599	0.414733	0.395919	LRRTM3/IL10RA/SEMA3F	3
BP	GO:0015748	organophosphate ester transport	2/94	103/18493	0.0966309	0.414733	0.395919	SCARB1/OSBPL10	2
BP	GO:0032091	negative regulation of protein binding	2/94	103/18493	0.0966309	0.414733	0.395919	TDG/DAB2	2
BP	GO:0003283	atrial septum development	1/94	20/18493	0.096945	0.414733	0.395919	TBX5	1
BP	GO:0009264	deoxyribonucleotide catabolic process	1/94	20/18493	0.096945	0.414733	0.395919	TDG	1
BP	GO:0010866	regulation of triglyceride biosynthetic process	1/94	20/18493	0.096945	0.414733	0.395919	SCARB1	1
BP	GO:0031280	negative regulation of cyclase activity	1/94	20/18493	0.096945	0.414733	0.395919	GNAI2	1
BP	GO:0032098	regulation of appetite	1/94	20/18493	0.096945	0.414733	0.395919	NENF	1
BP	GO:0032928	regulation of superoxide anion generation	1/94	20/18493	0.096945	0.414733	0.395919	GNAI2	1
BP	GO:0043691	reverse cholesterol transport	1/94	20/18493	0.096945	0.414733	0.395919	SCARB1	1
BP	GO:0060039	pericardium development	1/94	20/18493	0.096945	0.414733	0.395919	TBX5	1
BP	GO:0060044	negative regulation of cardiac muscle cell proliferation	1/94	20/18493	0.096945	0.414733	0.395919	TBX5	1
BP	GO:1902914	regulation of protein polyubiquitination	1/94	20/18493	0.096945	0.414733	0.395919	SASH1	1
BP	GO:2000310	regulation of NMDA receptor activity	1/94	20/18493	0.096945	0.414733	0.395919	RASGRF1	1
BP	GO:2000738	positive regulation of stem cell differentiation	1/94	20/18493	0.096945	0.414733	0.395919	TBX5	1
BP	GO:0006664	glycolipid metabolic process	2/94	104/18493	0.0982118	0.414733	0.395919	GLB1/SUMF1	2
BP	GO:0017158	regulation of calcium ion-dependent exocytosis	2/94	104/18493	0.0982118	0.414733	0.395919	GNAI2/HYAL3	2
BP	GO:0045665	negative regulation of neuron differentiation	3/94	217/18493	0.0986494	0.414733	0.395919	PBX1/SEMA3B/SEMA3F	3
BP	GO:0006457	protein folding	3/94	218/18493	0.0996749	0.414733	0.395919	GNAI2/GNAT1/HSP90B1	3
BP	GO:0042445	hormone metabolic process	3/94	218/18493	0.0996749	0.414733	0.395919	SCARB1/TRERF1/HSD11B1	3
BP	GO:0001909	leukocyte mediated cytotoxicity	2/94	105/18493	0.0998	0.414733	0.395919	CTSH/TUSC2	2
BP	GO:0006939	smooth muscle contraction	2/94	105/18493	0.0998	0.414733	0.395919	CHRNB4/KCNB2	2
BP	GO:0010927	cellular component assembly involved in morphogenesis	2/94	105/18493	0.0998	0.414733	0.395919	MYBPC1/NEBL	2
BP	GO:0032526	response to retinoic acid	2/94	105/18493	0.0998	0.414733	0.395919	CTSH/STRA8	2
BP	GO:0061387	regulation of extent of cell growth	2/94	105/18493	0.0998	0.414733	0.395919	SEMA3B/SEMA3F	2
BP	GO:0098739	import across plasma membrane	2/94	105/18493	0.0998	0.414733	0.395919	FAM155A/SLC6A5	2
BP	GO:1903509	liposaccharide metabolic process	2/94	105/18493	0.0998	0.414733	0.395919	GLB1/SUMF1	2
BP	GO:0010631	epithelial cell migration	4/94	346/18493	0.0998269	0.414733	0.395919	SASH1/SCARB1/CTSH/HYAL1	4
BP	GO:0006833	water transport	1/94	21/18493	0.10154	0.414733	0.395919	HYAL2	1
BP	GO:0009219	pyrimidine deoxyribonucleotide metabolic process	1/94	21/18493	0.10154	0.414733	0.395919	TDG	1
BP	GO:0009595	detection of biotic stimulus	1/94	21/18493	0.10154	0.414733	0.395919	SCARB1	1
BP	GO:0021697	cerebellar cortex formation	1/94	21/18493	0.10154	0.414733	0.395919	FAIM2	1
BP	GO:0032331	negative regulation of chondrocyte differentiation	1/94	21/18493	0.10154	0.414733	0.395919	ADAMTS7	1
BP	GO:0035162	embryonic hemopoiesis	1/94	21/18493	0.10154	0.414733	0.395919	PBX1	1
BP	GO:0035813	regulation of renal sodium excretion	1/94	21/18493	0.10154	0.414733	0.395919	GNAI2	1
BP	GO:0036120	cellular response to platelet-derived growth factor stimulus	1/94	21/18493	0.10154	0.414733	0.395919	HYAL1	1
BP	GO:0036150	phosphatidylserine acyl-chain remodeling	1/94	21/18493	0.10154	0.414733	0.395919	OSBPL10	1
BP	GO:0039702	viral budding via host ESCRT complex	1/94	21/18493	0.10154	0.414733	0.395919	CHMP1A	1
BP	GO:0046386	deoxyribose phosphate catabolic process	1/94	21/18493	0.10154	0.414733	0.395919	TDG	1
BP	GO:0048485	sympathetic nervous system development	1/94	21/18493	0.10154	0.414733	0.395919	SEMA3F	1
BP	GO:0060390	regulation of SMAD protein signal transduction	1/94	21/18493	0.10154	0.414733	0.395919	DAB2	1
BP	GO:0050803	regulation of synapse structure or activity	3/94	220/18493	0.101739	0.414733	0.395919	LRRTM3/IL10RA/SEMA3F	3
BP	GO:0090132	epithelium migration	4/94	349/18493	0.102209	0.414733	0.395919	SASH1/SCARB1/CTSH/HYAL1	4
BP	GO:0007188	adenylate cyclase-modulating G protein-coupled receptor signaling pathway	3/94	221/18493	0.102778	0.414733	0.395919	GNAI2/GNAT1/ADRA1D	3
BP	GO:0006936	muscle contraction	4/94	351/18493	0.103811	0.414733	0.395919	CHRNB4/CTNNA3/MYBPC1/KCNB2	4
BP	GO:2001234	negative regulation of apoptotic signaling pathway	3/94	222/18493	0.10382	0.414733	0.395919	GNAI2/BCL2A1/FAIM2	3
BP	GO:0015918	sterol transport	2/94	108/18493	0.104608	0.414733	0.395919	SCARB1/OSBPL10	2
BP	GO:0046620	regulation of organ growth	2/94	108/18493	0.104608	0.414733	0.395919	CACNA2D2/TBX5	2
BP	GO:0000302	response to reactive oxygen species	3/94	224/18493	0.105919	0.414733	0.395919	DPEP1/HYAL2/HYAL1	3
BP	GO:0048738	cardiac muscle tissue development	3/94	224/18493	0.105919	0.414733	0.395919	MYBPC1/NEBL/TBX5	3
BP	GO:0001779	natural killer cell differentiation	1/94	22/18493	0.106112	0.414733	0.395919	TUSC2	1
BP	GO:0003181	atrioventricular valve morphogenesis	1/94	22/18493	0.106112	0.414733	0.395919	TBX5	1
BP	GO:0006516	glycoprotein catabolic process	1/94	22/18493	0.106112	0.414733	0.395919	STT3B	1
BP	GO:0008045	motor neuron axon guidance	1/94	22/18493	0.106112	0.414733	0.395919	SEMA3F	1
BP	GO:0010447	response to acidic pH	1/94	22/18493	0.106112	0.414733	0.395919	SLC38A3	1
BP	GO:0010884	positive regulation of lipid storage	1/94	22/18493	0.106112	0.414733	0.395919	SCARB1	1
BP	GO:0035812	renal sodium excretion	1/94	22/18493	0.106112	0.414733	0.395919	GNAI2	1
BP	GO:0036119	response to platelet-derived growth factor	1/94	22/18493	0.106112	0.414733	0.395919	HYAL1	1
BP	GO:0045117	azole transport	1/94	22/18493	0.106112	0.414733	0.395919	SLC38A3	1
BP	GO:0046475	glycerophospholipid catabolic process	1/94	22/18493	0.106112	0.414733	0.395919	SCARB1	1
BP	GO:0051000	positive regulation of nitric-oxide synthase activity	1/94	22/18493	0.106112	0.414733	0.395919	SCARB1	1
BP	GO:0051350	negative regulation of lyase activity	1/94	22/18493	0.106112	0.414733	0.395919	GNAI2	1
BP	GO:0071425	hematopoietic stem cell proliferation	1/94	22/18493	0.106112	0.414733	0.395919	MECOM	1
BP	GO:0097150	neuronal stem cell population maintenance	1/94	22/18493	0.106112	0.414733	0.395919	MCPH1	1
BP	GO:1903077	negative regulation of protein localization to plasma membrane	1/94	22/18493	0.106112	0.414733	0.395919	DAB2	1
BP	GO:2000050	regulation of non-canonical Wnt signaling pathway	1/94	22/18493	0.106112	0.414733	0.395919	DAB2	1
BP	GO:0090130	tissue migration	4/94	355/18493	0.10705	0.417394	0.39846	SASH1/SCARB1/CTSH/HYAL1	4
BP	GO:0021987	cerebral cortex development	2/94	111/18493	0.109478	0.417425	0.398489	BCL2A1/MCPH1	2
BP	GO:0035305	negative regulation of dephosphorylation	2/94	111/18493	0.109478	0.417425	0.398489	GNAI2/TMEM132D	2
BP	GO:0035601	protein deacylation	2/94	111/18493	0.109478	0.417425	0.398489	MORF4L1/TBL1XR1	2
BP	GO:0031669	cellular response to nutrient levels	3/94	228/18493	0.110165	0.417425	0.398489	SLC38A3/NPRL2/HSP90B1	3
BP	GO:1904018	positive regulation of vasculature development	3/94	228/18493	0.110165	0.417425	0.398489	SASH1/CTSH/HYAL1	3
BP	GO:0000132	establishment of mitotic spindle orientation	1/94	23/18493	0.110661	0.417425	0.398489	MCPH1	1
BP	GO:0002021	response to dietary excess	1/94	23/18493	0.110661	0.417425	0.398489	TBL1XR1	1
BP	GO:0035561	regulation of chromatin binding	1/94	23/18493	0.110661	0.417425	0.398489	TDG	1
BP	GO:0051043	regulation of membrane protein ectodomain proteolysis	1/94	23/18493	0.110661	0.417425	0.398489	PTPN3	1
BP	GO:0089718	amino acid import across plasma membrane	1/94	23/18493	0.110661	0.417425	0.398489	SLC6A5	1
BP	GO:1902410	mitotic cytokinetic process	1/94	23/18493	0.110661	0.417425	0.398489	CHMP1A	1
BP	GO:1903306	negative regulation of regulated secretory pathway	1/94	23/18493	0.110661	0.417425	0.398489	GNAI2	1
BP	GO:1903649	regulation of cytoplasmic transport	1/94	23/18493	0.110661	0.417425	0.398489	DAB2	1
BP	GO:2000778	positive regulation of interleukin-6 secretion	1/94	23/18493	0.110661	0.417425	0.398489	HYAL2	1
BP	GO:0098732	macromolecule deacylation	2/94	112/18493	0.111114	0.417973	0.399013	MORF4L1/TBL1XR1	2
BP	GO:0043666	regulation of phosphoprotein phosphatase activity	2/94	114/18493	0.114407	0.417973	0.399013	GNAI2/HSP90B1	2
BP	GO:0070252	actin-mediated cell contraction	2/94	114/18493	0.114407	0.417973	0.399013	CTNNA3/MYBPC1	2
BP	GO:0003171	atrioventricular valve development	1/94	24/18493	0.115187	0.417973	0.399013	TBX5	1
BP	GO:0022400	regulation of rhodopsin mediated signaling pathway	1/94	24/18493	0.115187	0.417973	0.399013	GNAT1	1
BP	GO:0030325	adrenal gland development	1/94	24/18493	0.115187	0.417973	0.399013	PBX1	1
BP	GO:0031664	regulation of lipopolysaccharide-mediated signaling pathway	1/94	24/18493	0.115187	0.417973	0.399013	SASH1	1
BP	GO:0032104	regulation of response to extracellular stimulus	1/94	24/18493	0.115187	0.417973	0.399013	NENF	1
BP	GO:0032107	regulation of response to nutrient levels	1/94	24/18493	0.115187	0.417973	0.399013	NENF	1
BP	GO:0032509	endosome transport via multivesicular body sorting pathway	1/94	24/18493	0.115187	0.417973	0.399013	CHMP1A	1
BP	GO:0035588	G protein-coupled purinergic receptor signaling pathway	1/94	24/18493	0.115187	0.417973	0.399013	GNAI2	1
BP	GO:0044062	regulation of excretion	1/94	24/18493	0.115187	0.417973	0.399013	GNAI2	1
BP	GO:0044458	motile cilium assembly	1/94	24/18493	0.115187	0.417973	0.399013	ZMYND10	1
BP	GO:0046755	viral budding	1/94	24/18493	0.115187	0.417973	0.399013	CHMP1A	1
BP	GO:1902991	regulation of amyloid precursor protein catabolic process	1/94	24/18493	0.115187	0.417973	0.399013	LRRTM3	1
BP	GO:1904376	negative regulation of protein localization to cell periphery	1/94	24/18493	0.115187	0.417973	0.399013	DAB2	1
BP	GO:2000482	regulation of interleukin-8 secretion	1/94	24/18493	0.115187	0.417973	0.399013	HYAL2	1
BP	GO:0048675	axon extension	2/94	116/18493	0.117725	0.418402	0.399422	SEMA3B/SEMA3F	2
BP	GO:0090092	regulation of transmembrane receptor protein serine/threonine kinase signaling pathway	3/94	235/18493	0.117753	0.418402	0.399422	CHST11/ONECUT2/DAB2	3
BP	GO:0002062	chondrocyte differentiation	2/94	117/18493	0.119393	0.418402	0.399422	CHST11/ADAMTS7	2
BP	GO:0007214	gamma-aminobutyric acid signaling pathway	1/94	25/18493	0.119691	0.418402	0.399422	GNAI2	1
BP	GO:0008211	glucocorticoid metabolic process	1/94	25/18493	0.119691	0.418402	0.399422	HSD11B1	1
BP	GO:0015721	bile acid and bile salt transport	1/94	25/18493	0.119691	0.418402	0.399422	ABCB11	1
BP	GO:0018279	protein N-linked glycosylation via asparagine	1/94	25/18493	0.119691	0.418402	0.399422	STT3B	1
BP	GO:0021680	cerebellar Purkinje cell layer development	1/94	25/18493	0.119691	0.418402	0.399422	FAIM2	1
BP	GO:0030206	chondroitin sulfate biosynthetic process	1/94	25/18493	0.119691	0.418402	0.399422	CHST11	1
BP	GO:0034205	amyloid-beta formation	1/94	25/18493	0.119691	0.418402	0.399422	LRRTM3	1
BP	GO:0043951	negative regulation of cAMP-mediated signaling	1/94	25/18493	0.119691	0.418402	0.399422	GNAI2	1
BP	GO:0045724	positive regulation of cilium assembly	1/94	25/18493	0.119691	0.418402	0.399422	ZMYND10	1
BP	GO:0045956	positive regulation of calcium ion-dependent exocytosis	1/94	25/18493	0.119691	0.418402	0.399422	HYAL3	1
BP	GO:0046885	regulation of hormone biosynthetic process	1/94	25/18493	0.119691	0.418402	0.399422	TRERF1	1
BP	GO:0060330	regulation of response to interferon-gamma	1/94	25/18493	0.119691	0.418402	0.399422	NLRC5	1
BP	GO:0060334	regulation of interferon-gamma-mediated signaling pathway	1/94	25/18493	0.119691	0.418402	0.399422	NLRC5	1
BP	GO:0080154	regulation of fertilization	1/94	25/18493	0.119691	0.418402	0.399422	HYAL3	1
BP	GO:0042692	muscle cell differentiation	4/94	373/18493	0.122186	0.424822	0.405551	CACNA2D2/MYBPC1/NEBL/TBX5	4
BP	GO:0007098	centrosome cycle	2/94	119/18493	0.122747	0.424822	0.405551	CHMP1A/MCPH1	2
BP	GO:0018196	peptidyl-asparagine modification	1/94	26/18493	0.124172	0.424822	0.405551	STT3B	1
BP	GO:0043090	amino acid import	1/94	26/18493	0.124172	0.424822	0.405551	SLC6A5	1
BP	GO:0080111	DNA demethylation	1/94	26/18493	0.124172	0.424822	0.405551	TDG	1
BP	GO:0090169	regulation of spindle assembly	1/94	26/18493	0.124172	0.424822	0.405551	CHMP1A	1
BP	GO:0095500	acetylcholine receptor signaling pathway	1/94	26/18493	0.124172	0.424822	0.405551	GNAI2	1
BP	GO:1903831	signal transduction involved in cellular response to ammonium ion	1/94	26/18493	0.124172	0.424822	0.405551	GNAI2	1
BP	GO:1905144	response to acetylcholine	1/94	26/18493	0.124172	0.424822	0.405551	GNAI2	1
BP	GO:1905145	cellular response to acetylcholine	1/94	26/18493	0.124172	0.424822	0.405551	GNAI2	1
BP	GO:0007050	cell cycle arrest	3/94	241/18493	0.124408	0.424822	0.405551	RASSF1/IRF6/MCPH1	3
BP	GO:0010595	positive regulation of endothelial cell migration	2/94	122/18493	0.12782	0.430923	0.411375	SASH1/SCARB1	2
BP	GO:0032660	regulation of interleukin-17 production	1/94	27/18493	0.12863	0.430923	0.411375	TUSC2	1
BP	GO:0040001	establishment of mitotic spindle localization	1/94	27/18493	0.12863	0.430923	0.411375	MCPH1	1
BP	GO:0060122	inner ear receptor cell stereocilium organization	1/94	27/18493	0.12863	0.430923	0.411375	CDH23	1
BP	GO:0060914	heart formation	1/94	27/18493	0.12863	0.430923	0.411375	TBX5	1
BP	GO:0097066	response to thyroid hormone	1/94	27/18493	0.12863	0.430923	0.411375	CTSH	1
BP	GO:0045765	regulation of angiogenesis	4/94	381/18493	0.129196	0.430923	0.411375	SASH1/CTSH/HYAL1/HTATIP2	4
BP	GO:0090101	negative regulation of transmembrane receptor protein serine/threonine kinase signaling pathway	2/94	123/18493	0.129522	0.430923	0.411375	CHST11/ONECUT2	2
BP	GO:0006639	acylglycerol metabolic process	2/94	124/18493	0.13123	0.430923	0.411375	SCARB1/TBL1XR1	2
BP	GO:0006638	neutral lipid metabolic process	2/94	125/18493	0.132943	0.430923	0.411375	SCARB1/TBL1XR1	2
BP	GO:0002675	positive regulation of acute inflammatory response	1/94	28/18493	0.133065	0.430923	0.411375	OSMR	1
BP	GO:0008209	androgen metabolic process	1/94	28/18493	0.133065	0.430923	0.411375	SCARB1	1
BP	GO:0010971	positive regulation of G2/M transition of mitotic cell cycle	1/94	28/18493	0.133065	0.430923	0.411375	PBX1	1
BP	GO:0018195	peptidyl-arginine modification	1/94	28/18493	0.133065	0.430923	0.411375	PRMT3	1
BP	GO:0021602	cranial nerve morphogenesis	1/94	28/18493	0.133065	0.430923	0.411375	SEMA3F	1
BP	GO:0034368	protein-lipid complex remodeling	1/94	28/18493	0.133065	0.430923	0.411375	SCARB1	1
BP	GO:0034369	plasma lipoprotein particle remodeling	1/94	28/18493	0.133065	0.430923	0.411375	SCARB1	1
BP	GO:0042044	fluid transport	1/94	28/18493	0.133065	0.430923	0.411375	HYAL2	1
BP	GO:0060338	regulation of type I interferon-mediated signaling pathway	1/94	28/18493	0.133065	0.430923	0.411375	NLRC5	1
BP	GO:0061037	negative regulation of cartilage development	1/94	28/18493	0.133065	0.430923	0.411375	ADAMTS7	1
BP	GO:0072606	interleukin-8 secretion	1/94	28/18493	0.133065	0.430923	0.411375	HYAL2	1
BP	GO:0120033	negative regulation of plasma membrane bounded cell projection assembly	1/94	28/18493	0.133065	0.430923	0.411375	CDK10	1
BP	GO:0043161	proteasome-mediated ubiquitin-dependent protein catabolic process	4/94	389/18493	0.136371	0.430923	0.411375	HSP90B1/TBL1XR1/DAB2/STT3B	4
BP	GO:0090257	regulation of muscle system process	3/94	252/18493	0.136956	0.430923	0.411375	CHRNB4/CTNNA3/KCNB2	3
BP	GO:0007271	synaptic transmission, cholinergic	1/94	29/18493	0.137479	0.430923	0.411375	CHRNB4	1
BP	GO:0016056	rhodopsin mediated signaling pathway	1/94	29/18493	0.137479	0.430923	0.411375	GNAT1	1
BP	GO:0030511	positive regulation of transforming growth factor beta receptor signaling pathway	1/94	29/18493	0.137479	0.430923	0.411375	DAB2	1
BP	GO:0030970	retrograde protein transport, ER to cytosol	1/94	29/18493	0.137479	0.430923	0.411375	HSP90B1	1
BP	GO:0032770	positive regulation of monooxygenase activity	1/94	29/18493	0.137479	0.430923	0.411375	SCARB1	1
BP	GO:0051294	establishment of spindle orientation	1/94	29/18493	0.137479	0.430923	0.411375	MCPH1	1
BP	GO:0055022	negative regulation of cardiac muscle tissue growth	1/94	29/18493	0.137479	0.430923	0.411375	TBX5	1
BP	GO:0060441	epithelial tube branching involved in lung morphogenesis	1/94	29/18493	0.137479	0.430923	0.411375	CTSH	1
BP	GO:0060765	regulation of androgen receptor signaling pathway	1/94	29/18493	0.137479	0.430923	0.411375	DAB2	1
BP	GO:0061099	negative regulation of protein tyrosine kinase activity	1/94	29/18493	0.137479	0.430923	0.411375	HYAL2	1
BP	GO:0061117	negative regulation of heart growth	1/94	29/18493	0.137479	0.430923	0.411375	TBX5	1
BP	GO:0071539	protein localization to centrosome	1/94	29/18493	0.137479	0.430923	0.411375	MCPH1	1
BP	GO:1903513	endoplasmic reticulum to cytosol transport	1/94	29/18493	0.137479	0.430923	0.411375	HSP90B1	1
BP	GO:1903846	positive regulation of cellular response to transforming growth factor beta stimulus	1/94	29/18493	0.137479	0.430923	0.411375	DAB2	1
BP	GO:0030177	positive regulation of Wnt signaling pathway	2/94	128/18493	0.138112	0.430923	0.411375	TBL1XR1/DAB2	2
BP	GO:0035270	endocrine system development	2/94	128/18493	0.138112	0.430923	0.411375	PBX1/ONECUT2	2
BP	GO:1902850	microtubule cytoskeleton organization involved in mitosis	2/94	129/18493	0.139845	0.430923	0.411375	CHMP1A/MCPH1	2
BP	GO:0015850	organic hydroxy compound transport	3/94	255/18493	0.140452	0.430923	0.411375	SCARB1/OSBPL10/ABCB11	3
BP	GO:0009100	glycoprotein metabolic process	4/94	394/18493	0.140937	0.430923	0.411375	CHST11/TMEM115/HYAL1/STT3B	4
BP	GO:1903825	organic acid transmembrane transport	2/94	130/18493	0.141582	0.430923	0.411375	SLC6A5/SLC38A3	2
BP	GO:1905039	carboxylic acid transmembrane transport	2/94	130/18493	0.141582	0.430923	0.411375	SLC6A5/SLC38A3	2
BP	GO:0007187	G protein-coupled receptor signaling pathway, coupled to cyclic nucleotide second messenger	3/94	256/18493	0.141624	0.430923	0.411375	GNAI2/GNAT1/ADRA1D	3
BP	GO:0003209	cardiac atrium morphogenesis	1/94	30/18493	0.14187	0.430923	0.411375	TBX5	1
BP	GO:0006658	phosphatidylserine metabolic process	1/94	30/18493	0.14187	0.430923	0.411375	OSBPL10	1
BP	GO:0007274	neuromuscular synaptic transmission	1/94	30/18493	0.14187	0.430923	0.411375	CHRNB4	1
BP	GO:0010719	negative regulation of epithelial to mesenchymal transition	1/94	30/18493	0.14187	0.430923	0.411375	TBX5	1
BP	GO:0021696	cerebellar cortex morphogenesis	1/94	30/18493	0.14187	0.430923	0.411375	FAIM2	1
BP	GO:0032733	positive regulation of interleukin-10 production	1/94	30/18493	0.14187	0.430923	0.411375	TUSC2	1
BP	GO:0034367	protein-containing complex remodeling	1/94	30/18493	0.14187	0.430923	0.411375	SCARB1	1
BP	GO:0036258	multivesicular body assembly	1/94	30/18493	0.14187	0.430923	0.411375	CHMP1A	1
BP	GO:0043171	peptide catabolic process	1/94	30/18493	0.14187	0.430923	0.411375	CTSH	1
BP	GO:0046949	fatty-acyl-CoA biosynthetic process	1/94	30/18493	0.14187	0.430923	0.411375	SCD5	1
BP	GO:0050650	chondroitin sulfate proteoglycan biosynthetic process	1/94	30/18493	0.14187	0.430923	0.411375	CHST11	1
BP	GO:1905476	negative regulation of protein localization to membrane	1/94	30/18493	0.14187	0.430923	0.411375	DAB2	1
BP	GO:1905508	protein localization to microtubule organizing center	1/94	30/18493	0.14187	0.430923	0.411375	MCPH1	1
BP	GO:0031668	cellular response to extracellular stimulus	3/94	258/18493	0.143978	0.435228	0.415484	SLC38A3/NPRL2/HSP90B1	3
BP	GO:0006865	amino acid transport	2/94	132/18493	0.145072	0.435228	0.415484	SLC6A5/SLC38A3	2
BP	GO:0006691	leukotriene metabolic process	1/94	31/18493	0.146239	0.435228	0.415484	DPEP1	1
BP	GO:0010259	multicellular organism aging	1/94	31/18493	0.146239	0.435228	0.415484	HYAL2	1
BP	GO:0032620	interleukin-17 production	1/94	31/18493	0.146239	0.435228	0.415484	TUSC2	1
BP	GO:0036257	multivesicular body organization	1/94	31/18493	0.146239	0.435228	0.415484	CHMP1A	1
BP	GO:0042554	superoxide anion generation	1/94	31/18493	0.146239	0.435228	0.415484	GNAI2	1
BP	GO:0045761	regulation of adenylate cyclase activity	1/94	31/18493	0.146239	0.435228	0.415484	GNAI2	1
BP	GO:0070286	axonemal dynein complex assembly	1/94	31/18493	0.146239	0.435228	0.415484	ZMYND10	1
BP	GO:1900745	positive regulation of p38MAPK cascade	1/94	31/18493	0.146239	0.435228	0.415484	SASH1	1
BP	GO:1902751	positive regulation of cell cycle G2/M phase transition	1/94	31/18493	0.146239	0.435228	0.415484	PBX1	1
BP	GO:0031023	microtubule organizing center organization	2/94	133/18493	0.146823	0.43537	0.415621	CHMP1A/MCPH1	2
BP	GO:0050729	positive regulation of inflammatory response	2/94	133/18493	0.146823	0.43537	0.415621	OSMR/HYAL2	2
BP	GO:0007292	female gamete generation	2/94	134/18493	0.148579	0.437724	0.417867	STRA8/MEI4	2
BP	GO:0001837	epithelial to mesenchymal transition	2/94	135/18493	0.15034	0.437724	0.417867	TBX5/DAB2	2
BP	GO:0016571	histone methylation	2/94	135/18493	0.15034	0.437724	0.417867	PRMT3/MECOM	2
BP	GO:0007616	long-term memory	1/94	32/18493	0.150586	0.437724	0.417867	RASGRF1	1
BP	GO:0009394	2'-deoxyribonucleotide metabolic process	1/94	32/18493	0.150586	0.437724	0.417867	TDG	1
BP	GO:0009954	proximal/distal pattern formation	1/94	32/18493	0.150586	0.437724	0.417867	PBX1	1
BP	GO:0010762	regulation of fibroblast migration	1/94	32/18493	0.150586	0.437724	0.417867	HYAL2	1
BP	GO:0035510	DNA dealkylation	1/94	32/18493	0.150586	0.437724	0.417867	TDG	1
BP	GO:0035587	purinergic receptor signaling pathway	1/94	32/18493	0.150586	0.437724	0.417867	GNAI2	1
BP	GO:0045920	negative regulation of exocytosis	1/94	32/18493	0.150586	0.437724	0.417867	GNAI2	1
BP	GO:0071985	multivesicular body sorting pathway	1/94	32/18493	0.150586	0.437724	0.417867	CHMP1A	1
BP	GO:0034976	response to endoplasmic reticulum stress	3/94	264/18493	0.151119	0.437744	0.417887	RASGRF1/HSP90B1/STT3B	3
BP	GO:0043547	positive regulation of GTPase activity	4/94	405/18493	0.151196	0.437744	0.417887	RASGRF1/NPRL2/TBC1D1/SIPA1L2	4
BP	GO:0030048	actin filament-based movement	2/94	136/18493	0.152104	0.437744	0.417887	CTNNA3/MYBPC1	2
BP	GO:0016054	organic acid catabolic process	3/94	265/18493	0.15232	0.437744	0.417887	HYAL3/HYAL2/HYAL1	3
BP	GO:0046395	carboxylic acid catabolic process	3/94	265/18493	0.15232	0.437744	0.417887	HYAL3/HYAL2/HYAL1	3
BP	GO:0001889	liver development	2/94	137/18493	0.153873	0.437744	0.417887	PTPN3/ONECUT2	2
BP	GO:0045927	positive regulation of growth	3/94	267/18493	0.154731	0.437744	0.417887	CACNA2D2/HYAL1/TBX5	3
BP	GO:0007340	acrosome reaction	1/94	33/18493	0.154911	0.437744	0.417887	HYAL3	1
BP	GO:0016601	Rac protein signal transduction	1/94	33/18493	0.154911	0.437744	0.417887	RASGRF1	1
BP	GO:0032892	positive regulation of organic acid transport	1/94	33/18493	0.154911	0.437744	0.417887	SLC38A3	1
BP	GO:0033198	response to ATP	1/94	33/18493	0.154911	0.437744	0.417887	HSP90B1	1
BP	GO:0035115	embryonic forelimb morphogenesis	1/94	33/18493	0.154911	0.437744	0.417887	TBX5	1
BP	GO:0042339	keratan sulfate metabolic process	1/94	33/18493	0.154911	0.437744	0.417887	GLB1	1
BP	GO:0042987	amyloid precursor protein catabolic process	1/94	33/18493	0.154911	0.437744	0.417887	LRRTM3	1
BP	GO:0051955	regulation of amino acid transport	1/94	33/18493	0.154911	0.437744	0.417887	SLC38A3	1
BP	GO:0098801	regulation of renal system process	1/94	33/18493	0.154911	0.437744	0.417887	GNAI2	1
BP	GO:0035304	regulation of protein dephosphorylation	2/94	138/18493	0.155646	0.439056	0.419139	GNAI2/HSP90B1	2
BP	GO:0007189	adenylate cyclase-activating G protein-coupled receptor signaling pathway	2/94	139/18493	0.157423	0.43994	0.419983	GNAI2/ADRA1D	2
BP	GO:0006816	calcium ion transport	4/94	413/18493	0.158833	0.43994	0.419983	FAM155A/GNAI2/CDH23/CACNA2D2	4
BP	GO:0061008	hepaticobiliary system development	2/94	140/18493	0.159203	0.43994	0.419983	PTPN3/ONECUT2	2
BP	GO:0003230	cardiac atrium development	1/94	34/18493	0.159214	0.43994	0.419983	TBX5	1
BP	GO:0007603	phototransduction, visible light	1/94	34/18493	0.159214	0.43994	0.419983	GNAT1	1
BP	GO:0019692	deoxyribose phosphate metabolic process	1/94	34/18493	0.159214	0.43994	0.419983	TDG	1
BP	GO:0042462	eye photoreceptor cell development	1/94	34/18493	0.159214	0.43994	0.419983	GNAT1	1
BP	GO:0048536	spleen development	1/94	34/18493	0.159214	0.43994	0.419983	PBX1	1
BP	GO:0090322	regulation of superoxide metabolic process	1/94	34/18493	0.159214	0.43994	0.419983	GNAI2	1
BP	GO:0097421	liver regeneration	1/94	34/18493	0.159214	0.43994	0.419983	PTPN3	1
BP	GO:0098901	regulation of cardiac muscle cell action potential	1/94	34/18493	0.159214	0.43994	0.419983	CTNNA3	1
BP	GO:2000785	regulation of autophagosome assembly	1/94	34/18493	0.159214	0.43994	0.419983	NPRL2	1
BP	GO:0001822	kidney development	3/94	271/18493	0.15959	0.44023	0.42026	CTSH/PBX1/HYAL2	3
BP	GO:0001558	regulation of cell growth	4/94	416/18493	0.161734	0.442817	0.422729	SEMA3B/HYAL2/SEMA3F/HYAL1	4
BP	GO:0007605	sensory perception of sound	2/94	142/18493	0.162776	0.442817	0.422729	CNTN5/CDH23	2
BP	GO:0044344	cellular response to fibroblast growth factor stimulus	2/94	142/18493	0.162776	0.442817	0.422729	HYAL2/HYAL1	2
BP	GO:0003091	renal water homeostasis	1/94	35/18493	0.163496	0.442817	0.422729	HYAL2	1
BP	GO:0006298	mismatch repair	1/94	35/18493	0.163496	0.442817	0.422729	TDG	1
BP	GO:0050892	intestinal absorption	1/94	35/18493	0.163496	0.442817	0.422729	SCARB1	1
BP	GO:0051954	positive regulation of amine transport	1/94	35/18493	0.163496	0.442817	0.422729	SLC38A3	1
BP	GO:0071542	dopaminergic neuron differentiation	1/94	35/18493	0.163496	0.442817	0.422729	LMX1B	1
BP	GO:0072604	interleukin-6 secretion	1/94	35/18493	0.163496	0.442817	0.422729	HYAL2	1
BP	GO:0050804	modulation of chemical synaptic transmission	4/94	418/18493	0.163679	0.442817	0.422729	GNAI2/CHRNB4/RASGRF1/CACNA2D2	4
BP	GO:0099177	regulation of trans-synaptic signaling	4/94	419/18493	0.164655	0.442817	0.422729	GNAI2/CHRNB4/RASGRF1/CACNA2D2	4
BP	GO:0008203	cholesterol metabolic process	2/94	144/18493	0.166363	0.442817	0.422729	SCARB1/TRERF1	2
BP	GO:0019827	stem cell population maintenance	2/94	144/18493	0.166363	0.442817	0.422729	PBX1/MCPH1	2
BP	GO:1901342	regulation of vasculature development	4/94	421/18493	0.166613	0.442817	0.422729	SASH1/CTSH/HYAL1/HTATIP2	4
BP	GO:0006699	bile acid biosynthetic process	1/94	36/18493	0.167756	0.442817	0.422729	ABCB11	1
BP	GO:0009262	deoxyribonucleotide metabolic process	1/94	36/18493	0.167756	0.442817	0.422729	TDG	1
BP	GO:0032350	regulation of hormone metabolic process	1/94	36/18493	0.167756	0.442817	0.422729	TRERF1	1
BP	GO:0033144	negative regulation of intracellular steroid hormone receptor signaling pathway	1/94	36/18493	0.167756	0.442817	0.422729	DAB2	1
BP	GO:0060236	regulation of mitotic spindle organization	1/94	36/18493	0.167756	0.442817	0.422729	CHMP1A	1
BP	GO:0008277	regulation of G protein-coupled receptor signaling pathway	2/94	145/18493	0.168162	0.442817	0.422729	GNAI2/GNAT1	2
BP	GO:0050768	negative regulation of neurogenesis	3/94	279/18493	0.169448	0.442817	0.422729	PBX1/SEMA3B/SEMA3F	3
BP	GO:0042391	regulation of membrane potential	4/94	424/18493	0.169565	0.442817	0.422729	CHRNB4/PTPN3/TUSC2/CTNNA3	4
BP	GO:0009267	cellular response to starvation	2/94	146/18493	0.169965	0.442817	0.422729	SLC38A3/NPRL2	2
BP	GO:0051592	response to calcium ion	2/94	146/18493	0.169965	0.442817	0.422729	CPNE7/DPEP1	2
BP	GO:0050727	regulation of inflammatory response	4/94	425/18493	0.170554	0.442817	0.422729	OSMR/C9/HYAL2/MCPH1	4
BP	GO:0035264	multicellular organism growth	2/94	147/18493	0.17177	0.442817	0.422729	CACNA2D2/TBL1XR1	2
BP	GO:0098727	maintenance of cell number	2/94	147/18493	0.17177	0.442817	0.422729	PBX1/MCPH1	2
BP	GO:0009395	phospholipid catabolic process	1/94	37/18493	0.171994	0.442817	0.422729	SCARB1	1
BP	GO:0019068	virion assembly	1/94	37/18493	0.171994	0.442817	0.422729	CHMP1A	1
BP	GO:0021587	cerebellum morphogenesis	1/94	37/18493	0.171994	0.442817	0.422729	FAIM2	1
BP	GO:0032094	response to food	1/94	37/18493	0.171994	0.442817	0.422729	NENF	1
BP	GO:0045494	photoreceptor cell maintenance	1/94	37/18493	0.171994	0.442817	0.422729	CDH23	1
BP	GO:0046329	negative regulation of JNK cascade	1/94	37/18493	0.171994	0.442817	0.422729	MECOM	1
BP	GO:0046621	negative regulation of organ growth	1/94	37/18493	0.171994	0.442817	0.422729	TBX5	1
BP	GO:0050435	amyloid-beta metabolic process	1/94	37/18493	0.171994	0.442817	0.422729	LRRTM3	1
BP	GO:0051180	vitamin transport	1/94	37/18493	0.171994	0.442817	0.422729	SCARB1	1
BP	GO:0051293	establishment of spindle localization	1/94	37/18493	0.171994	0.442817	0.422729	MCPH1	1
BP	GO:0055090	acylglycerol homeostasis	1/94	37/18493	0.171994	0.442817	0.422729	SCARB1	1
BP	GO:0060045	positive regulation of cardiac muscle cell proliferation	1/94	37/18493	0.171994	0.442817	0.422729	TBX5	1
BP	GO:0070328	triglyceride homeostasis	1/94	37/18493	0.171994	0.442817	0.422729	SCARB1	1
BP	GO:0086010	membrane depolarization during action potential	1/94	37/18493	0.171994	0.442817	0.422729	PTPN3	1
BP	GO:1902042	negative regulation of extrinsic apoptotic signaling pathway via death domain receptors	1/94	37/18493	0.171994	0.442817	0.422729	FAIM2	1
BP	GO:0031349	positive regulation of defense response	4/94	427/18493	0.172537	0.443379	0.423266	NLRC5/OSMR/HYAL2/HSP90B1	4
BP	GO:0090287	regulation of cellular response to growth factor stimulus	3/94	282/18493	0.17319	0.443379	0.423266	CHST11/ONECUT2/DAB2	3
BP	GO:0010977	negative regulation of neuron projection development	2/94	148/18493	0.173579	0.443379	0.423266	SEMA3B/SEMA3F	2
BP	GO:0071774	response to fibroblast growth factor	2/94	148/18493	0.173579	0.443379	0.423266	HYAL2/HYAL1	2
BP	GO:1903305	regulation of regulated secretory pathway	2/94	148/18493	0.173579	0.443379	0.423266	GNAI2/HYAL3	2
BP	GO:0002673	regulation of acute inflammatory response	2/94	149/18493	0.175391	0.443812	0.423679	OSMR/C9	2
BP	GO:1902652	secondary alcohol metabolic process	2/94	149/18493	0.175391	0.443812	0.423679	SCARB1/TRERF1	2
BP	GO:0003156	regulation of animal organ formation	1/94	38/18493	0.176211	0.443812	0.423679	TBX5	1
BP	GO:0019048	modulation by virus of host morphology or physiology	1/94	38/18493	0.176211	0.443812	0.423679	HYAL2	1
BP	GO:0032506	cytokinetic process	1/94	38/18493	0.176211	0.443812	0.423679	CHMP1A	1
BP	GO:0045022	early endosome to late endosome transport	1/94	38/18493	0.176211	0.443812	0.423679	DAB2	1
BP	GO:0086005	ventricular cardiac muscle cell action potential	1/94	38/18493	0.176211	0.443812	0.423679	CTNNA3	1
BP	GO:0086091	regulation of heart rate by cardiac conduction	1/94	38/18493	0.176211	0.443812	0.423679	CTNNA3	1
BP	GO:1902116	negative regulation of organelle assembly	1/94	38/18493	0.176211	0.443812	0.423679	CDK10	1
BP	GO:0048754	branching morphogenesis of an epithelial tube	2/94	150/18493	0.177207	0.444712	0.424539	CTSH/PBX1	2
BP	GO:0072001	renal system development	3/94	286/18493	0.178216	0.444712	0.424539	CTSH/PBX1/HYAL2	3
BP	GO:0090068	positive regulation of cell cycle process	3/94	286/18493	0.178216	0.444712	0.424539	PBX1/CDK10/HYAL1	3
BP	GO:0007389	pattern specification process	4/94	434/18493	0.179541	0.444712	0.424539	LMX1B/PBX1/SEMA3F/TBX5	4
BP	GO:0048732	gland development	4/94	434/18493	0.179541	0.444712	0.424539	IRF6/PTPN3/PBX1/ONECUT2	4
BP	GO:0019432	triglyceride biosynthetic process	1/94	39/18493	0.180407	0.444712	0.424539	SCARB1	1
BP	GO:0019835	cytolysis	1/94	39/18493	0.180407	0.444712	0.424539	C9	1
BP	GO:0030049	muscle filament sliding	1/94	39/18493	0.180407	0.444712	0.424539	MYBPC1	1
BP	GO:0033275	actin-myosin filament sliding	1/94	39/18493	0.180407	0.444712	0.424539	MYBPC1	1
BP	GO:0043277	apoptotic cell clearance	1/94	39/18493	0.180407	0.444712	0.424539	SCARB1	1
BP	GO:0044088	regulation of vacuole organization	1/94	39/18493	0.180407	0.444712	0.424539	NPRL2	1
BP	GO:0060119	inner ear receptor cell development	1/94	39/18493	0.180407	0.444712	0.424539	CDH23	1
BP	GO:0072529	pyrimidine-containing compound catabolic process	1/94	39/18493	0.180407	0.444712	0.424539	TDG	1
BP	GO:2000826	regulation of heart morphogenesis	1/94	39/18493	0.180407	0.444712	0.424539	TBX5	1
BP	GO:0017156	calcium ion regulated exocytosis	2/94	153/18493	0.18267	0.449607	0.429211	GNAI2/HYAL3	2
BP	GO:0006665	sphingolipid metabolic process	2/94	154/18493	0.184497	0.450214	0.429791	GLB1/SUMF1	2
BP	GO:0035337	fatty-acyl-CoA metabolic process	1/94	40/18493	0.184582	0.450214	0.429791	SCD5	1
BP	GO:0043616	keratinocyte proliferation	1/94	40/18493	0.184582	0.450214	0.429791	IRF6	1
BP	GO:0055026	negative regulation of cardiac muscle tissue development	1/94	40/18493	0.184582	0.450214	0.429791	TBX5	1
BP	GO:0060612	adipose tissue development	1/94	40/18493	0.184582	0.450214	0.429791	TBL1XR1	1
BP	GO:0090224	regulation of spindle organization	1/94	40/18493	0.184582	0.450214	0.429791	CHMP1A	1
BP	GO:0009314	response to radiation	4/94	443/18493	0.188686	0.450853	0.430401	GNAT1/HYAL3/HYAL2/HYAL1	4
BP	GO:0001580	detection of chemical stimulus involved in sensory perception of bitter taste	1/94	41/18493	0.188736	0.450853	0.430401	GNAT1	1
BP	GO:0002931	response to ischemia	1/94	41/18493	0.188736	0.450853	0.430401	FAIM2	1
BP	GO:0010761	fibroblast migration	1/94	41/18493	0.188736	0.450853	0.430401	HYAL2	1
BP	GO:0017145	stem cell division	1/94	41/18493	0.188736	0.450853	0.430401	STRA8	1
BP	GO:0021575	hindbrain morphogenesis	1/94	41/18493	0.188736	0.450853	0.430401	FAIM2	1
BP	GO:0035136	forelimb morphogenesis	1/94	41/18493	0.188736	0.450853	0.430401	TBX5	1
BP	GO:0046460	neutral lipid biosynthetic process	1/94	41/18493	0.188736	0.450853	0.430401	SCARB1	1
BP	GO:0046463	acylglycerol biosynthetic process	1/94	41/18493	0.188736	0.450853	0.430401	SCARB1	1
BP	GO:0048512	circadian behavior	1/94	41/18493	0.188736	0.450853	0.430401	ZFHX3	1
BP	GO:0051602	response to electrical stimulus	1/94	41/18493	0.188736	0.450853	0.430401	GNAT1	1
BP	GO:0072583	clathrin-dependent endocytosis	1/94	41/18493	0.188736	0.450853	0.430401	DAB2	1
BP	GO:0098927	vesicle-mediated transport between endosomal compartments	1/94	41/18493	0.188736	0.450853	0.430401	DAB2	1
BP	GO:1905209	positive regulation of cardiocyte differentiation	1/94	41/18493	0.188736	0.450853	0.430401	TBX5	1
BP	GO:0015718	monocarboxylic acid transport	2/94	158/18493	0.191831	0.454039	0.433442	SLC38A3/ABCB11	2
BP	GO:0032103	positive regulation of response to external stimulus	3/94	297/18493	0.192242	0.454039	0.433442	SASH1/OSMR/HYAL2	3
BP	GO:0001504	neurotransmitter uptake	1/94	42/18493	0.192869	0.454039	0.433442	SLC6A5	1
BP	GO:0006509	membrane protein ectodomain proteolysis	1/94	42/18493	0.192869	0.454039	0.433442	PTPN3	1
BP	GO:0007622	rhythmic behavior	1/94	42/18493	0.192869	0.454039	0.433442	ZFHX3	1
BP	GO:0010824	regulation of centrosome duplication	1/94	42/18493	0.192869	0.454039	0.433442	CHMP1A	1
BP	GO:0042059	negative regulation of epidermal growth factor receptor signaling pathway	1/94	42/18493	0.192869	0.454039	0.433442	PTPN3	1
BP	GO:0042307	positive regulation of protein import into nucleus	1/94	42/18493	0.192869	0.454039	0.433442	HYAL2	1
BP	GO:0051653	spindle localization	1/94	42/18493	0.192869	0.454039	0.433442	MCPH1	1
BP	GO:0086004	regulation of cardiac muscle cell contraction	1/94	42/18493	0.192869	0.454039	0.433442	CTNNA3	1
BP	GO:0051961	negative regulation of nervous system development	3/94	298/18493	0.193531	0.454938	0.434301	PBX1/SEMA3B/SEMA3F	3
BP	GO:0090288	negative regulation of cellular response to growth factor stimulus	2/94	160/18493	0.195512	0.457292	0.436548	CHST11/ONECUT2	2
BP	GO:1901568	fatty acid derivative metabolic process	2/94	160/18493	0.195512	0.457292	0.436548	DPEP1/SCD5	2
BP	GO:0002833	positive regulation of response to biotic stimulus	1/94	43/18493	0.196981	0.457292	0.436548	SASH1	1
BP	GO:0003197	endocardial cushion development	1/94	43/18493	0.196981	0.457292	0.436548	TBX5	1
BP	GO:0031648	protein destabilization	1/94	43/18493	0.196981	0.457292	0.436548	CTSH	1
BP	GO:0050954	sensory perception of mechanical stimulus	2/94	161/18493	0.197357	0.457292	0.436548	CNTN5/CDH23	2
BP	GO:1990138	neuron projection extension	2/94	161/18493	0.197357	0.457292	0.436548	SEMA3B/SEMA3F	2
BP	GO:0010498	proteasomal protein catabolic process	4/94	452/18493	0.19798	0.457292	0.436548	HSP90B1/TBL1XR1/DAB2/STT3B	4
BP	GO:0016125	sterol metabolic process	2/94	162/18493	0.199203	0.457292	0.436548	SCARB1/TRERF1	2
BP	GO:0043902	positive regulation of multi-organism process	2/94	162/18493	0.199203	0.457292	0.436548	SASH1/HYAL3	2
BP	GO:0034765	regulation of ion transmembrane transport	4/94	454/18493	0.200065	0.457292	0.436548	RASGRF1/PTPN3/CACNA2D2/KCNB2	4
BP	GO:0000096	sulfur amino acid metabolic process	1/94	44/18493	0.201072	0.457292	0.436548	DPEP1	1
BP	GO:0006284	base-excision repair	1/94	44/18493	0.201072	0.457292	0.436548	TDG	1
BP	GO:0007080	mitotic metaphase plate congression	1/94	44/18493	0.201072	0.457292	0.436548	CHMP1A	1
BP	GO:1904591	positive regulation of protein import	1/94	44/18493	0.201072	0.457292	0.436548	HYAL2	1
BP	GO:0003012	muscle system process	4/94	456/18493	0.202156	0.457292	0.436548	CHRNB4/CTNNA3/MYBPC1/KCNB2	4
BP	GO:0016570	histone modification	4/94	456/18493	0.202156	0.457292	0.436548	PRMT3/MORF4L1/MECOM/TBL1XR1	4
BP	GO:0030178	negative regulation of Wnt signaling pathway	2/94	164/18493	0.202902	0.457292	0.436548	WWOX/DAB2	2
BP	GO:0051346	negative regulation of hydrolase activity	4/94	458/18493	0.204255	0.457292	0.436548	GNAI2/GNAT1/DPEP1/TMEM132D	4
BP	GO:0007416	synapse assembly	2/94	165/18493	0.204755	0.457292	0.436548	LRRTM3/CNTN5	2
BP	GO:0051100	negative regulation of binding	2/94	165/18493	0.204755	0.457292	0.436548	TDG/DAB2	2
BP	GO:0001754	eye photoreceptor cell differentiation	1/94	45/18493	0.205143	0.457292	0.436548	GNAT1	1
BP	GO:0002063	chondrocyte development	1/94	45/18493	0.205143	0.457292	0.436548	CHST11	1
BP	GO:0010883	regulation of lipid storage	1/94	45/18493	0.205143	0.457292	0.436548	SCARB1	1
BP	GO:0031018	endocrine pancreas development	1/94	45/18493	0.205143	0.457292	0.436548	ONECUT2	1
BP	GO:0032480	negative regulation of type I interferon production	1/94	45/18493	0.205143	0.457292	0.436548	NLRC5	1
BP	GO:0032527	protein exit from endoplasmic reticulum	1/94	45/18493	0.205143	0.457292	0.436548	HSP90B1	1
BP	GO:0032653	regulation of interleukin-10 production	1/94	45/18493	0.205143	0.457292	0.436548	TUSC2	1
BP	GO:0034198	cellular response to amino acid starvation	1/94	45/18493	0.205143	0.457292	0.436548	NPRL2	1
BP	GO:0034383	low-density lipoprotein particle clearance	1/94	45/18493	0.205143	0.457292	0.436548	SCARB1	1
BP	GO:0048483	autonomic nervous system development	1/94	45/18493	0.205143	0.457292	0.436548	SEMA3F	1
BP	GO:0048538	thymus development	1/94	45/18493	0.205143	0.457292	0.436548	PBX1	1
BP	GO:0048701	embryonic cranial skeleton morphogenesis	1/94	45/18493	0.205143	0.457292	0.436548	CHST11	1
BP	GO:0050913	sensory perception of bitter taste	1/94	45/18493	0.205143	0.457292	0.436548	GNAT1	1
BP	GO:0071827	plasma lipoprotein particle organization	1/94	45/18493	0.205143	0.457292	0.436548	SCARB1	1
BP	GO:0046486	glycerolipid metabolic process	4/94	459/18493	0.205306	0.457292	0.436548	CPNE7/SCARB1/OSBPL10/TBL1XR1	4
BP	GO:0070838	divalent metal ion transport	4/94	459/18493	0.205306	0.457292	0.436548	FAM155A/GNAI2/CDH23/CACNA2D2	4
BP	GO:2000045	regulation of G1/S transition of mitotic cell cycle	2/94	166/18493	0.20661	0.457292	0.436548	CDK10/HYAL1	2
BP	GO:0007156	homophilic cell adhesion via plasma membrane adhesion molecules	2/94	167/18493	0.208466	0.457292	0.436548	CDH23/PCDH7	2
BP	GO:0072511	divalent inorganic cation transport	4/94	462/18493	0.208471	0.457292	0.436548	FAM155A/GNAI2/CDH23/CACNA2D2	4
BP	GO:0016485	protein processing	3/94	310/18493	0.209166	0.457292	0.436548	CTSH/C9/MIPEP	3
BP	GO:0001961	positive regulation of cytokine-mediated signaling pathway	1/94	46/18493	0.209193	0.457292	0.436548	NLRC5	1
BP	GO:0006984	ER-nucleus signaling pathway	1/94	46/18493	0.209193	0.457292	0.436548	HSP90B1	1
BP	GO:0007129	synapsis	1/94	46/18493	0.209193	0.457292	0.436548	MEI4	1
BP	GO:0008206	bile acid metabolic process	1/94	46/18493	0.209193	0.457292	0.436548	ABCB11	1
BP	GO:0031279	regulation of cyclase activity	1/94	46/18493	0.209193	0.457292	0.436548	GNAI2	1
BP	GO:0032757	positive regulation of interleukin-8 production	1/94	46/18493	0.209193	0.457292	0.436548	HYAL2	1
BP	GO:0042461	photoreceptor cell development	1/94	46/18493	0.209193	0.457292	0.436548	GNAT1	1
BP	GO:0045214	sarcomere organization	1/94	46/18493	0.209193	0.457292	0.436548	MYBPC1	1
BP	GO:0045824	negative regulation of innate immune response	1/94	46/18493	0.209193	0.457292	0.436548	NLRC5	1
BP	GO:1900744	regulation of p38MAPK cascade	1/94	46/18493	0.209193	0.457292	0.436548	SASH1	1
BP	GO:2001239	regulation of extrinsic apoptotic signaling pathway in absence of ligand	1/94	46/18493	0.209193	0.457292	0.436548	WWOX	1
BP	GO:0030111	regulation of Wnt signaling pathway	3/94	311/18493	0.210482	0.457597	0.436839	WWOX/TBL1XR1/DAB2	3
BP	GO:0006986	response to unfolded protein	2/94	169/18493	0.212185	0.457597	0.436839	HSP90B1/STT3B	2
BP	GO:0021543	pallium development	2/94	169/18493	0.212185	0.457597	0.436839	BCL2A1/MCPH1	2
BP	GO:0006636	unsaturated fatty acid biosynthetic process	1/94	47/18493	0.213222	0.457597	0.436839	SCD5	1
BP	GO:0007528	neuromuscular junction development	1/94	47/18493	0.213222	0.457597	0.436839	CACNA2D2	1
BP	GO:0032613	interleukin-10 production	1/94	47/18493	0.213222	0.457597	0.436839	TUSC2	1
BP	GO:0035094	response to nicotine	1/94	47/18493	0.213222	0.457597	0.436839	CHRNB4	1
BP	GO:0050912	detection of chemical stimulus involved in sensory perception of taste	1/94	47/18493	0.213222	0.457597	0.436839	GNAT1	1
BP	GO:0051339	regulation of lyase activity	1/94	47/18493	0.213222	0.457597	0.436839	GNAI2	1
BP	GO:0055023	positive regulation of cardiac muscle tissue growth	1/94	47/18493	0.213222	0.457597	0.436839	TBX5	1
BP	GO:1901185	negative regulation of ERBB signaling pathway	1/94	47/18493	0.213222	0.457597	0.436839	PTPN3	1
BP	GO:1903115	regulation of actin filament-based movement	1/94	47/18493	0.213222	0.457597	0.436839	CTNNA3	1
BP	GO:1990928	response to amino acid starvation	1/94	47/18493	0.213222	0.457597	0.436839	NPRL2	1
BP	GO:0016569	covalent chromatin modification	4/94	470/18493	0.216979	0.457597	0.436839	PRMT3/MORF4L1/MECOM/TBL1XR1	4
BP	GO:0015849	organic acid transport	3/94	316/18493	0.217089	0.457597	0.436839	SLC6A5/SLC38A3/ABCB11	3
BP	GO:0046942	carboxylic acid transport	3/94	316/18493	0.217089	0.457597	0.436839	SLC6A5/SLC38A3/ABCB11	3
BP	GO:0003179	heart valve morphogenesis	1/94	48/18493	0.217232	0.457597	0.436839	TBX5	1
BP	GO:0003254	regulation of membrane depolarization	1/94	48/18493	0.217232	0.457597	0.436839	PTPN3	1
BP	GO:0010862	positive regulation of pathway-restricted SMAD protein phosphorylation	1/94	48/18493	0.217232	0.457597	0.436839	DAB2	1
BP	GO:0016339	calcium-dependent cell-cell adhesion via plasma membrane cell adhesion molecules	1/94	48/18493	0.217232	0.457597	0.436839	CDH23	1
BP	GO:0021695	cerebellar cortex development	1/94	48/18493	0.217232	0.457597	0.436839	FAIM2	1
BP	GO:0050999	regulation of nitric-oxide synthase activity	1/94	48/18493	0.217232	0.457597	0.436839	SCARB1	1
BP	GO:0055078	sodium ion homeostasis	1/94	48/18493	0.217232	0.457597	0.436839	GNAI2	1
BP	GO:0070534	protein K63-linked ubiquitination	1/94	48/18493	0.217232	0.457597	0.436839	SASH1	1
BP	GO:0072698	protein localization to microtubule cytoskeleton	1/94	48/18493	0.217232	0.457597	0.436839	MCPH1	1
BP	GO:1900449	regulation of glutamate receptor signaling pathway	1/94	48/18493	0.217232	0.457597	0.436839	RASGRF1	1
BP	GO:1903793	positive regulation of anion transport	1/94	48/18493	0.217232	0.457597	0.436839	SLC38A3	1
BP	GO:1904707	positive regulation of vascular smooth muscle cell proliferation	1/94	48/18493	0.217232	0.457597	0.436839	GNAI2	1
BP	GO:0048871	multicellular organismal homeostasis	4/94	471/18493	0.218049	0.458723	0.437914	G0S2/CTSH/HYAL2/CDH23	4
BP	GO:0010718	positive regulation of epithelial to mesenchymal transition	1/94	49/18493	0.221221	0.459448	0.438606	DAB2	1
BP	GO:0021545	cranial nerve development	1/94	49/18493	0.221221	0.459448	0.438606	SEMA3F	1
BP	GO:0032330	regulation of chondrocyte differentiation	1/94	49/18493	0.221221	0.459448	0.438606	ADAMTS7	1
BP	GO:0032873	negative regulation of stress-activated MAPK cascade	1/94	49/18493	0.221221	0.459448	0.438606	MECOM	1
BP	GO:0042982	amyloid precursor protein metabolic process	1/94	49/18493	0.221221	0.459448	0.438606	LRRTM3	1
BP	GO:0050732	negative regulation of peptidyl-tyrosine phosphorylation	1/94	49/18493	0.221221	0.459448	0.438606	HYAL2	1
BP	GO:0060976	coronary vasculature development	1/94	49/18493	0.221221	0.459448	0.438606	TBX5	1
BP	GO:0070303	negative regulation of stress-activated protein kinase signaling cascade	1/94	49/18493	0.221221	0.459448	0.438606	MECOM	1
BP	GO:0071825	protein-lipid complex subunit organization	1/94	49/18493	0.221221	0.459448	0.438606	SCARB1	1
BP	GO:0006479	protein methylation	2/94	174/18493	0.221509	0.459448	0.438606	PRMT3/MECOM	2
BP	GO:0008213	protein alkylation	2/94	174/18493	0.221509	0.459448	0.438606	PRMT3/MECOM	2
BP	GO:0008361	regulation of cell size	2/94	175/18493	0.223379	0.460549	0.439658	SEMA3B/SEMA3F	2
BP	GO:0120032	regulation of plasma membrane bounded cell projection assembly	2/94	175/18493	0.223379	0.460549	0.439658	CDK10/ZMYND10	2
BP	GO:0016042	lipid catabolic process	3/94	321/18493	0.223741	0.460549	0.439658	SCARB1/TRERF1/TBL1XR1	3
BP	GO:0001655	urogenital system development	3/94	322/18493	0.225076	0.460549	0.439658	CTSH/PBX1/HYAL2	3
BP	GO:0001913	T cell mediated cytotoxicity	1/94	50/18493	0.22519	0.460549	0.439658	CTSH	1
BP	GO:0032007	negative regulation of TOR signaling	1/94	50/18493	0.22519	0.460549	0.439658	NPRL2	1
BP	GO:0045668	negative regulation of osteoblast differentiation	1/94	50/18493	0.22519	0.460549	0.439658	TWIST2	1
BP	GO:0050885	neuromuscular process controlling balance	1/94	50/18493	0.22519	0.460549	0.439658	CDH23	1
BP	GO:0060425	lung morphogenesis	1/94	50/18493	0.22519	0.460549	0.439658	CTSH	1
BP	GO:1903307	positive regulation of regulated secretory pathway	1/94	50/18493	0.22519	0.460549	0.439658	HYAL3	1
BP	GO:0035637	multicellular organismal signaling	2/94	176/18493	0.225249	0.460549	0.439658	CHRNB4/CTNNA3	2
BP	GO:0046677	response to antibiotic	3/94	323/18493	0.226413	0.460549	0.439658	HYAL3/HYAL2/HYAL1	3
BP	GO:0002009	morphogenesis of an epithelium	4/94	479/18493	0.226664	0.460549	0.439658	CTSH/PBX1/TBX5/DAB2	4
BP	GO:0060491	regulation of cell projection assembly	2/94	177/18493	0.227121	0.460549	0.439658	CDK10/ZMYND10	2
BP	GO:0030336	negative regulation of cell migration	3/94	324/18493	0.227752	0.460549	0.439658	DPEP1/HYAL2/TBX5	3
BP	GO:0032496	response to lipopolysaccharide	3/94	324/18493	0.227752	0.460549	0.439658	SASH1/IL10RA/SCARB1	3
BP	GO:0043087	regulation of GTPase activity	4/94	481/18493	0.228832	0.460549	0.439658	RASGRF1/NPRL2/TBC1D1/SIPA1L2	4
BP	GO:0051170	import into nucleus	2/94	178/18493	0.228994	0.460549	0.439658	HYAL2/HTATIP2	2
BP	GO:0071346	cellular response to interferon-gamma	2/94	178/18493	0.228994	0.460549	0.439658	NLRC5/IRF6	2
BP	GO:0035384	thioester biosynthetic process	1/94	51/18493	0.229139	0.460549	0.439658	SCD5	1
BP	GO:0045744	negative regulation of G protein-coupled receptor signaling pathway	1/94	51/18493	0.229139	0.460549	0.439658	GNAI2	1
BP	GO:0048168	regulation of neuronal synaptic plasticity	1/94	51/18493	0.229139	0.460549	0.439658	RASGRF1	1
BP	GO:0048260	positive regulation of receptor-mediated endocytosis	1/94	51/18493	0.229139	0.460549	0.439658	DAB2	1
BP	GO:0060421	positive regulation of heart growth	1/94	51/18493	0.229139	0.460549	0.439658	TBX5	1
BP	GO:0071616	acyl-CoA biosynthetic process	1/94	51/18493	0.229139	0.460549	0.439658	SCD5	1
BP	GO:0009101	glycoprotein biosynthetic process	3/94	326/18493	0.230433	0.461249	0.440325	CHST11/TMEM115/STT3B	3
BP	GO:0010721	negative regulation of cell development	3/94	326/18493	0.230433	0.461249	0.440325	PBX1/SEMA3B/SEMA3F	3
BP	GO:0048639	positive regulation of developmental growth	2/94	180/18493	0.232743	0.461249	0.440325	CACNA2D2/TBX5	2
BP	GO:0050770	regulation of axonogenesis	2/94	180/18493	0.232743	0.461249	0.440325	SEMA3B/SEMA3F	2
BP	GO:0031638	zymogen activation	1/94	52/18493	0.233068	0.461249	0.440325	CTSH	1
BP	GO:0038066	p38MAPK cascade	1/94	52/18493	0.233068	0.461249	0.440325	SASH1	1
BP	GO:0050994	regulation of lipid catabolic process	1/94	52/18493	0.233068	0.461249	0.440325	SCARB1	1
BP	GO:0060760	positive regulation of response to cytokine stimulus	1/94	52/18493	0.233068	0.461249	0.440325	NLRC5	1
BP	GO:0097366	response to bronchodilator	1/94	52/18493	0.233068	0.461249	0.440325	DPEP1	1
BP	GO:2000179	positive regulation of neural precursor cell proliferation	1/94	52/18493	0.233068	0.461249	0.440325	GNAI2	1
BP	GO:2000649	regulation of sodium ion transmembrane transporter activity	1/94	52/18493	0.233068	0.461249	0.440325	PTPN3	1
BP	GO:0071496	cellular response to external stimulus	3/94	328/18493	0.233121	0.461249	0.440325	SLC38A3/NPRL2/HSP90B1	3
BP	GO:0016049	cell growth	4/94	485/18493	0.233184	0.461249	0.440325	SEMA3B/HYAL2/SEMA3F/HYAL1	4
BP	GO:0032102	negative regulation of response to external stimulus	3/94	329/18493	0.234467	0.463223	0.44221	NENF/SEMA3B/SEMA3F	3
BP	GO:0043409	negative regulation of MAPK cascade	2/94	182/18493	0.236496	0.465912	0.444777	MECOM/HYAL2	2
BP	GO:0061138	morphogenesis of a branching epithelium	2/94	182/18493	0.236496	0.465912	0.444777	CTSH/PBX1	2
BP	GO:0044380	protein localization to cytoskeleton	1/94	53/18493	0.236977	0.465912	0.444777	MCPH1	1
BP	GO:0046579	positive regulation of Ras protein signal transduction	1/94	53/18493	0.236977	0.465912	0.444777	RASGRF1	1
BP	GO:0042594	response to starvation	2/94	183/18493	0.238374	0.468091	0.446857	SLC38A3/NPRL2	2
BP	GO:0046328	regulation of JNK cascade	2/94	184/18493	0.240253	0.468449	0.447199	SASH1/MECOM	2
BP	GO:0071248	cellular response to metal ion	2/94	184/18493	0.240253	0.468449	0.447199	CPNE7/DPEP1	2
BP	GO:0003170	heart valve development	1/94	54/18493	0.240867	0.468449	0.447199	TBX5	1
BP	GO:0003229	ventricular cardiac muscle tissue development	1/94	54/18493	0.240867	0.468449	0.447199	TBX5	1
BP	GO:0006749	glutathione metabolic process	1/94	54/18493	0.240867	0.468449	0.447199	DPEP1	1
BP	GO:0019320	hexose catabolic process	1/94	54/18493	0.240867	0.468449	0.447199	GLB1	1
BP	GO:0043949	regulation of cAMP-mediated signaling	1/94	54/18493	0.240867	0.468449	0.447199	GNAI2	1
BP	GO:0060113	inner ear receptor cell differentiation	1/94	54/18493	0.240867	0.468449	0.447199	CDH23	1
BP	GO:1902806	regulation of cell cycle G1/S phase transition	2/94	185/18493	0.242133	0.469784	0.448473	CDK10/HYAL1	2
BP	GO:2000377	regulation of reactive oxygen species metabolic process	2/94	185/18493	0.242133	0.469784	0.448473	GNAI2/TUSC2	2
BP	GO:0019933	cAMP-mediated signaling	2/94	186/18493	0.244013	0.472014	0.450602	GNAI2/ADRA1D	2
BP	GO:0032922	circadian regulation of gene expression	1/94	55/18493	0.244737	0.472014	0.450602	ZFHX3	1
BP	GO:0051898	negative regulation of protein kinase B signaling	1/94	55/18493	0.244737	0.472014	0.450602	HYAL2	1
BP	GO:0060043	regulation of cardiac muscle cell proliferation	1/94	55/18493	0.244737	0.472014	0.450602	TBX5	1
BP	GO:2000242	negative regulation of reproductive process	1/94	55/18493	0.244737	0.472014	0.450602	HYAL3	1
BP	GO:0002237	response to molecule of bacterial origin	3/94	337/18493	0.245287	0.472512	0.451077	SASH1/IL10RA/SCARB1	3
BP	GO:0044272	sulfur compound biosynthetic process	2/94	187/18493	0.245894	0.472695	0.451252	CHST11/SCD5	2
BP	GO:0060627	regulation of vesicle-mediated transport	4/94	498/18493	0.247467	0.472695	0.451252	GNAI2/SCARB1/HYAL3/DAB2	4
BP	GO:2000146	negative regulation of cell motility	3/94	339/18493	0.248005	0.472695	0.451252	DPEP1/HYAL2/TBX5	3
BP	GO:0002446	neutrophil mediated immunity	4/94	499/18493	0.248574	0.472695	0.451252	GLB1/CHRNB4/CTSH/TUSC2	4
BP	GO:0001541	ovarian follicle development	1/94	56/18493	0.248587	0.472695	0.451252	HYAL3	1
BP	GO:0001960	negative regulation of cytokine-mediated signaling pathway	1/94	56/18493	0.248587	0.472695	0.451252	NLRC5	1
BP	GO:0032890	regulation of organic acid transport	1/94	56/18493	0.248587	0.472695	0.451252	SLC38A3	1
BP	GO:0045143	homologous chromosome segregation	1/94	56/18493	0.248587	0.472695	0.451252	MEI4	1
BP	GO:0045843	negative regulation of striated muscle tissue development	1/94	56/18493	0.248587	0.472695	0.451252	TBX5	1
BP	GO:0086002	cardiac muscle cell action potential involved in contraction	1/94	56/18493	0.248587	0.472695	0.451252	CTNNA3	1
BP	GO:0086065	cell communication involved in cardiac conduction	1/94	56/18493	0.248587	0.472695	0.451252	CTNNA3	1
BP	GO:0007178	transmembrane receptor protein serine/threonine kinase signaling pathway	3/94	340/18493	0.249365	0.473066	0.451606	CHST11/ONECUT2/DAB2	3
BP	GO:0031032	actomyosin structure organization	2/94	189/18493	0.249657	0.473066	0.451606	MYBPC1/NEBL	2
BP	GO:0035966	response to topologically incorrect protein	2/94	189/18493	0.249657	0.473066	0.451606	HSP90B1/STT3B	2
BP	GO:0003002	regionalization	3/94	341/18493	0.250727	0.474539	0.453012	LMX1B/PBX1/SEMA3F	3
BP	GO:0032515	negative regulation of phosphoprotein phosphatase activity	1/94	57/18493	0.252418	0.474968	0.453422	GNAI2	1
BP	GO:0033344	cholesterol efflux	1/94	57/18493	0.252418	0.474968	0.453422	SCARB1	1
BP	GO:0046626	regulation of insulin receptor signaling pathway	1/94	57/18493	0.252418	0.474968	0.453422	GNAI2	1
BP	GO:0048635	negative regulation of muscle organ development	1/94	57/18493	0.252418	0.474968	0.453422	TBX5	1
BP	GO:0051310	metaphase plate congression	1/94	57/18493	0.252418	0.474968	0.453422	CHMP1A	1
BP	GO:0031646	positive regulation of neurological system process	1/94	58/18493	0.25623	0.480469	0.458673	CHRNB4	1
BP	GO:1901862	negative regulation of muscle tissue development	1/94	58/18493	0.25623	0.480469	0.458673	TBX5	1
BP	GO:1902041	regulation of extrinsic apoptotic signaling pathway via death domain receptors	1/94	58/18493	0.25623	0.480469	0.458673	FAIM2	1
BP	GO:0030278	regulation of ossification	2/94	193/18493	0.25719	0.481712	0.45986	PBX1/TWIST2	2
BP	GO:0006898	receptor-mediated endocytosis	3/94	346/18493	0.257554	0.481837	0.45998	SCARB1/HSP90B1/DAB2	3
BP	GO:0007602	phototransduction	1/94	59/18493	0.260023	0.484778	0.462787	GNAT1	1
BP	GO:0034113	heterotypic cell-cell adhesion	1/94	59/18493	0.260023	0.484778	0.462787	CTNNA3	1
BP	GO:0042490	mechanoreceptor differentiation	1/94	59/18493	0.260023	0.484778	0.462787	CDH23	1
BP	GO:0031396	regulation of protein ubiquitination	2/94	195/18493	0.260959	0.485407	0.463388	PRMT3/SASH1	2
BP	GO:0035265	organ growth	2/94	195/18493	0.260959	0.485407	0.463388	CACNA2D2/TBX5	2
BP	GO:0001763	morphogenesis of a branching structure	2/94	196/18493	0.262843	0.485672	0.463641	CTSH/PBX1	2
BP	GO:0001658	branching involved in ureteric bud morphogenesis	1/94	60/18493	0.263796	0.485672	0.463641	PBX1	1
BP	GO:0030166	proteoglycan biosynthetic process	1/94	60/18493	0.263796	0.485672	0.463641	CHST11	1
BP	GO:0035019	somatic stem cell population maintenance	1/94	60/18493	0.263796	0.485672	0.463641	PBX1	1
BP	GO:0046503	glycerolipid catabolic process	1/94	60/18493	0.263796	0.485672	0.463641	SCARB1	1
BP	GO:0051057	positive regulation of small GTPase mediated signal transduction	1/94	60/18493	0.263796	0.485672	0.463641	RASGRF1	1
BP	GO:0060761	negative regulation of response to cytokine stimulus	1/94	60/18493	0.263796	0.485672	0.463641	NLRC5	1
BP	GO:0090307	mitotic spindle assembly	1/94	60/18493	0.263796	0.485672	0.463641	CHMP1A	1
BP	GO:0099132	ATP hydrolysis coupled cation transmembrane transport	1/94	60/18493	0.263796	0.485672	0.463641	ABCB11	1
BP	GO:0006575	cellular modified amino acid metabolic process	2/94	197/18493	0.264728	0.486835	0.464751	DPEP1/OSBPL10	2
BP	GO:0034341	response to interferon-gamma	2/94	198/18493	0.266613	0.488151	0.466007	NLRC5/IRF6	2
BP	GO:0009584	detection of visible light	1/94	61/18493	0.26755	0.488151	0.466007	GNAT1	1
BP	GO:0009880	embryonic pattern specification	1/94	61/18493	0.26755	0.488151	0.466007	SEMA3F	1
BP	GO:0035082	axoneme assembly	1/94	61/18493	0.26755	0.488151	0.466007	ZMYND10	1
BP	GO:0042733	embryonic digit morphogenesis	1/94	61/18493	0.26755	0.488151	0.466007	CHST11	1
BP	GO:0055025	positive regulation of cardiac muscle tissue development	1/94	61/18493	0.26755	0.488151	0.466007	TBX5	1
BP	GO:1900076	regulation of cellular response to insulin stimulus	1/94	61/18493	0.26755	0.488151	0.466007	GNAI2	1
BP	GO:0071222	cellular response to lipopolysaccharide	2/94	199/18493	0.268498	0.489329	0.467132	SASH1/SCARB1	2
BP	GO:0035690	cellular response to drug	3/94	355/18493	0.269907	0.4911	0.468822	GNAI2/DPEP1/HSP90B1	3
BP	GO:0032768	regulation of monooxygenase activity	1/94	62/18493	0.271286	0.4911	0.468822	SCARB1	1
BP	GO:0046530	photoreceptor cell differentiation	1/94	62/18493	0.271286	0.4911	0.468822	GNAT1	1
BP	GO:0048645	animal organ formation	1/94	62/18493	0.271286	0.4911	0.468822	TBX5	1
BP	GO:0060393	regulation of pathway-restricted SMAD protein phosphorylation	1/94	62/18493	0.271286	0.4911	0.468822	DAB2	1
BP	GO:1902305	regulation of sodium ion transmembrane transport	1/94	62/18493	0.271286	0.4911	0.468822	PTPN3	1
BP	GO:0050891	multicellular organismal water homeostasis	1/94	63/18493	0.275002	0.495127	0.472667	HYAL2	1
BP	GO:0051298	centrosome duplication	1/94	63/18493	0.275002	0.495127	0.472667	CHMP1A	1
BP	GO:0060071	Wnt signaling pathway, planar cell polarity pathway	1/94	63/18493	0.275002	0.495127	0.472667	DAB2	1
BP	GO:0006869	lipid transport	3/94	359/18493	0.27542	0.495127	0.472667	SCARB1/OSBPL10/ABCB11	3
BP	GO:0006643	membrane lipid metabolic process	2/94	203/18493	0.276036	0.495127	0.472667	GLB1/SUMF1	2
BP	GO:0046434	organophosphate catabolic process	2/94	203/18493	0.276036	0.495127	0.472667	TDG/SCARB1	2
BP	GO:0017157	regulation of exocytosis	2/94	204/18493	0.27792	0.495127	0.472667	GNAI2/HYAL3	2
BP	GO:0043687	post-translational protein modification	3/94	361/18493	0.278182	0.495127	0.472667	SUMF1/HSP90B1/STT3B	3
BP	GO:0006220	pyrimidine nucleotide metabolic process	1/94	64/18493	0.2787	0.495127	0.472667	TDG	1
BP	GO:0042306	regulation of protein import into nucleus	1/94	64/18493	0.2787	0.495127	0.472667	HYAL2	1
BP	GO:0046365	monosaccharide catabolic process	1/94	64/18493	0.2787	0.495127	0.472667	GLB1	1
BP	GO:0050795	regulation of behavior	1/94	64/18493	0.2787	0.495127	0.472667	ZFHX3	1
BP	GO:0051865	protein autoubiquitination	1/94	64/18493	0.2787	0.495127	0.472667	SASH1	1
BP	GO:0060038	cardiac muscle cell proliferation	1/94	64/18493	0.2787	0.495127	0.472667	TBX5	1
BP	GO:0070192	chromosome organization involved in meiotic cell cycle	1/94	64/18493	0.2787	0.495127	0.472667	MEI4	1
BP	GO:0071242	cellular response to ammonium ion	1/94	64/18493	0.2787	0.495127	0.472667	GNAI2	1
BP	GO:1905207	regulation of cardiocyte differentiation	1/94	64/18493	0.2787	0.495127	0.472667	TBX5	1
BP	GO:0071219	cellular response to molecule of bacterial origin	2/94	206/18493	0.281688	0.497737	0.475158	SASH1/SCARB1	2
BP	GO:0007585	respiratory gaseous exchange	1/94	65/18493	0.282379	0.497737	0.475158	CHST11	1
BP	GO:0035308	negative regulation of protein dephosphorylation	1/94	65/18493	0.282379	0.497737	0.475158	GNAI2	1
BP	GO:0060389	pathway-restricted SMAD protein phosphorylation	1/94	65/18493	0.282379	0.497737	0.475158	DAB2	1
BP	GO:0060675	ureteric bud morphogenesis	1/94	65/18493	0.282379	0.497737	0.475158	PBX1	1
BP	GO:0090175	regulation of establishment of planar polarity	1/94	65/18493	0.282379	0.497737	0.475158	DAB2	1
BP	GO:1904888	cranial skeletal system development	1/94	65/18493	0.282379	0.497737	0.475158	CHST11	1
BP	GO:0071241	cellular response to inorganic substance	2/94	207/18493	0.283572	0.497737	0.475158	CPNE7/DPEP1	2
BP	GO:0060271	cilium assembly	3/94	366/18493	0.285098	0.497737	0.475158	CDK10/ONECUT2/ZMYND10	3
BP	GO:2000027	regulation of animal organ morphogenesis	2/94	208/18493	0.285455	0.497737	0.475158	TBX5/DAB2	2
BP	GO:0019915	lipid storage	1/94	66/18493	0.28604	0.497737	0.475158	SCARB1	1
BP	GO:0032677	regulation of interleukin-8 production	1/94	66/18493	0.28604	0.497737	0.475158	HYAL2	1
BP	GO:0043967	histone H4 acetylation	1/94	66/18493	0.28604	0.497737	0.475158	MORF4L1	1
BP	GO:0051965	positive regulation of synapse assembly	1/94	66/18493	0.28604	0.497737	0.475158	LRRTM3	1
BP	GO:0072171	mesonephric tubule morphogenesis	1/94	66/18493	0.28604	0.497737	0.475158	PBX1	1
BP	GO:2000243	positive regulation of reproductive process	1/94	66/18493	0.28604	0.497737	0.475158	HYAL3	1
BP	GO:2000736	regulation of stem cell differentiation	1/94	66/18493	0.28604	0.497737	0.475158	TBX5	1
BP	GO:0006650	glycerophospholipid metabolic process	3/94	367/18493	0.286483	0.497737	0.475158	CPNE7/SCARB1/OSBPL10	3
BP	GO:0006323	DNA packaging	2/94	209/18493	0.287337	0.497737	0.475158	CHMP1A/MCPH1	2
BP	GO:0007601	visual perception	2/94	209/18493	0.287337	0.497737	0.475158	GNAT1/CDH23	2
BP	GO:0010810	regulation of cell-substrate adhesion	2/94	209/18493	0.287337	0.497737	0.475158	CCDC80/ONECUT2	2
BP	GO:0043281	regulation of cysteine-type endopeptidase activity involved in apoptotic process	2/94	209/18493	0.287337	0.497737	0.475158	CTSH/DPEP1	2
BP	GO:0050920	regulation of chemotaxis	2/94	210/18493	0.289219	0.497737	0.475158	SEMA3B/SEMA3F	2
BP	GO:0030104	water homeostasis	1/94	67/18493	0.289682	0.497737	0.475158	HYAL2	1
BP	GO:0033866	nucleoside bisphosphate biosynthetic process	1/94	67/18493	0.289682	0.497737	0.475158	SCD5	1
BP	GO:0034030	ribonucleoside bisphosphate biosynthetic process	1/94	67/18493	0.289682	0.497737	0.475158	SCD5	1
BP	GO:0034033	purine nucleoside bisphosphate biosynthetic process	1/94	67/18493	0.289682	0.497737	0.475158	SCD5	1
BP	GO:0046824	positive regulation of nucleocytoplasmic transport	1/94	67/18493	0.289682	0.497737	0.475158	HYAL2	1
BP	GO:0050909	sensory perception of taste	1/94	67/18493	0.289682	0.497737	0.475158	GNAT1	1
BP	GO:0086003	cardiac muscle cell contraction	1/94	67/18493	0.289682	0.497737	0.475158	CTNNA3	1
BP	GO:1904589	regulation of protein import	1/94	67/18493	0.289682	0.497737	0.475158	HYAL2	1
BP	GO:0002526	acute inflammatory response	2/94	211/18493	0.291101	0.499647	0.476981	OSMR/C9	2
BP	GO:0031670	cellular response to nutrient	1/94	68/18493	0.293305	0.501308	0.478567	HSP90B1	1
BP	GO:0050805	negative regulation of synaptic transmission	1/94	68/18493	0.293305	0.501308	0.478567	GNAI2	1
BP	GO:0051881	regulation of mitochondrial membrane potential	1/94	68/18493	0.293305	0.501308	0.478567	TUSC2	1
BP	GO:0061035	regulation of cartilage development	1/94	68/18493	0.293305	0.501308	0.478567	ADAMTS7	1
BP	GO:0007254	JNK cascade	2/94	213/18493	0.294863	0.502179	0.479398	SASH1/MECOM	2
BP	GO:0050953	sensory perception of light stimulus	2/94	213/18493	0.294863	0.502179	0.479398	GNAT1/CDH23	2
BP	GO:0001649	osteoblast differentiation	2/94	214/18493	0.296743	0.502179	0.479398	TWIST2/WWOX	2
BP	GO:0019935	cyclic-nucleotide-mediated signaling	2/94	214/18493	0.296743	0.502179	0.479398	GNAI2/ADRA1D	2
BP	GO:0032388	positive regulation of intracellular transport	2/94	214/18493	0.296743	0.502179	0.479398	HYAL2/DAB2	2
BP	GO:0006801	superoxide metabolic process	1/94	69/18493	0.296911	0.502179	0.479398	GNAI2	1
BP	GO:0040014	regulation of multicellular organism growth	1/94	69/18493	0.296911	0.502179	0.479398	CACNA2D2	1
BP	GO:0055008	cardiac muscle tissue morphogenesis	1/94	69/18493	0.296911	0.502179	0.479398	MYBPC1	1
BP	GO:0060395	SMAD protein signal transduction	1/94	69/18493	0.296911	0.502179	0.479398	DAB2	1
BP	GO:0071300	cellular response to retinoic acid	1/94	69/18493	0.296911	0.502179	0.479398	STRA8	1
BP	GO:1901990	regulation of mitotic cell cycle phase transition	3/94	375/18493	0.297583	0.502791	0.479983	PBX1/CDK10/HYAL1	3
BP	GO:0030521	androgen receptor signaling pathway	1/94	70/18493	0.300498	0.505613	0.482677	DAB2	1
BP	GO:0070988	demethylation	1/94	70/18493	0.300498	0.505613	0.482677	TDG	1
BP	GO:1901224	positive regulation of NIK/NF-kappaB signaling	1/94	70/18493	0.300498	0.505613	0.482677	SASH1	1
BP	GO:0007584	response to nutrient	2/94	216/18493	0.3005	0.505613	0.482677	GNAI2/HSP90B1	2
BP	GO:0051604	protein maturation	3/94	378/18493	0.301753	0.507194	0.484186	CTSH/C9/MIPEP	3
BP	GO:0015893	drug transport	2/94	217/18493	0.302378	0.507194	0.484186	SLC6A5/SLC38A3	2
BP	GO:0043393	regulation of protein binding	2/94	217/18493	0.302378	0.507194	0.484186	TDG/DAB2	2
BP	GO:0014706	striated muscle tissue development	3/94	379/18493	0.303144	0.507955	0.484912	MYBPC1/NEBL/TBX5	3
BP	GO:0034381	plasma lipoprotein particle clearance	1/94	71/18493	0.304067	0.50845	0.485385	SCARB1	1
BP	GO:0061180	mammary gland epithelium development	1/94	71/18493	0.304067	0.50845	0.485385	IRF6	1
BP	GO:0001503	ossification	3/94	380/18493	0.304535	0.508709	0.485633	PBX1/TWIST2/WWOX	3
BP	GO:0044782	cilium organization	3/94	382/18493	0.307319	0.511226	0.488035	CDK10/ONECUT2/ZMYND10	3
BP	GO:0003208	cardiac ventricle morphogenesis	1/94	72/18493	0.307618	0.511226	0.488035	TBX5	1
BP	GO:0003281	ventricular septum development	1/94	72/18493	0.307618	0.511226	0.488035	TBX5	1
BP	GO:0006487	protein N-linked glycosylation	1/94	72/18493	0.307618	0.511226	0.488035	STT3B	1
BP	GO:0019226	transmission of nerve impulse	1/94	72/18493	0.307618	0.511226	0.488035	CHRNB4	1
BP	GO:0001894	tissue homeostasis	2/94	221/18493	0.30988	0.512373	0.48913	CTSH/CDH23	2
BP	GO:0044706	multi-multicellular organism process	2/94	221/18493	0.30988	0.512373	0.48913	SLC38A3/HYAL3	2
BP	GO:1903320	regulation of protein modification by small protein conjugation or removal	2/94	221/18493	0.30988	0.512373	0.48913	PRMT3/SASH1	2
BP	GO:0001895	retina homeostasis	1/94	73/18493	0.311151	0.512373	0.48913	CDH23	1
BP	GO:0009583	detection of light stimulus	1/94	73/18493	0.311151	0.512373	0.48913	GNAT1	1
BP	GO:0031397	negative regulation of protein ubiquitination	1/94	73/18493	0.311151	0.512373	0.48913	PRMT3	1
BP	GO:0032637	interleukin-8 production	1/94	73/18493	0.311151	0.512373	0.48913	HYAL2	1
BP	GO:0042278	purine nucleoside metabolic process	1/94	73/18493	0.311151	0.512373	0.48913	MACROD2	1
BP	GO:1902117	positive regulation of organelle assembly	1/94	73/18493	0.311151	0.512373	0.48913	ZMYND10	1
BP	GO:0010594	regulation of endothelial cell migration	2/94	222/18493	0.311753	0.512844	0.48958	SASH1/SCARB1	2
BP	GO:0043507	positive regulation of JUN kinase activity	1/94	74/18493	0.314667	0.515024	0.491661	SASH1	1
BP	GO:0051303	establishment of chromosome localization	1/94	74/18493	0.314667	0.515024	0.491661	CHMP1A	1
BP	GO:0055021	regulation of cardiac muscle tissue growth	1/94	74/18493	0.314667	0.515024	0.491661	TBX5	1
BP	GO:0072078	nephron tubule morphogenesis	1/94	74/18493	0.314667	0.515024	0.491661	PBX1	1
BP	GO:0086001	cardiac muscle cell action potential	1/94	74/18493	0.314667	0.515024	0.491661	CTNNA3	1
BP	GO:0019216	regulation of lipid metabolic process	3/94	388/18493	0.315676	0.516156	0.492741	G0S2/SCARB1/TBL1XR1	3
BP	GO:0007422	peripheral nervous system development	1/94	75/18493	0.318164	0.519143	0.495593	ONECUT2	1
BP	GO:0050000	chromosome localization	1/94	75/18493	0.318164	0.519143	0.495593	CHMP1A	1
BP	GO:0045787	positive regulation of cell cycle	3/94	390/18493	0.318463	0.519143	0.495593	PBX1/CDK10/HYAL1	3
BP	GO:0048588	developmental cell growth	2/94	226/18493	0.319236	0.519628	0.496056	SEMA3B/SEMA3F	2
BP	GO:0060560	developmental growth involved in morphogenesis	2/94	227/18493	0.321104	0.519628	0.496056	SEMA3B/SEMA3F	2
BP	GO:0034109	homotypic cell-cell adhesion	1/94	76/18493	0.321644	0.519628	0.496056	CTNNA3	1
BP	GO:0043407	negative regulation of MAP kinase activity	1/94	76/18493	0.321644	0.519628	0.496056	HYAL2	1
BP	GO:0051851	modification by host of symbiont morphology or physiology	1/94	76/18493	0.321644	0.519628	0.496056	TUSC2	1
BP	GO:0060411	cardiac septum morphogenesis	1/94	76/18493	0.321644	0.519628	0.496056	TBX5	1
BP	GO:0070509	calcium ion import	1/94	76/18493	0.321644	0.519628	0.496056	FAM155A	1
BP	GO:0072088	nephron epithelium morphogenesis	1/94	76/18493	0.321644	0.519628	0.496056	PBX1	1
BP	GO:0072332	intrinsic apoptotic signaling pathway by p53 class mediator	1/94	76/18493	0.321644	0.519628	0.496056	WWOX	1
BP	GO:0010876	lipid localization	3/94	393/18493	0.322645	0.520727	0.497105	SCARB1/OSBPL10/ABCB11	3
BP	GO:0051607	defense response to virus	2/94	228/18493	0.322971	0.520734	0.497112	NLRC5/HYAL2	2
BP	GO:0071216	cellular response to biotic stimulus	2/94	229/18493	0.324836	0.521585	0.497924	SASH1/SCARB1	2
BP	GO:0001570	vasculogenesis	1/94	77/18493	0.325106	0.521585	0.497924	TBX5	1
BP	GO:0007032	endosome organization	1/94	77/18493	0.325106	0.521585	0.497924	CHMP1A	1
BP	GO:0021675	nerve development	1/94	77/18493	0.325106	0.521585	0.497924	SEMA3F	1
BP	GO:0031016	pancreas development	1/94	77/18493	0.325106	0.521585	0.497924	ONECUT2	1
BP	GO:0060537	muscle tissue development	3/94	395/18493	0.325434	0.521594	0.497933	MYBPC1/NEBL/TBX5	3
BP	GO:0007015	actin filament organization	3/94	397/18493	0.328222	0.521949	0.498272	MYBPC1/HSP90B1/NEBL	3
BP	GO:0045785	positive regulation of cell adhesion	3/94	397/18493	0.328222	0.521949	0.498272	ZFHX3/HYAL1/CCDC80	3
BP	GO:0031100	animal organ regeneration	1/94	78/18493	0.328551	0.521949	0.498272	PTPN3	1
BP	GO:0046889	positive regulation of lipid biosynthetic process	1/94	78/18493	0.328551	0.521949	0.498272	SCARB1	1
BP	GO:0061333	renal tubule morphogenesis	1/94	78/18493	0.328551	0.521949	0.498272	PBX1	1
BP	GO:0072028	nephron morphogenesis	1/94	78/18493	0.328551	0.521949	0.498272	PBX1	1
BP	GO:0098659	inorganic cation import across plasma membrane	1/94	78/18493	0.328551	0.521949	0.498272	FAM155A	1
BP	GO:0099587	inorganic ion import across plasma membrane	1/94	78/18493	0.328551	0.521949	0.498272	FAM155A	1
BP	GO:1900182	positive regulation of protein localization to nucleus	1/94	78/18493	0.328551	0.521949	0.498272	HYAL2	1
BP	GO:2000116	regulation of cysteine-type endopeptidase activity	2/94	232/18493	0.330425	0.522786	0.49907	CTSH/DPEP1	2
BP	GO:0001736	establishment of planar polarity	1/94	79/18493	0.331979	0.522786	0.49907	DAB2	1
BP	GO:0007164	establishment of tissue polarity	1/94	79/18493	0.331979	0.522786	0.49907	DAB2	1
BP	GO:0014855	striated muscle cell proliferation	1/94	79/18493	0.331979	0.522786	0.49907	TBX5	1
BP	GO:0030279	negative regulation of ossification	1/94	79/18493	0.331979	0.522786	0.49907	TWIST2	1
BP	GO:0033143	regulation of intracellular steroid hormone receptor signaling pathway	1/94	79/18493	0.331979	0.522786	0.49907	DAB2	1
BP	GO:0046470	phosphatidylcholine metabolic process	1/94	79/18493	0.331979	0.522786	0.49907	SCARB1	1
BP	GO:0055117	regulation of cardiac muscle contraction	1/94	79/18493	0.331979	0.522786	0.49907	CTNNA3	1
BP	GO:1905954	positive regulation of lipid localization	1/94	79/18493	0.331979	0.522786	0.49907	SCARB1	1
BP	GO:0043062	extracellular structure organization	3/94	402/18493	0.335194	0.526113	0.502246	SCARB1/HYAL1/CCDC80	3
BP	GO:0050764	regulation of phagocytosis	1/94	80/18493	0.335389	0.526113	0.502246	SCARB1	1
BP	GO:0051702	interaction with symbiont	1/94	80/18493	0.335389	0.526113	0.502246	TUSC2	1
BP	GO:0060420	regulation of heart growth	1/94	80/18493	0.335389	0.526113	0.502246	TBX5	1
BP	GO:0032872	regulation of stress-activated MAPK cascade	2/94	235/18493	0.336002	0.526565	0.502678	SASH1/MECOM	2
BP	GO:0007517	muscle organ development	3/94	403/18493	0.336588	0.526974	0.503069	ZFHX3/MYBPC1/TBX5	3
BP	GO:0033002	muscle cell proliferation	2/94	236/18493	0.337858	0.527355	0.503432	GNAI2/TBX5	2
BP	GO:0060828	regulation of canonical Wnt signaling pathway	2/94	236/18493	0.337858	0.527355	0.503432	TBL1XR1/DAB2	2
BP	GO:0051047	positive regulation of secretion	3/94	404/18493	0.337982	0.527355	0.503432	GNAI2/HYAL3/HYAL2	3
BP	GO:0032088	negative regulation of NF-kappaB transcription factor activity	1/94	81/18493	0.338782	0.527355	0.503432	NLRC5	1
BP	GO:0032436	positive regulation of proteasomal ubiquitin-dependent protein catabolic process	1/94	81/18493	0.338782	0.527355	0.503432	DAB2	1
BP	GO:0032755	positive regulation of interleukin-6 production	1/94	81/18493	0.338782	0.527355	0.503432	HYAL2	1
BP	GO:0070302	regulation of stress-activated protein kinase signaling cascade	2/94	237/18493	0.339712	0.528296	0.504331	SASH1/MECOM	2
BP	GO:0032412	regulation of ion transmembrane transporter activity	2/94	238/18493	0.341565	0.530573	0.506504	RASGRF1/PTPN3	2
BP	GO:0032602	chemokine production	1/94	82/18493	0.342157	0.530573	0.506504	TUSC2	1
BP	GO:0060415	muscle tissue morphogenesis	1/94	82/18493	0.342157	0.530573	0.506504	MYBPC1	1
BP	GO:0042058	regulation of epidermal growth factor receptor signaling pathway	1/94	83/18493	0.345516	0.534249	0.510014	PTPN3	1
BP	GO:0045921	positive regulation of exocytosis	1/94	83/18493	0.345516	0.534249	0.510014	HYAL3	1
BP	GO:1903321	negative regulation of protein modification by small protein conjugation or removal	1/94	83/18493	0.345516	0.534249	0.510014	PRMT3	1
BP	GO:0006910	phagocytosis, recognition	1/94	84/18493	0.348858	0.536256	0.51193	SCARB1	1
BP	GO:0008625	extrinsic apoptotic signaling pathway via death domain receptors	1/94	84/18493	0.348858	0.536256	0.51193	FAIM2	1
BP	GO:0043154	negative regulation of cysteine-type endopeptidase activity involved in apoptotic process	1/94	84/18493	0.348858	0.536256	0.51193	DPEP1	1
BP	GO:0055072	iron ion homeostasis	1/94	84/18493	0.348858	0.536256	0.51193	HYAL2	1
BP	GO:2000177	regulation of neural precursor cell proliferation	1/94	84/18493	0.348858	0.536256	0.51193	GNAI2	1
BP	GO:0046394	carboxylic acid biosynthetic process	3/94	412/18493	0.349129	0.536256	0.51193	SCD5/ABCB11/HYAL1	3
BP	GO:1901987	regulation of cell cycle phase transition	3/94	412/18493	0.349129	0.536256	0.51193	PBX1/CDK10/HYAL1	3
BP	GO:0016053	organic acid biosynthetic process	3/94	413/18493	0.350521	0.537886	0.513485	SCD5/ABCB11/HYAL1	3
BP	GO:0000281	mitotic cytokinesis	1/94	85/18493	0.352183	0.538603	0.51417	CHMP1A	1
BP	GO:0002028	regulation of sodium ion transport	1/94	85/18493	0.352183	0.538603	0.51417	PTPN3	1
BP	GO:0030101	natural killer cell activation	1/94	85/18493	0.352183	0.538603	0.51417	TUSC2	1
BP	GO:0033673	negative regulation of kinase activity	2/94	244/18493	0.352649	0.538603	0.51417	NPRL2/HYAL2	2
BP	GO:0072659	protein localization to plasma membrane	2/94	244/18493	0.352649	0.538603	0.51417	KCNB2/DAB2	2
BP	GO:0022898	regulation of transmembrane transporter activity	2/94	245/18493	0.35449	0.539893	0.515402	RASGRF1/PTPN3	2
BP	GO:0001523	retinoid metabolic process	1/94	86/18493	0.355491	0.539893	0.515402	GPC5	1
BP	GO:0006890	retrograde vesicle-mediated transport, Golgi to ER	1/94	86/18493	0.355491	0.539893	0.515402	TMEM115	1
BP	GO:0045844	positive regulation of striated muscle tissue development	1/94	86/18493	0.355491	0.539893	0.515402	TBX5	1
BP	GO:0048636	positive regulation of muscle organ development	1/94	86/18493	0.355491	0.539893	0.515402	TBX5	1
BP	GO:1903725	regulation of phospholipid metabolic process	1/94	86/18493	0.355491	0.539893	0.515402	SCARB1	1
BP	GO:0050829	defense response to Gram-negative bacterium	1/94	87/18493	0.358782	0.542353	0.51775	TUSC2	1
BP	GO:0061097	regulation of protein tyrosine kinase activity	1/94	87/18493	0.358782	0.542353	0.51775	HYAL2	1
BP	GO:1901863	positive regulation of muscle tissue development	1/94	87/18493	0.358782	0.542353	0.51775	TBX5	1
BP	GO:1904705	regulation of vascular smooth muscle cell proliferation	1/94	87/18493	0.358782	0.542353	0.51775	GNAI2	1
BP	GO:1990874	vascular smooth muscle cell proliferation	1/94	87/18493	0.358782	0.542353	0.51775	GNAI2	1
BP	GO:0021537	telencephalon development	2/94	248/18493	0.360004	0.543573	0.518915	BCL2A1/MCPH1	2
BP	GO:0050673	epithelial cell proliferation	3/94	420/18493	0.360259	0.543573	0.518915	IRF6/SCARB1/HYAL1	3
BP	GO:0051321	meiotic cell cycle	2/94	249/18493	0.361838	0.54426	0.51957	STRA8/MEI4	2
BP	GO:0006919	activation of cysteine-type endopeptidase activity involved in apoptotic process	1/94	88/18493	0.362057	0.54426	0.51957	CTSH	1
BP	GO:0043506	regulation of JUN kinase activity	1/94	88/18493	0.362057	0.54426	0.51957	SASH1	1
BP	GO:0048644	muscle organ morphogenesis	1/94	88/18493	0.362057	0.54426	0.51957	MYBPC1	1
BP	GO:0048568	embryonic organ development	3/94	422/18493	0.363039	0.544615	0.519909	CHST11/PBX1/HYAL1	3
BP	GO:0006486	protein glycosylation	2/94	250/18493	0.36367	0.544615	0.519909	TMEM115/STT3B	2
BP	GO:0043413	macromolecule glycosylation	2/94	250/18493	0.36367	0.544615	0.519909	TMEM115/STT3B	2
BP	GO:0001578	microtubule bundle formation	1/94	89/18493	0.365315	0.544615	0.519909	ZMYND10	1
BP	GO:0001656	metanephros development	1/94	89/18493	0.365315	0.544615	0.519909	CTSH	1
BP	GO:0007193	adenylate cyclase-inhibiting G protein-coupled receptor signaling pathway	1/94	89/18493	0.365315	0.544615	0.519909	GNAI2	1
BP	GO:0009791	post-embryonic development	1/94	89/18493	0.365315	0.544615	0.519909	CHST11	1
BP	GO:0009953	dorsal/ventral pattern formation	1/94	89/18493	0.365315	0.544615	0.519909	LMX1B	1
BP	GO:0045132	meiotic chromosome segregation	1/94	89/18493	0.365315	0.544615	0.519909	MEI4	1
BP	GO:0003015	heart process	2/94	252/18493	0.367329	0.547114	0.522295	GNAI2/CTNNA3	2
BP	GO:0007215	glutamate receptor signaling pathway	1/94	90/18493	0.368557	0.547435	0.522602	RASGRF1	1
BP	GO:0051899	membrane depolarization	1/94	90/18493	0.368557	0.547435	0.522602	PTPN3	1
BP	GO:1901184	regulation of ERBB signaling pathway	1/94	90/18493	0.368557	0.547435	0.522602	PTPN3	1
BP	GO:0003007	heart morphogenesis	2/94	253/18493	0.369155	0.547822	0.522971	MYBPC1/TBX5	2
BP	GO:0000045	autophagosome assembly	1/94	91/18493	0.371782	0.549709	0.524772	NPRL2	1
BP	GO:0044070	regulation of anion transport	1/94	91/18493	0.371782	0.549709	0.524772	SLC38A3	1
BP	GO:1901570	fatty acid derivative biosynthetic process	1/94	91/18493	0.371782	0.549709	0.524772	SCD5	1
BP	GO:2000117	negative regulation of cysteine-type endopeptidase activity	1/94	91/18493	0.371782	0.549709	0.524772	DPEP1	1
BP	GO:0007281	germ cell development	2/94	255/18493	0.372802	0.550714	0.525732	STRA8/MEI4	2
BP	GO:0001818	negative regulation of cytokine production	2/94	256/18493	0.374622	0.552439	0.527379	NLRC5/TUSC2	2
BP	GO:0016101	diterpenoid metabolic process	1/94	92/18493	0.374991	0.552439	0.527379	GPC5	1
BP	GO:0042632	cholesterol homeostasis	1/94	92/18493	0.374991	0.552439	0.527379	SCARB1	1
BP	GO:0006942	regulation of striated muscle contraction	1/94	93/18493	0.378184	0.554229	0.529088	CTNNA3	1
BP	GO:0044728	DNA methylation or demethylation	1/94	93/18493	0.378184	0.554229	0.529088	TDG	1
BP	GO:0055092	sterol homeostasis	1/94	93/18493	0.378184	0.554229	0.529088	SCARB1	1
BP	GO:0072080	nephron tubule development	1/94	93/18493	0.378184	0.554229	0.529088	PBX1	1
BP	GO:1903076	regulation of protein localization to plasma membrane	1/94	93/18493	0.378184	0.554229	0.529088	DAB2	1
BP	GO:0098813	nuclear chromosome segregation	2/94	258/18493	0.378256	0.554229	0.529088	CHMP1A/MEI4	2
BP	GO:0007411	axon guidance	2/94	259/18493	0.38007	0.555029	0.529852	SEMA3B/SEMA3F	2
BP	GO:0070085	glycosylation	2/94	259/18493	0.38007	0.555029	0.529852	TMEM115/STT3B	2
BP	GO:0051952	regulation of amine transport	1/94	94/18493	0.38136	0.555029	0.529852	SLC38A3	1
BP	GO:0060993	kidney morphogenesis	1/94	94/18493	0.38136	0.555029	0.529852	PBX1	1
BP	GO:1905037	autophagosome organization	1/94	94/18493	0.38136	0.555029	0.529852	NPRL2	1
BP	GO:2000060	positive regulation of ubiquitin-dependent protein catabolic process	1/94	94/18493	0.38136	0.555029	0.529852	DAB2	1
BP	GO:0030100	regulation of endocytosis	2/94	260/18493	0.381882	0.555029	0.529852	SCARB1/DAB2	2
BP	GO:0032409	regulation of transporter activity	2/94	260/18493	0.381882	0.555029	0.529852	RASGRF1/PTPN3	2
BP	GO:0097485	neuron projection guidance	2/94	260/18493	0.381882	0.555029	0.529852	SEMA3B/SEMA3F	2
BP	GO:0001738	morphogenesis of a polarized epithelium	1/94	95/18493	0.384521	0.557865	0.532559	DAB2	1
BP	GO:0061326	renal tubule development	1/94	95/18493	0.384521	0.557865	0.532559	PBX1	1
BP	GO:0000082	G1/S transition of mitotic cell cycle	2/94	263/18493	0.387304	0.558928	0.533573	CDK10/HYAL1	2
BP	GO:0001657	ureteric bud development	1/94	96/18493	0.387666	0.558928	0.533573	PBX1	1
BP	GO:0021549	cerebellum development	1/94	96/18493	0.387666	0.558928	0.533573	FAIM2	1
BP	GO:0048259	regulation of receptor-mediated endocytosis	1/94	96/18493	0.387666	0.558928	0.533573	DAB2	1
BP	GO:0099175	regulation of postsynapse organization	1/94	96/18493	0.387666	0.558928	0.533573	SEMA3F	1
BP	GO:0120162	positive regulation of cold-induced thermogenesis	1/94	96/18493	0.387666	0.558928	0.533573	G0S2	1
BP	GO:2001243	negative regulation of intrinsic apoptotic signaling pathway	1/94	96/18493	0.387666	0.558928	0.533573	BCL2A1	1
BP	GO:0006979	response to oxidative stress	3/94	441/18493	0.389341	0.559623	0.534237	DPEP1/HYAL2/HYAL1	3
BP	GO:0022600	digestive system process	1/94	97/18493	0.390794	0.559623	0.534237	SCARB1	1
BP	GO:0042752	regulation of circadian rhythm	1/94	97/18493	0.390794	0.559623	0.534237	ZFHX3	1
BP	GO:0055024	regulation of cardiac muscle tissue development	1/94	97/18493	0.390794	0.559623	0.534237	TBX5	1
BP	GO:0072163	mesonephric epithelium development	1/94	97/18493	0.390794	0.559623	0.534237	PBX1	1
BP	GO:0072164	mesonephric tubule development	1/94	97/18493	0.390794	0.559623	0.534237	PBX1	1
BP	GO:0090263	positive regulation of canonical Wnt signaling pathway	1/94	97/18493	0.390794	0.559623	0.534237	TBL1XR1	1
BP	GO:0031647	regulation of protein stability	2/94	265/18493	0.390908	0.559623	0.534237	CTSH/USP41	2
BP	GO:0043542	endothelial cell migration	2/94	266/18493	0.392706	0.560454	0.53503	SASH1/SCARB1	2
BP	GO:0006626	protein targeting to mitochondrion	1/94	98/18493	0.393907	0.560454	0.53503	MIPEP	1
BP	GO:0008585	female gonad development	1/94	98/18493	0.393907	0.560454	0.53503	HYAL3	1
BP	GO:0030301	cholesterol transport	1/94	98/18493	0.393907	0.560454	0.53503	SCARB1	1
BP	GO:0048661	positive regulation of smooth muscle cell proliferation	1/94	98/18493	0.393907	0.560454	0.53503	GNAI2	1
BP	GO:0061640	cytoskeleton-dependent cytokinesis	1/94	98/18493	0.393907	0.560454	0.53503	CHMP1A	1
BP	GO:2000379	positive regulation of reactive oxygen species metabolic process	1/94	98/18493	0.393907	0.560454	0.53503	GNAI2	1
BP	GO:0006836	neurotransmitter transport	2/94	268/18493	0.396296	0.562373	0.536862	SLC6A5/CHRNB4	2
BP	GO:0007548	sex differentiation	2/94	268/18493	0.396296	0.562373	0.536862	HYAL3/PBX1	2
BP	GO:0098656	anion transmembrane transport	2/94	268/18493	0.396296	0.562373	0.536862	SLC6A5/SLC38A3	2
BP	GO:0002027	regulation of heart rate	1/94	99/18493	0.397005	0.562886	0.537352	CTNNA3	1
BP	GO:0006874	cellular calcium ion homeostasis	3/94	448/18493	0.398973	0.564295	0.538697	FAM155A/CDH23/HSP90B1	3
BP	GO:0042326	negative regulation of phosphorylation	3/94	448/18493	0.398973	0.564295	0.538697	MECOM/NPRL2/HYAL2	3
BP	GO:0098742	cell-cell adhesion via plasma-membrane adhesion molecules	2/94	270/18493	0.399876	0.564295	0.538697	CDH23/PCDH7	2
BP	GO:0032006	regulation of TOR signaling	1/94	100/18493	0.400086	0.564295	0.538697	NPRL2	1
BP	GO:0055017	cardiac muscle tissue growth	1/94	100/18493	0.400086	0.564295	0.538697	TBX5	1
BP	GO:0120034	positive regulation of plasma membrane bounded cell projection assembly	1/94	100/18493	0.400086	0.564295	0.538697	ZMYND10	1
BP	GO:0001823	mesonephros development	1/94	101/18493	0.403152	0.56714	0.541413	PBX1	1
BP	GO:0015837	amine transport	1/94	101/18493	0.403152	0.56714	0.541413	SLC38A3	1
BP	GO:0072527	pyrimidine-containing compound metabolic process	1/94	101/18493	0.403152	0.56714	0.541413	TDG	1
BP	GO:0045017	glycerolipid biosynthetic process	2/94	273/18493	0.405229	0.567983	0.542218	CPNE7/SCARB1	2
BP	GO:0002456	T cell mediated immunity	1/94	102/18493	0.406202	0.567983	0.542218	CTSH	1
BP	GO:0008630	intrinsic apoptotic signaling pathway in response to DNA damage	1/94	102/18493	0.406202	0.567983	0.542218	BCL2A1	1
BP	GO:0033559	unsaturated fatty acid metabolic process	1/94	102/18493	0.406202	0.567983	0.542218	SCD5	1
BP	GO:0035282	segmentation	1/94	102/18493	0.406202	0.567983	0.542218	SEMA3F	1
BP	GO:0035567	non-canonical Wnt signaling pathway	1/94	102/18493	0.406202	0.567983	0.542218	DAB2	1
BP	GO:1901222	regulation of NIK/NF-kappaB signaling	1/94	102/18493	0.406202	0.567983	0.542218	SASH1	1
BP	GO:0051348	negative regulation of transferase activity	2/94	274/18493	0.407008	0.568619	0.542825	NPRL2/HYAL2	2
BP	GO:0006637	acyl-CoA metabolic process	1/94	103/18493	0.409237	0.568795	0.542992	SCD5	1
BP	GO:0035383	thioester metabolic process	1/94	103/18493	0.409237	0.568795	0.542992	SCD5	1
BP	GO:0046545	development of primary female sexual characteristics	1/94	103/18493	0.409237	0.568795	0.542992	HYAL3	1
BP	GO:0060079	excitatory postsynaptic potential	1/94	103/18493	0.409237	0.568795	0.542992	CHRNB4	1
BP	GO:0090100	positive regulation of transmembrane receptor protein serine/threonine kinase signaling pathway	1/94	103/18493	0.409237	0.568795	0.542992	DAB2	1
BP	GO:1901800	positive regulation of proteasomal protein catabolic process	1/94	103/18493	0.409237	0.568795	0.542992	DAB2	1
BP	GO:0072593	reactive oxygen species metabolic process	2/94	276/18493	0.410559	0.570142	0.544279	GNAI2/TUSC2	2
BP	GO:0006721	terpenoid metabolic process	1/94	104/18493	0.412257	0.571034	0.54513	GPC5	1
BP	GO:0051963	regulation of synapse assembly	1/94	104/18493	0.412257	0.571034	0.54513	LRRTM3	1
BP	GO:2001237	negative regulation of extrinsic apoptotic signaling pathway	1/94	104/18493	0.412257	0.571034	0.54513	FAIM2	1
BP	GO:0022037	metencephalon development	1/94	105/18493	0.415262	0.573238	0.547234	FAIM2	1
BP	GO:0050905	neuromuscular process	1/94	105/18493	0.415262	0.573238	0.547234	CDH23	1
BP	GO:0051225	spindle assembly	1/94	105/18493	0.415262	0.573238	0.547234	CHMP1A	1
BP	GO:0097006	regulation of plasma lipoprotein particle levels	1/94	105/18493	0.415262	0.573238	0.547234	SCARB1	1
BP	GO:0055074	calcium ion homeostasis	3/94	461/18493	0.416754	0.574809	0.548734	FAM155A/CDH23/HSP90B1	3
BP	GO:0046928	regulation of neurotransmitter secretion	1/94	106/18493	0.418251	0.576383	0.550236	CHRNB4	1
BP	GO:0045930	negative regulation of mitotic cell cycle	2/94	281/18493	0.419391	0.57709	0.550912	PTPN3/MCPH1	2
BP	GO:0016055	Wnt signaling pathway	3/94	463/18493	0.419476	0.57709	0.550912	WWOX/TBL1XR1/DAB2	3
BP	GO:0006310	DNA recombination	2/94	282/18493	0.421149	0.577537	0.551338	MORF4L1/MEI4	2
BP	GO:0044843	cell cycle G1/S phase transition	2/94	282/18493	0.421149	0.577537	0.551338	CDK10/HYAL1	2
BP	GO:0030449	regulation of complement activation	1/94	107/18493	0.421225	0.577537	0.551338	C9	1
BP	GO:0060419	heart growth	1/94	107/18493	0.421225	0.577537	0.551338	TBX5	1
BP	GO:0198738	cell-cell signaling by wnt	3/94	465/18493	0.422193	0.578334	0.552099	WWOX/TBL1XR1/DAB2	3
BP	GO:0071103	DNA conformation change	2/94	283/18493	0.422905	0.578334	0.552099	CHMP1A/MCPH1	2
BP	GO:0006690	icosanoid metabolic process	1/94	108/18493	0.424184	0.578334	0.552099	DPEP1	1
BP	GO:0007052	mitotic spindle organization	1/94	108/18493	0.424184	0.578334	0.552099	CHMP1A	1
BP	GO:2000257	regulation of protein activation cascade	1/94	108/18493	0.424184	0.578334	0.552099	C9	1
BP	GO:0048562	embryonic organ morphogenesis	2/94	284/18493	0.424658	0.578334	0.552099	CHST11/HYAL1	2
BP	GO:0051403	stress-activated MAPK cascade	2/94	284/18493	0.424658	0.578334	0.552099	SASH1/MECOM	2
BP	GO:0060070	canonical Wnt signaling pathway	2/94	284/18493	0.424658	0.578334	0.552099	TBL1XR1/DAB2	2
BP	GO:0003279	cardiac septum development	1/94	109/18493	0.427128	0.580236	0.553914	TBX5	1
BP	GO:0018107	peptidyl-threonine phosphorylation	1/94	109/18493	0.427128	0.580236	0.553914	CDK10	1
BP	GO:0072009	nephron epithelium development	1/94	109/18493	0.427128	0.580236	0.553914	PBX1	1
BP	GO:0097193	intrinsic apoptotic signaling pathway	2/94	287/18493	0.429902	0.582264	0.555851	BCL2A1/WWOX	2
BP	GO:0006342	chromatin silencing	1/94	110/18493	0.430057	0.582264	0.555851	MORF4L1	1
BP	GO:0010508	positive regulation of autophagy	1/94	110/18493	0.430057	0.582264	0.555851	NPRL2	1
BP	GO:0034968	histone lysine methylation	1/94	110/18493	0.430057	0.582264	0.555851	MECOM	1
BP	GO:0002244	hematopoietic progenitor cell differentiation	1/94	111/18493	0.432971	0.583358	0.556895	HYAL2	1
BP	GO:0061337	cardiac conduction	1/94	111/18493	0.432971	0.583358	0.556895	CTNNA3	1
BP	GO:0099565	chemical synaptic transmission, postsynaptic	1/94	111/18493	0.432971	0.583358	0.556895	CHRNB4	1
BP	GO:1903828	negative regulation of cellular protein localization	1/94	111/18493	0.432971	0.583358	0.556895	DAB2	1
BP	GO:1904375	regulation of protein localization to cell periphery	1/94	111/18493	0.432971	0.583358	0.556895	DAB2	1
BP	GO:0006644	phospholipid metabolic process	3/94	473/18493	0.433022	0.583358	0.556895	CPNE7/SCARB1/OSBPL10	3
BP	GO:0022604	regulation of cell morphogenesis	3/94	474/18493	0.434371	0.584689	0.558166	PALM2/SEMA3B/SEMA3F	3
BP	GO:0006304	DNA modification	1/94	112/18493	0.435871	0.584767	0.55824	TDG	1
BP	GO:0007613	memory	1/94	112/18493	0.435871	0.584767	0.55824	RASGRF1	1
BP	GO:0046717	acid secretion	1/94	112/18493	0.435871	0.584767	0.55824	ABCB11	1
BP	GO:0046822	regulation of nucleocytoplasmic transport	1/94	112/18493	0.435871	0.584767	0.55824	HYAL2	1
BP	GO:0007127	meiosis I	1/94	113/18493	0.438756	0.587665	0.561007	MEI4	1
BP	GO:0032479	regulation of type I interferon production	1/94	113/18493	0.438756	0.587665	0.561007	NLRC5	1
BP	GO:0010769	regulation of cell morphogenesis involved in differentiation	2/94	293/18493	0.440314	0.58878	0.562071	SEMA3B/SEMA3F	2
BP	GO:0072330	monocarboxylic acid biosynthetic process	2/94	293/18493	0.440314	0.58878	0.562071	SCD5/ABCB11	2
BP	GO:0032606	type I interferon production	1/94	114/18493	0.441626	0.589562	0.562818	NLRC5	1
BP	GO:0072089	stem cell proliferation	1/94	114/18493	0.441626	0.589562	0.562818	MECOM	1
BP	GO:1990778	protein localization to cell periphery	2/94	294/18493	0.44204	0.589629	0.562881	KCNB2/DAB2	2
BP	GO:0034754	cellular hormone metabolic process	1/94	115/18493	0.444482	0.592399	0.565526	SCARB1	1
BP	GO:0072503	cellular divalent inorganic cation homeostasis	3/94	483/18493	0.446458	0.594544	0.567574	FAM155A/CDH23/HSP90B1	3
BP	GO:0018210	peptidyl-threonine modification	1/94	116/18493	0.447324	0.59472	0.567742	CDK10	1
BP	GO:0030968	endoplasmic reticulum unfolded protein response	1/94	116/18493	0.447324	0.59472	0.567742	HSP90B1	1
BP	GO:0043312	neutrophil degranulation	3/94	485/18493	0.449131	0.596634	0.569569	GLB1/CHRNB4/CTSH	3
BP	GO:0001952	regulation of cell-matrix adhesion	1/94	117/18493	0.450151	0.597011	0.569929	ONECUT2	1
BP	GO:0006805	xenobiotic metabolic process	1/94	117/18493	0.450151	0.597011	0.569929	DPEP1	1
BP	GO:0043414	macromolecule methylation	2/94	300/18493	0.452332	0.597543	0.570436	PRMT3/MECOM	2
BP	GO:0010811	positive regulation of cell-substrate adhesion	1/94	118/18493	0.452963	0.597543	0.570436	CCDC80	1
BP	GO:0031929	TOR signaling	1/94	118/18493	0.452963	0.597543	0.570436	NPRL2	1
BP	GO:0046660	female sex differentiation	1/94	118/18493	0.452963	0.597543	0.570436	HYAL3	1
BP	GO:0061982	meiosis I cell cycle process	1/94	118/18493	0.452963	0.597543	0.570436	MEI4	1
BP	GO:1903052	positive regulation of proteolysis involved in cellular protein catabolic process	1/94	118/18493	0.452963	0.597543	0.570436	DAB2	1
BP	GO:0002283	neutrophil activation involved in immune response	3/94	488/18493	0.45313	0.597543	0.570436	GLB1/CHRNB4/CTSH	3
BP	GO:0070588	calcium ion transmembrane transport	2/94	302/18493	0.455739	0.600037	0.572817	FAM155A/CACNA2D2	2
BP	GO:0009116	nucleoside metabolic process	1/94	119/18493	0.455762	0.600037	0.572817	MACROD2	1
BP	GO:0007173	epidermal growth factor receptor signaling pathway	1/94	120/18493	0.458546	0.602724	0.575383	PTPN3	1
BP	GO:0038061	NIK/NF-kappaB signaling	1/94	120/18493	0.458546	0.602724	0.575383	SASH1	1
BP	GO:0032434	regulation of proteasomal ubiquitin-dependent protein catabolic process	1/94	121/18493	0.461316	0.604895	0.577455	DAB2	1
BP	GO:0045667	regulation of osteoblast differentiation	1/94	121/18493	0.461316	0.604895	0.577455	TWIST2	1
BP	GO:1900180	regulation of protein localization to nucleus	1/94	121/18493	0.461316	0.604895	0.577455	HYAL2	1
BP	GO:0042119	neutrophil activation	3/94	498/18493	0.466378	0.60915	0.581517	GLB1/CHRNB4/CTSH	3
BP	GO:0000724	double-strand break repair via homologous recombination	1/94	123/18493	0.466815	0.60915	0.581517	MORF4L1	1
BP	GO:0006720	isoprenoid metabolic process	1/94	123/18493	0.466815	0.60915	0.581517	GPC5	1
BP	GO:0032675	regulation of interleukin-6 production	1/94	123/18493	0.466815	0.60915	0.581517	HYAL2	1
BP	GO:0050715	positive regulation of cytokine secretion	1/94	123/18493	0.466815	0.60915	0.581517	HYAL2	1
BP	GO:0051208	sequestering of calcium ion	1/94	123/18493	0.466815	0.60915	0.581517	HSP90B1	1
BP	GO:0045089	positive regulation of innate immune response	2/94	309/18493	0.467571	0.609646	0.58199	NLRC5/HSP90B1	2
BP	GO:0000725	recombinational repair	1/94	124/18493	0.469543	0.611235	0.583507	MORF4L1	1
BP	GO:0006997	nucleus organization	1/94	124/18493	0.469543	0.611235	0.583507	CHMP1A	1
BP	GO:0007568	aging	2/94	311/18493	0.470923	0.61254	0.584754	BCL2A1/HYAL2	2
BP	GO:0018022	peptidyl-lysine methylation	1/94	125/18493	0.472257	0.61373	0.58589	MECOM	1
BP	GO:0007059	chromosome segregation	2/94	312/18493	0.472595	0.61373	0.58589	CHMP1A/MEI4	2
BP	GO:0031098	stress-activated protein kinase signaling cascade	2/94	313/18493	0.474264	0.61434	0.586471	SASH1/MECOM	2
BP	GO:0060562	epithelial tube morphogenesis	2/94	313/18493	0.474264	0.61434	0.586471	CTSH/PBX1	2
BP	GO:0002920	regulation of humoral immune response	1/94	126/18493	0.474958	0.61434	0.586471	C9	1
BP	GO:0003231	cardiac ventricle development	1/94	126/18493	0.474958	0.61434	0.586471	TBX5	1
BP	GO:0043280	positive regulation of cysteine-type endopeptidase activity involved in apoptotic process	1/94	126/18493	0.474958	0.61434	0.586471	CTSH	1
BP	GO:1904062	regulation of cation transmembrane transport	2/94	314/18493	0.475929	0.615105	0.587202	RASGRF1/PTPN3	2
BP	GO:0031644	regulation of neurological system process	1/94	127/18493	0.477645	0.616341	0.588382	CHRNB4	1
BP	GO:0045814	negative regulation of gene expression, epigenetic	1/94	127/18493	0.477645	0.616341	0.588382	MORF4L1	1
BP	GO:0002576	platelet degranulation	1/94	128/18493	0.480319	0.617825	0.589798	PCDH7	1
BP	GO:0030010	establishment of cell polarity	1/94	128/18493	0.480319	0.617825	0.589798	MCPH1	1
BP	GO:0042177	negative regulation of protein catabolic process	1/94	128/18493	0.480319	0.617825	0.589798	PTPN3	1
BP	GO:0060359	response to ammonium ion	1/94	128/18493	0.480319	0.617825	0.589798	GNAI2	1
BP	GO:0051235	maintenance of location	2/94	318/18493	0.48256	0.620216	0.592081	SCARB1/HSP90B1	2
BP	GO:0003206	cardiac chamber morphogenesis	1/94	129/18493	0.482979	0.620262	0.592125	TBX5	1
BP	GO:0002831	regulation of response to biotic stimulus	1/94	130/18493	0.485625	0.622183	0.593959	SASH1	1
BP	GO:0009581	detection of external stimulus	1/94	130/18493	0.485625	0.622183	0.593959	GNAT1	1
BP	GO:0045995	regulation of embryonic development	1/94	130/18493	0.485625	0.622183	0.593959	TDG	1
BP	GO:0051056	regulation of small GTPase mediated signal transduction	2/94	321/18493	0.4875	0.623587	0.595299	RASGRF1/SIPA1L2	2
BP	GO:0002224	toll-like receptor signaling pathway	1/94	131/18493	0.488258	0.623587	0.595299	HSP90B1	1
BP	GO:0007034	vacuolar transport	1/94	131/18493	0.488258	0.623587	0.595299	CHMP1A	1
BP	GO:0050777	negative regulation of immune response	1/94	131/18493	0.488258	0.623587	0.595299	NLRC5	1
BP	GO:0008286	insulin receptor signaling pathway	1/94	132/18493	0.490878	0.624964	0.596614	GNAI2	1
BP	GO:0032635	interleukin-6 production	1/94	132/18493	0.490878	0.624964	0.596614	HYAL2	1
BP	GO:0051291	protein heterooligomerization	1/94	132/18493	0.490878	0.624964	0.596614	CHRNB4	1
BP	GO:0097553	calcium ion transmembrane import into cytosol	1/94	132/18493	0.490878	0.624964	0.596614	FAM155A	1
BP	GO:0009582	detection of abiotic stimulus	1/94	133/18493	0.493484	0.626316	0.597904	GNAT1	1
BP	GO:0034620	cellular response to unfolded protein	1/94	133/18493	0.493484	0.626316	0.597904	HSP90B1	1
BP	GO:0060048	cardiac muscle contraction	1/94	133/18493	0.493484	0.626316	0.597904	CTNNA3	1
BP	GO:0090090	negative regulation of canonical Wnt signaling pathway	1/94	133/18493	0.493484	0.626316	0.597904	DAB2	1
BP	GO:0071901	negative regulation of protein serine/threonine kinase activity	1/94	134/18493	0.496078	0.628624	0.600107	HYAL2	1
BP	GO:1905330	regulation of morphogenesis of an epithelium	1/94	134/18493	0.496078	0.628624	0.600107	DAB2	1
BP	GO:0007586	digestion	1/94	135/18493	0.498658	0.630738	0.602125	SCARB1	1
BP	GO:0072655	establishment of protein localization to mitochondrion	1/94	135/18493	0.498658	0.630738	0.602125	MIPEP	1
BP	GO:0051260	protein homooligomerization	2/94	328/18493	0.498913	0.630738	0.602125	C9/KCNB2	2
BP	GO:0035023	regulation of Rho protein signal transduction	1/94	136/18493	0.501225	0.632183	0.603505	RASGRF1	1
BP	GO:0055076	transition metal ion homeostasis	1/94	136/18493	0.501225	0.632183	0.603505	HYAL2	1
BP	GO:0072006	nephron development	1/94	136/18493	0.501225	0.632183	0.603505	PBX1	1
BP	GO:0006958	complement activation, classical pathway	1/94	137/18493	0.503779	0.633925	0.605168	C9	1
BP	GO:0046683	response to organophosphorus	1/94	137/18493	0.503779	0.633925	0.605168	HSP90B1	1
BP	GO:0055067	monovalent inorganic cation homeostasis	1/94	137/18493	0.503779	0.633925	0.605168	GNAI2	1
BP	GO:0001101	response to acid chemical	2/94	332/18493	0.505363	0.634171	0.605403	CTSH/STRA8	2
BP	GO:0033865	nucleoside bisphosphate metabolic process	1/94	138/18493	0.50632	0.634171	0.605403	SCD5	1
BP	GO:0033875	ribonucleoside bisphosphate metabolic process	1/94	138/18493	0.50632	0.634171	0.605403	SCD5	1
BP	GO:0034032	purine nucleoside bisphosphate metabolic process	1/94	138/18493	0.50632	0.634171	0.605403	SCD5	1
BP	GO:0045834	positive regulation of lipid metabolic process	1/94	138/18493	0.50632	0.634171	0.605403	SCARB1	1
BP	GO:1903364	positive regulation of cellular protein catabolic process	1/94	138/18493	0.50632	0.634171	0.605403	DAB2	1
BP	GO:0060078	regulation of postsynaptic membrane potential	1/94	139/18493	0.508848	0.636355	0.607488	CHRNB4	1
BP	GO:0070585	protein localization to mitochondrion	1/94	139/18493	0.508848	0.636355	0.607488	MIPEP	1
BP	GO:0043405	regulation of MAP kinase activity	2/94	335/18493	0.510165	0.636556	0.60768	SASH1/HYAL2	2
BP	GO:0009166	nucleotide catabolic process	1/94	140/18493	0.511364	0.636556	0.60768	TDG	1
BP	GO:0034250	positive regulation of cellular amide metabolic process	1/94	140/18493	0.511364	0.636556	0.60768	LRRTM3	1
BP	GO:0042737	drug catabolic process	1/94	140/18493	0.511364	0.636556	0.60768	CTSH	1
BP	GO:0046330	positive regulation of JNK cascade	1/94	140/18493	0.511364	0.636556	0.60768	SASH1	1
BP	GO:0072073	kidney epithelium development	1/94	140/18493	0.511364	0.636556	0.60768	PBX1	1
BP	GO:0030534	adult behavior	1/94	141/18493	0.513866	0.637226	0.608319	CHRNB4	1
BP	GO:0030879	mammary gland development	1/94	141/18493	0.513866	0.637226	0.608319	IRF6	1
BP	GO:0045807	positive regulation of endocytosis	1/94	141/18493	0.513866	0.637226	0.608319	DAB2	1
BP	GO:0051588	regulation of neurotransmitter transport	1/94	141/18493	0.513866	0.637226	0.608319	CHRNB4	1
BP	GO:0060041	retina development in camera-type eye	1/94	141/18493	0.513866	0.637226	0.608319	GNAT1	1
BP	GO:0031589	cell-substrate adhesion	2/94	338/18493	0.514938	0.637875	0.608939	CCDC80/ONECUT2	2
BP	GO:0030518	intracellular steroid hormone receptor signaling pathway	1/94	142/18493	0.516356	0.637875	0.608939	DAB2	1
BP	GO:0106106	cold-induced thermogenesis	1/94	142/18493	0.516356	0.637875	0.608939	G0S2	1
BP	GO:0120161	regulation of cold-induced thermogenesis	1/94	142/18493	0.516356	0.637875	0.608939	G0S2	1
BP	GO:2000241	regulation of reproductive process	1/94	142/18493	0.516356	0.637875	0.608939	HYAL3	1
BP	GO:0038127	ERBB signaling pathway	1/94	143/18493	0.518834	0.638989	0.610003	PTPN3	1
BP	GO:0061351	neural precursor cell proliferation	1/94	143/18493	0.518834	0.638989	0.610003	GNAI2	1
BP	GO:1901657	glycosyl compound metabolic process	1/94	143/18493	0.518834	0.638989	0.610003	MACROD2	1
BP	GO:2001056	positive regulation of cysteine-type endopeptidase activity	1/94	143/18493	0.518834	0.638989	0.610003	CTSH	1
BP	GO:0070371	ERK1 and ERK2 cascade	2/94	341/18493	0.51968	0.639546	0.610534	GNAI2/CTSH	2
BP	GO:0006909	phagocytosis	2/94	342/18493	0.521254	0.640081	0.611045	SCARB1/TUSC2	2
BP	GO:0007338	single fertilization	1/94	144/18493	0.521299	0.640081	0.611045	HYAL3	1
BP	GO:0055088	lipid homeostasis	1/94	144/18493	0.521299	0.640081	0.611045	SCARB1	1
BP	GO:0048592	eye morphogenesis	1/94	145/18493	0.523751	0.642605	0.613455	GNAT1	1
BP	GO:0002449	lymphocyte mediated immunity	2/94	344/18493	0.524392	0.642906	0.613742	CTSH/C9	2
BP	GO:1901292	nucleoside phosphate catabolic process	1/94	146/18493	0.526191	0.644624	0.615382	TDG	1
BP	GO:0001505	regulation of neurotransmitter levels	2/94	346/18493	0.527517	0.645647	0.616358	SLC6A5/CHRNB4	2
BP	GO:0030902	hindbrain development	1/94	147/18493	0.528618	0.645647	0.616358	FAIM2	1
BP	GO:0043524	negative regulation of neuron apoptotic process	1/94	147/18493	0.528618	0.645647	0.616358	FAIM2	1
BP	GO:2000058	regulation of ubiquitin-dependent protein catabolic process	1/94	147/18493	0.528618	0.645647	0.616358	DAB2	1
BP	GO:0031331	positive regulation of cellular catabolic process	2/94	347/18493	0.529074	0.645717	0.616425	NPRL2/DAB2	2
BP	GO:0006066	alcohol metabolic process	2/94	348/18493	0.530627	0.647126	0.61777	SCARB1/TRERF1	2
BP	GO:0002455	humoral immune response mediated by circulating immunoglobulin	1/94	149/18493	0.533437	0.647495	0.618123	C9	1
BP	GO:0016202	regulation of striated muscle tissue development	1/94	149/18493	0.533437	0.647495	0.618123	TBX5	1
BP	GO:0051384	response to glucocorticoid	1/94	149/18493	0.533437	0.647495	0.618123	GLB1	1
BP	GO:0060402	calcium ion transport into cytosol	1/94	149/18493	0.533437	0.647495	0.618123	FAM155A	1
BP	GO:0061025	membrane fusion	1/94	149/18493	0.533437	0.647495	0.618123	HYAL2	1
BP	GO:0022412	cellular process involved in reproduction in multicellular organism	2/94	350/18493	0.533724	0.647495	0.618123	STRA8/MEI4	2
BP	GO:0051480	regulation of cytosolic calcium ion concentration	2/94	350/18493	0.533724	0.647495	0.618123	FAM155A/CDH23	2
BP	GO:1990845	adaptive thermogenesis	1/94	150/18493	0.535828	0.649532	0.620067	G0S2	1
BP	GO:0045862	positive regulation of proteolysis	2/94	352/18493	0.536808	0.649532	0.620067	CTSH/DAB2	2
BP	GO:0008360	regulation of cell shape	1/94	151/18493	0.538206	0.649532	0.620067	PALM2	1
BP	GO:0014074	response to purine-containing compound	1/94	151/18493	0.538206	0.649532	0.620067	HSP90B1	1
BP	GO:0035967	cellular response to topologically incorrect protein	1/94	151/18493	0.538206	0.649532	0.620067	HSP90B1	1
BP	GO:0051017	actin filament bundle assembly	1/94	151/18493	0.538206	0.649532	0.620067	HSP90B1	1
BP	GO:1901861	regulation of muscle tissue development	1/94	151/18493	0.538206	0.649532	0.620067	TBX5	1
BP	GO:0002460	adaptive immune response based on somatic recombination of immune receptors built from immunoglobulin superfamily domains	2/94	354/18493	0.539877	0.650452	0.620945	CTSH/C9	2
BP	GO:0016052	carbohydrate catabolic process	1/94	152/18493	0.540573	0.650452	0.620945	GLB1	1
BP	GO:0016999	antibiotic metabolic process	1/94	152/18493	0.540573	0.650452	0.620945	DPEP1	1
BP	GO:1905952	regulation of lipid localization	1/94	152/18493	0.540573	0.650452	0.620945	SCARB1	1
BP	GO:0000070	mitotic sister chromatid segregation	1/94	153/18493	0.542927	0.651352	0.621805	CHMP1A	1
BP	GO:0010389	regulation of G2/M transition of mitotic cell cycle	1/94	153/18493	0.542927	0.651352	0.621805	PBX1	1
BP	GO:0016573	histone acetylation	1/94	153/18493	0.542927	0.651352	0.621805	MORF4L1	1
BP	GO:0048634	regulation of muscle organ development	1/94	153/18493	0.542927	0.651352	0.621805	TBX5	1
BP	GO:0006913	nucleocytoplasmic transport	2/94	357/18493	0.544456	0.652703	0.623094	HYAL2/HTATIP2	2
BP	GO:0016482	cytosolic transport	1/94	154/18493	0.54527	0.653076	0.62345	DAB2	1
BP	GO:0010038	response to metal ion	2/94	358/18493	0.545975	0.653076	0.62345	CPNE7/DPEP1	2
BP	GO:0032259	methylation	2/94	358/18493	0.545975	0.653076	0.62345	PRMT3/MECOM	2
BP	GO:0045861	negative regulation of proteolysis	2/94	359/18493	0.54749	0.653575	0.623927	PTPN3/DPEP1	2
BP	GO:0001959	regulation of cytokine-mediated signaling pathway	1/94	155/18493	0.547601	0.653575	0.623927	NLRC5	1
BP	GO:0061572	actin filament bundle organization	1/94	155/18493	0.547601	0.653575	0.623927	HSP90B1	1
BP	GO:0051169	nuclear transport	2/94	360/18493	0.549003	0.654766	0.625064	HYAL2/HTATIP2	2
BP	GO:0006633	fatty acid biosynthetic process	1/94	156/18493	0.54992	0.655378	0.625648	SCD5	1
BP	GO:0018205	peptidyl-lysine modification	2/94	361/18493	0.550511	0.655602	0.625862	MORF4L1/MECOM	2
BP	GO:0006606	protein import into nucleus	1/94	157/18493	0.552227	0.656681	0.626892	HYAL2	1
BP	GO:0007033	vacuole organization	1/94	157/18493	0.552227	0.656681	0.626892	NPRL2	1
BP	GO:0016241	regulation of macroautophagy	1/94	158/18493	0.554523	0.657963	0.628116	NPRL2	1
BP	GO:0018393	internal peptidyl-lysine acetylation	1/94	158/18493	0.554523	0.657963	0.628116	MORF4L1	1
BP	GO:0090316	positive regulation of intracellular protein transport	1/94	158/18493	0.554523	0.657963	0.628116	HYAL2	1
BP	GO:0045088	regulation of innate immune response	2/94	365/18493	0.556512	0.659708	0.629782	NLRC5/HSP90B1	2
BP	GO:0099173	postsynapse organization	1/94	159/18493	0.556807	0.659708	0.629782	SEMA3F	1
BP	GO:0043433	negative regulation of DNA-binding transcription factor activity	1/94	160/18493	0.559079	0.661917	0.63189	NLRC5	1
BP	GO:0032535	regulation of cellular component size	2/94	367/18493	0.559491	0.661921	0.631894	SEMA3B/SEMA3F	2
BP	GO:0060401	cytosolic calcium ion transport	1/94	161/18493	0.56134	0.663141	0.633059	FAM155A	1
BP	GO:2001242	regulation of intrinsic apoptotic signaling pathway	1/94	161/18493	0.56134	0.663141	0.633059	BCL2A1	1
BP	GO:0051098	regulation of binding	2/94	369/18493	0.562456	0.663976	0.633856	TDG/DAB2	2
BP	GO:0034614	cellular response to reactive oxygen species	1/94	162/18493	0.563589	0.664347	0.63421	DPEP1	1
BP	GO:2001257	regulation of cation channel activity	1/94	162/18493	0.563589	0.664347	0.63421	RASGRF1	1
BP	GO:0043900	regulation of multi-organism process	2/94	371/18493	0.565407	0.665051	0.634883	SASH1/HYAL3	2
BP	GO:0000910	cytokinesis	1/94	163/18493	0.565827	0.665051	0.634883	CHMP1A	1
BP	GO:0006475	internal protein amino acid acetylation	1/94	163/18493	0.565827	0.665051	0.634883	MORF4L1	1
BP	GO:0030307	positive regulation of cell growth	1/94	163/18493	0.565827	0.665051	0.634883	HYAL1	1
BP	GO:1903532	positive regulation of secretion by cell	2/94	373/18493	0.568344	0.667371	0.637097	HYAL3/HYAL2	2
BP	GO:0030900	forebrain development	2/94	374/18493	0.569807	0.667371	0.637097	BCL2A1/MCPH1	2
BP	GO:0007051	spindle organization	1/94	165/18493	0.570269	0.667371	0.637097	CHMP1A	1
BP	GO:0060759	regulation of response to cytokine stimulus	1/94	165/18493	0.570269	0.667371	0.637097	NLRC5	1
BP	GO:0071772	response to BMP	1/94	165/18493	0.570269	0.667371	0.637097	ADAMTS7	1
BP	GO:0071773	cellular response to BMP stimulus	1/94	165/18493	0.570269	0.667371	0.637097	ADAMTS7	1
BP	GO:0042176	regulation of protein catabolic process	2/94	375/18493	0.571266	0.667833	0.637538	PTPN3/DAB2	2
BP	GO:0018394	peptidyl-lysine acetylation	1/94	166/18493	0.572473	0.667833	0.637538	MORF4L1	1
BP	GO:0031960	response to corticosteroid	1/94	166/18493	0.572473	0.667833	0.637538	GLB1	1
BP	GO:0010959	regulation of metal ion transport	2/94	376/18493	0.572722	0.667833	0.637538	GNAI2/PTPN3	2
BP	GO:0032970	regulation of actin filament-based process	2/94	376/18493	0.572722	0.667833	0.637538	CDK10/CTNNA3	2
BP	GO:0003205	cardiac chamber development	1/94	167/18493	0.574665	0.668657	0.638324	TBX5	1
BP	GO:0007269	neurotransmitter secretion	1/94	167/18493	0.574665	0.668657	0.638324	CHRNB4	1
BP	GO:0099643	signal release from synapse	1/94	167/18493	0.574665	0.668657	0.638324	CHRNB4	1
BP	GO:0006941	striated muscle contraction	1/94	168/18493	0.576847	0.670233	0.63983	CTNNA3	1
BP	GO:0048660	regulation of smooth muscle cell proliferation	1/94	168/18493	0.576847	0.670233	0.63983	GNAI2	1
BP	GO:0048469	cell maturation	1/94	169/18493	0.579018	0.672274	0.641777	TUSC2	1
BP	GO:0006956	complement activation	1/94	170/18493	0.581177	0.672855	0.642332	C9	1
BP	GO:0048659	smooth muscle cell proliferation	1/94	170/18493	0.581177	0.672855	0.642332	GNAI2	1
BP	GO:0070613	regulation of protein processing	1/94	170/18493	0.581177	0.672855	0.642332	C9	1
BP	GO:1902749	regulation of cell cycle G2/M phase transition	1/94	170/18493	0.581177	0.672855	0.642332	PBX1	1
BP	GO:0001659	temperature homeostasis	1/94	171/18493	0.583326	0.672941	0.642414	G0S2	1
BP	GO:0010950	positive regulation of endopeptidase activity	1/94	171/18493	0.583326	0.672941	0.642414	CTSH	1
BP	GO:0032874	positive regulation of stress-activated MAPK cascade	1/94	171/18493	0.583326	0.672941	0.642414	SASH1	1
BP	GO:0071466	cellular response to xenobiotic stimulus	1/94	171/18493	0.583326	0.672941	0.642414	DPEP1	1
BP	GO:0140013	meiotic nuclear division	1/94	171/18493	0.583326	0.672941	0.642414	MEI4	1
BP	GO:0050796	regulation of insulin secretion	1/94	172/18493	0.585464	0.673969	0.643395	CACNA2D2	1
BP	GO:0070304	positive regulation of stress-activated protein kinase signaling cascade	1/94	172/18493	0.585464	0.673969	0.643395	SASH1	1
BP	GO:1903317	regulation of protein maturation	1/94	172/18493	0.585464	0.673969	0.643395	C9	1
BP	GO:0048167	regulation of synaptic plasticity	1/94	173/18493	0.58759	0.675937	0.645275	RASGRF1	1
BP	GO:0019882	antigen processing and presentation	1/94	175/18493	0.591812	0.679829	0.64899	CTSH	1
BP	GO:0021953	central nervous system neuron differentiation	1/94	175/18493	0.591812	0.679829	0.64899	FAIM2	1
BP	GO:0048545	response to steroid hormone	2/94	390/18493	0.592737	0.68041	0.649544	GLB1/DAB2	2
BP	GO:0007088	regulation of mitotic nuclear division	1/94	177/18493	0.59599	0.682695	0.651726	CHMP1A	1
BP	GO:0009566	fertilization	1/94	177/18493	0.59599	0.682695	0.651726	HYAL3	1
BP	GO:1905475	regulation of protein localization to membrane	1/94	177/18493	0.59599	0.682695	0.651726	DAB2	1
BP	GO:0002221	pattern recognition receptor signaling pathway	1/94	179/18493	0.600127	0.686464	0.655324	HSP90B1	1
BP	GO:0061136	regulation of proteasomal protein catabolic process	1/94	179/18493	0.600127	0.686464	0.655324	DAB2	1
BP	GO:0043534	blood vessel endothelial cell migration	1/94	182/18493	0.606253	0.692982	0.661547	SCARB1	1
BP	GO:0046890	regulation of lipid biosynthetic process	1/94	183/18493	0.608274	0.694314	0.662818	SCARB1	1
BP	GO:0048839	inner ear development	1/94	183/18493	0.608274	0.694314	0.662818	CDH23	1
BP	GO:0034404	nucleobase-containing small molecule biosynthetic process	1/94	184/18493	0.610285	0.695631	0.664075	TDG	1
BP	GO:0050707	regulation of cytokine secretion	1/94	184/18493	0.610285	0.695631	0.664075	HYAL2	1
BP	GO:0000819	sister chromatid segregation	1/94	185/18493	0.612286	0.697421	0.665784	CHMP1A	1
BP	GO:0006367	transcription initiation from RNA polymerase II promoter	1/94	186/18493	0.614277	0.699198	0.66748	TBX5	1
BP	GO:0009896	positive regulation of catabolic process	2/94	407/18493	0.616104	0.700786	0.668996	NPRL2/DAB2	2
BP	GO:0001933	negative regulation of protein phosphorylation	2/94	408/18493	0.617447	0.701725	0.669893	MECOM/HYAL2	2
BP	GO:0031099	regeneration	1/94	188/18493	0.618228	0.701725	0.669893	PTPN3	1
BP	GO:1903046	meiotic cell cycle process	1/94	188/18493	0.618228	0.701725	0.669893	MEI4	1
BP	GO:0007219	Notch signaling pathway	1/94	189/18493	0.620188	0.702967	0.671078	PBX1	1
BP	GO:0010952	positive regulation of peptidase activity	1/94	189/18493	0.620188	0.702967	0.671078	CTSH	1
BP	GO:0001935	endothelial cell proliferation	1/94	190/18493	0.622139	0.704193	0.672249	SCARB1	1
BP	GO:1901654	response to ketone	1/94	190/18493	0.622139	0.704193	0.672249	GLB1	1
BP	GO:0007565	female pregnancy	1/94	191/18493	0.624079	0.705405	0.673406	SLC38A3	1
BP	GO:0043401	steroid hormone mediated signaling pathway	1/94	191/18493	0.624079	0.705405	0.673406	DAB2	1
BP	GO:0007623	circadian rhythm	1/94	193/18493	0.627931	0.708916	0.676758	ZFHX3	1
BP	GO:0000280	nuclear division	2/94	416/18493	0.62806	0.708916	0.676758	CHMP1A/MEI4	2
BP	GO:0052548	regulation of endopeptidase activity	2/94	417/18493	0.629371	0.709902	0.677699	CTSH/DPEP1	2
BP	GO:0072376	protein activation cascade	1/94	194/18493	0.629842	0.70994	0.677735	C9	1
BP	GO:1903531	negative regulation of secretion by cell	1/94	196/18493	0.633635	0.71372	0.681343	GNAI2	1
BP	GO:0001819	positive regulation of cytokine production	2/94	422/18493	0.635871	0.715245	0.682799	TUSC2/HYAL2	2
BP	GO:0032386	regulation of intracellular transport	2/94	422/18493	0.635871	0.715245	0.682799	HYAL2/DAB2	2
BP	GO:0000086	G2/M transition of mitotic cell cycle	1/94	199/18493	0.639253	0.71607	0.683587	PBX1	1
BP	GO:0006473	protein acetylation	1/94	199/18493	0.639253	0.71607	0.683587	MORF4L1	1
BP	GO:0007163	establishment or maintenance of cell polarity	1/94	199/18493	0.639253	0.71607	0.683587	MCPH1	1
BP	GO:0007266	Rho protein signal transduction	1/94	199/18493	0.639253	0.71607	0.683587	RASGRF1	1
BP	GO:0031348	negative regulation of defense response	1/94	199/18493	0.639253	0.71607	0.683587	NLRC5	1
BP	GO:0097164	ammonium ion metabolic process	1/94	199/18493	0.639253	0.71607	0.683587	SCARB1	1
BP	GO:0060249	anatomical structure homeostasis	2/94	425/18493	0.639729	0.716108	0.683623	CTSH/CDH23	2
BP	GO:0051783	regulation of nuclear division	1/94	201/18493	0.642951	0.718723	0.686119	CHMP1A	1
BP	GO:1901215	negative regulation of neuron death	1/94	201/18493	0.642951	0.718723	0.686119	FAIM2	1
BP	GO:0002064	epithelial cell development	1/94	202/18493	0.644786	0.719782	0.68713	ONECUT2	1
BP	GO:0043523	regulation of neuron apoptotic process	1/94	202/18493	0.644786	0.719782	0.68713	FAIM2	1
BP	GO:0007265	Ras protein signal transduction	2/94	430/18493	0.646089	0.719838	0.687184	RASSF1/RASGRF1	2
BP	GO:0030073	insulin secretion	1/94	203/18493	0.646612	0.719838	0.687184	CACNA2D2	1
BP	GO:0050679	positive regulation of epithelial cell proliferation	1/94	203/18493	0.646612	0.719838	0.687184	HYAL1	1
BP	GO:0090276	regulation of peptide hormone secretion	1/94	203/18493	0.646612	0.719838	0.687184	CACNA2D2	1
BP	GO:0032869	cellular response to insulin stimulus	1/94	204/18493	0.648428	0.721365	0.688641	GNAI2	1
BP	GO:0071229	cellular response to acid chemical	1/94	206/18493	0.652032	0.724878	0.691995	STRA8	1
BP	GO:0044242	cellular lipid catabolic process	1/94	207/18493	0.653821	0.726368	0.693418	SCARB1	1
BP	GO:0016197	endosomal transport	1/94	208/18493	0.655601	0.727323	0.69433	CHMP1A	1
BP	GO:0060348	bone development	1/94	208/18493	0.655601	0.727323	0.69433	MCPH1	1
BP	GO:0050708	regulation of protein secretion	2/94	438/18493	0.656082	0.727323	0.69433	HYAL2/CACNA2D2	2
BP	GO:0019932	second-messenger-mediated signaling	2/94	439/18493	0.657315	0.727323	0.69433	GNAI2/ADRA1D	2
BP	GO:0016051	carbohydrate biosynthetic process	1/94	209/18493	0.657371	0.727323	0.69433	CHST11	1
BP	GO:1903050	regulation of proteolysis involved in cellular protein catabolic process	1/94	209/18493	0.657371	0.727323	0.69433	DAB2	1
BP	GO:0043583	ear development	1/94	210/18493	0.659133	0.728279	0.695242	CDH23	1
BP	GO:0050663	cytokine secretion	1/94	210/18493	0.659133	0.728279	0.695242	HYAL2	1
BP	GO:0006888	ER to Golgi vesicle-mediated transport	1/94	211/18493	0.660885	0.728667	0.695612	TMEM115	1
BP	GO:0009952	anterior/posterior pattern specification	1/94	211/18493	0.660885	0.728667	0.695612	PBX1	1
BP	GO:0052547	regulation of peptidase activity	2/94	442/18493	0.660994	0.728667	0.695612	CTSH/DPEP1	2
BP	GO:0016064	immunoglobulin mediated immune response	1/94	212/18493	0.662629	0.728667	0.695612	C9	1
BP	GO:0045732	positive regulation of protein catabolic process	1/94	212/18493	0.662629	0.728667	0.695612	DAB2	1
BP	GO:0071804	cellular potassium ion transport	1/94	212/18493	0.662629	0.728667	0.695612	KCNB2	1
BP	GO:0071805	potassium ion transmembrane transport	1/94	212/18493	0.662629	0.728667	0.695612	KCNB2	1
BP	GO:0008037	cell recognition	1/94	213/18493	0.664364	0.729585	0.696489	SCARB1	1
BP	GO:0019724	B cell mediated immunity	1/94	213/18493	0.664364	0.729585	0.696489	C9	1
BP	GO:0017038	protein import	1/94	214/18493	0.666089	0.730986	0.697826	HYAL2	1
BP	GO:0007409	axonogenesis	2/94	449/18493	0.669458	0.733752	0.700467	SEMA3B/SEMA3F	2
BP	GO:0008406	gonad development	1/94	216/18493	0.669515	0.733752	0.700467	HYAL3	1
BP	GO:0008016	regulation of heart contraction	1/94	217/18493	0.671215	0.734127	0.700825	CTNNA3	1
BP	GO:0009108	coenzyme biosynthetic process	1/94	217/18493	0.671215	0.734127	0.700825	SCD5	1
BP	GO:0045444	fat cell differentiation	1/94	217/18493	0.671215	0.734127	0.700825	TBL1XR1	1
BP	GO:0044839	cell cycle G2/M phase transition	1/94	218/18493	0.672906	0.734985	0.701644	PBX1	1
BP	GO:0072331	signal transduction by p53 class mediator	1/94	218/18493	0.672906	0.734985	0.701644	WWOX	1
BP	GO:0023061	signal release	2/94	453/18493	0.674218	0.735923	0.70254	CHRNB4/CACNA2D2	2
BP	GO:0006469	negative regulation of protein kinase activity	1/94	222/18493	0.679584	0.739293	0.705756	HYAL2	1
BP	GO:0007160	cell-matrix adhesion	1/94	222/18493	0.679584	0.739293	0.705756	ONECUT2	1
BP	GO:0045137	development of primary sexual characteristics	1/94	222/18493	0.679584	0.739293	0.705756	HYAL3	1
BP	GO:0046578	regulation of Ras protein signal transduction	1/94	222/18493	0.679584	0.739293	0.705756	RASGRF1	1
BP	GO:0051048	negative regulation of secretion	1/94	222/18493	0.679584	0.739293	0.705756	GNAI2	1
BP	GO:0048285	organelle fission	2/94	458/18493	0.680092	0.739349	0.70581	CHMP1A/MEI4	2
BP	GO:1901605	alpha-amino acid metabolic process	1/94	223/18493	0.681233	0.740094	0.706521	DPEP1	1
BP	GO:0002791	regulation of peptide secretion	2/94	465/18493	0.688171	0.747131	0.713239	HYAL2/CACNA2D2	2
BP	GO:0051896	regulation of protein kinase B signaling	1/94	228/18493	0.68935	0.74791	0.713983	HYAL2	1
BP	GO:0051402	neuron apoptotic process	1/94	230/18493	0.69254	0.750868	0.716807	FAIM2	1
BP	GO:0097305	response to alcohol	1/94	231/18493	0.694122	0.752081	0.717965	GLB1	1
BP	GO:0033157	regulation of intracellular protein transport	1/94	232/18493	0.695696	0.753284	0.719113	HYAL2	1
BP	GO:0002758	innate immune response-activating signal transduction	1/94	233/18493	0.697263	0.754477	0.720251	HSP90B1	1
BP	GO:0006302	double-strand break repair	1/94	236/18493	0.701914	0.759004	0.724573	MORF4L1	1
BP	GO:0010975	regulation of neuron projection development	2/94	478/18493	0.702736	0.759386	0.724938	SEMA3B/SEMA3F	2
BP	GO:0015931	nucleobase-containing compound transport	1/94	237/18493	0.703449	0.75965	0.72519	SLC28A3	1
BP	GO:0006813	potassium ion transport	1/94	238/18493	0.704976	0.760793	0.726281	KCNB2	1
BP	GO:0009152	purine ribonucleotide biosynthetic process	1/94	239/18493	0.706495	0.761419	0.726879	SCD5	1
BP	GO:0051924	regulation of calcium ion transport	1/94	239/18493	0.706495	0.761419	0.726879	GNAI2	1
BP	GO:0009755	hormone-mediated signaling pathway	1/94	240/18493	0.708007	0.762541	0.72795	DAB2	1
BP	GO:0006839	mitochondrial transport	1/94	241/18493	0.70951	0.763147	0.728528	MIPEP	1
BP	GO:0046474	glycerophospholipid biosynthetic process	1/94	241/18493	0.70951	0.763147	0.728528	CPNE7	1
BP	GO:0043543	protein acylation	1/94	242/18493	0.711007	0.763743	0.729098	MORF4L1	1
BP	GO:1903362	regulation of cellular protein catabolic process	1/94	242/18493	0.711007	0.763743	0.729098	DAB2	1
BP	GO:0019318	hexose metabolic process	1/94	244/18493	0.713976	0.765412	0.730691	GLB1	1
BP	GO:0030072	peptide hormone secretion	1/94	244/18493	0.713976	0.765412	0.730691	CACNA2D2	1
BP	GO:0060047	heart contraction	1/94	244/18493	0.713976	0.765412	0.730691	CTNNA3	1
BP	GO:0031330	negative regulation of cellular catabolic process	1/94	245/18493	0.715449	0.765474	0.73075	PTPN3	1
BP	GO:0050730	regulation of peptidyl-tyrosine phosphorylation	1/94	245/18493	0.715449	0.765474	0.73075	HYAL2	1
BP	GO:0070374	positive regulation of ERK1 and ERK2 cascade	1/94	245/18493	0.715449	0.765474	0.73075	GNAI2	1
BP	GO:0051656	establishment of organelle localization	2/94	491/18493	0.71674	0.766032	0.731282	CHMP1A/MCPH1	2
BP	GO:0050714	positive regulation of protein secretion	1/94	246/18493	0.716915	0.766032	0.731282	HYAL2	1
BP	GO:0007611	learning or memory	1/94	247/18493	0.718373	0.766579	0.731805	RASGRF1	1
BP	GO:0050878	regulation of body fluid levels	2/94	493/18493	0.718845	0.766579	0.731805	GNAI2/HYAL2	2
BP	GO:0061564	axon development	2/94	493/18493	0.718845	0.766579	0.731805	SEMA3B/SEMA3F	2
BP	GO:0006352	DNA-templated transcription, initiation	1/94	248/18493	0.719824	0.767119	0.73232	TBX5	1
BP	GO:0071900	regulation of protein serine/threonine kinase activity	2/94	496/18493	0.721979	0.76891	0.73403	SASH1/HYAL2	2
BP	GO:0010951	negative regulation of endopeptidase activity	1/94	250/18493	0.722704	0.769006	0.734121	DPEP1	1
BP	GO:0090066	regulation of anatomical structure size	2/94	497/18493	0.723017	0.769006	0.734121	SEMA3B/SEMA3F	2
BP	GO:0090596	sensory organ morphogenesis	1/94	251/18493	0.724133	0.769183	0.734291	GNAT1	1
BP	GO:1901617	organic hydroxy compound biosynthetic process	1/94	251/18493	0.724133	0.769183	0.734291	ABCB11	1
BP	GO:0002218	activation of innate immune response	1/94	252/18493	0.725554	0.770178	0.73524	HSP90B1	1
BP	GO:0003013	circulatory system process	2/94	500/18493	0.726112	0.770178	0.73524	GNAI2/CTNNA3	2
BP	GO:0009260	ribonucleotide biosynthetic process	1/94	253/18493	0.726968	0.770178	0.73524	SCD5	1
BP	GO:0043491	protein kinase B signaling	1/94	253/18493	0.726968	0.770178	0.73524	HYAL2	1
BP	GO:0000209	protein polyubiquitination	1/94	257/18493	0.732554	0.775083	0.739923	SASH1	1
BP	GO:0045165	cell fate commitment	1/94	257/18493	0.732554	0.775083	0.739923	ONECUT2	1
BP	GO:0006164	purine nucleotide biosynthetic process	1/94	258/18493	0.733932	0.775464	0.740286	SCD5	1
BP	GO:0043406	positive regulation of MAP kinase activity	1/94	258/18493	0.733932	0.775464	0.740286	SASH1	1
BP	GO:0032868	response to insulin	1/94	259/18493	0.735304	0.775464	0.740286	GNAI2	1
BP	GO:0046390	ribose phosphate biosynthetic process	1/94	259/18493	0.735304	0.775464	0.740286	SCD5	1
BP	GO:0071383	cellular response to steroid hormone stimulus	1/94	259/18493	0.735304	0.775464	0.740286	DAB2	1
BP	GO:0043270	positive regulation of ion transport	1/94	260/18493	0.736668	0.776398	0.741178	SLC38A3	1
BP	GO:0010466	negative regulation of peptidase activity	1/94	261/18493	0.738026	0.776819	0.74158	DPEP1	1
BP	GO:0046883	regulation of hormone secretion	1/94	261/18493	0.738026	0.776819	0.74158	CACNA2D2	1
BP	GO:1903522	regulation of blood circulation	1/94	262/18493	0.739377	0.777736	0.742456	CTNNA3	1
BP	GO:0002793	positive regulation of peptide secretion	1/94	265/18493	0.743388	0.781448	0.745999	HYAL2	1
BP	GO:0006260	DNA replication	1/94	268/18493	0.747337	0.785091	0.749477	STRA8	1
BP	GO:0034504	protein localization to nucleus	1/94	269/18493	0.74864	0.785951	0.750298	HYAL2	1
BP	GO:0021700	developmental maturation	1/94	271/18493	0.751227	0.787647	0.751917	TUSC2	1
BP	GO:0072522	purine-containing compound biosynthetic process	1/94	271/18493	0.751227	0.787647	0.751917	SCD5	1
BP	GO:0016579	protein deubiquitination	1/94	276/18493	0.757578	0.793281	0.757295	USP41	1
BP	GO:0048511	rhythmic process	1/94	276/18493	0.757578	0.793281	0.757295	ZFHX3	1
BP	GO:0140014	mitotic nuclear division	1/94	277/18493	0.758829	0.794078	0.758056	CHMP1A	1
BP	GO:0044262	cellular carbohydrate metabolic process	1/94	278/18493	0.760074	0.794868	0.75881	GLB1	1
BP	GO:0016236	macroautophagy	1/94	279/18493	0.761312	0.795137	0.759067	NPRL2	1
BP	GO:0051188	cofactor biosynthetic process	1/94	279/18493	0.761312	0.795137	0.759067	SCD5	1
BP	GO:0009410	response to xenobiotic stimulus	1/94	282/18493	0.764989	0.798463	0.762242	DPEP1	1
BP	GO:0008654	phospholipid biosynthetic process	1/94	284/18493	0.767409	0.800474	0.764162	CPNE7	1
BP	GO:0050890	cognition	1/94	285/18493	0.768609	0.801211	0.764865	RASGRF1	1
BP	GO:0005996	monosaccharide metabolic process	1/94	287/18493	0.770992	0.802663	0.766252	GLB1	1
BP	GO:0009895	negative regulation of catabolic process	1/94	287/18493	0.770992	0.802663	0.766252	PTPN3	1
BP	GO:0030522	intracellular receptor signaling pathway	1/94	288/18493	0.772175	0.803379	0.766935	DAB2	1
BP	GO:0034599	cellular response to oxidative stress	1/94	289/18493	0.773351	0.804087	0.767611	DPEP1	1
BP	GO:0070646	protein modification by small protein removal	1/94	292/18493	0.776844	0.807201	0.770584	USP41	1
BP	GO:0090305	nucleic acid phosphodiester bond hydrolysis	1/94	295/18493	0.780284	0.810257	0.773501	MEI4	1
BP	GO:1901214	regulation of neuron death	1/94	296/18493	0.781419	0.810916	0.77413	FAIM2	1
BP	GO:0030216	keratinocyte differentiation	1/94	299/18493	0.784789	0.813892	0.776972	IRF6	1
BP	GO:0043010	camera-type eye development	1/94	302/18493	0.788108	0.816812	0.779759	GNAT1	1
BP	GO:0010506	regulation of autophagy	1/94	303/18493	0.789203	0.817424	0.780344	NPRL2	1
BP	GO:0046879	hormone secretion	1/94	306/18493	0.792454	0.820268	0.783058	CACNA2D2	1
BP	GO:0071375	cellular response to peptide hormone stimulus	1/94	307/18493	0.793527	0.820855	0.783618	GNAI2	1
BP	GO:0007204	positive regulation of cytosolic calcium ion concentration	1/94	309/18493	0.795656	0.822532	0.78522	FAM155A	1
BP	GO:0001701	in utero embryonic development	1/94	311/18493	0.797763	0.824186	0.786798	LMX1B	1
BP	GO:0001666	response to hypoxia	1/94	314/18493	0.800884	0.826357	0.788871	HSP90B1	1
BP	GO:0016050	vesicle organization	1/94	314/18493	0.800884	0.826357	0.788871	CHMP1A	1
BP	GO:0009914	hormone transport	1/94	316/18493	0.802937	0.827949	0.790391	CACNA2D2	1
BP	GO:0032984	protein-containing complex disassembly	1/94	317/18493	0.803957	0.828474	0.790891	CHMP1A	1
BP	GO:1903829	positive regulation of cellular protein localization	1/94	318/18493	0.80497	0.828992	0.791386	HYAL2	1
BP	GO:0042742	defense response to bacterium	1/94	319/18493	0.805979	0.829504	0.791875	TUSC2	1
BP	GO:0071902	positive regulation of protein serine/threonine kinase activity	1/94	323/18493	0.809962	0.83303	0.795241	SASH1	1
BP	GO:0006520	cellular amino acid metabolic process	1/94	324/18493	0.810946	0.83303	0.795241	DPEP1	1
BP	GO:0070372	regulation of ERK1 and ERK2 cascade	1/94	324/18493	0.810946	0.83303	0.795241	GNAI2	1
BP	GO:0036293	response to decreased oxygen levels	1/94	325/18493	0.811924	0.833506	0.795696	HSP90B1	1
BP	GO:0033044	regulation of chromosome organization	1/94	330/18493	0.81674	0.83792	0.799909	MCPH1	1
BP	GO:0032956	regulation of actin cytoskeleton organization	1/94	331/18493	0.817688	0.838363	0.800332	CDK10	1
BP	GO:0070997	neuron death	1/94	335/18493	0.821433	0.841671	0.80349	FAIM2	1
BP	GO:0009165	nucleotide biosynthetic process	1/94	344/18493	0.829585	0.84895	0.810439	SCD5	1
BP	GO:0030098	lymphocyte differentiation	1/94	344/18493	0.829585	0.84895	0.810439	TUSC2	1
BP	GO:1901293	nucleoside phosphate biosynthetic process	1/94	347/18493	0.832219	0.851109	0.8125	SCD5	1
BP	GO:0030198	extracellular matrix organization	1/94	348/18493	0.833088	0.851272	0.812656	CCDC80	1
BP	GO:0006959	humoral immune response	1/94	349/18493	0.833953	0.851272	0.812656	C9	1
BP	GO:0070482	response to oxygen levels	1/94	349/18493	0.833953	0.851272	0.812656	HSP90B1	1
BP	GO:0001654	eye development	1/94	351/18493	0.835669	0.851416	0.812794	GNAT1	1
BP	GO:0006732	coenzyme metabolic process	1/94	351/18493	0.835669	0.851416	0.812794	SCD5	1
BP	GO:0009913	epidermal cell differentiation	1/94	351/18493	0.835669	0.851416	0.812794	IRF6	1
BP	GO:0150063	visual system development	1/94	352/18493	0.83652	0.851749	0.813111	GNAT1	1
BP	GO:1901653	cellular response to peptide	1/94	356/18493	0.839883	0.854636	0.815867	GNAI2	1
BP	GO:0048880	sensory system development	1/94	357/18493	0.840713	0.854944	0.816161	GNAT1	1
BP	GO:0048193	Golgi vesicle transport	1/94	359/18493	0.84236	0.856082	0.817248	TMEM115	1
BP	GO:0050678	regulation of epithelial cell proliferation	1/94	368/18493	0.849565	0.862864	0.823722	HYAL1	1
BP	GO:0006631	fatty acid metabolic process	1/94	369/18493	0.850345	0.863116	0.823963	SCD5	1
BP	GO:0031346	positive regulation of cell projection organization	1/94	371/18493	0.851893	0.864147	0.824947	ZMYND10	1
BP	GO:0010639	negative regulation of organelle organization	1/94	384/18493	0.861579	0.873425	0.833804	CDK10	1
BP	GO:0018108	peptidyl-tyrosine phosphorylation	1/94	387/18493	0.863723	0.875052	0.835357	HYAL2	1
BP	GO:0018212	peptidyl-tyrosine modification	1/94	390/18493	0.865835	0.876644	0.836877	HYAL2	1
BP	GO:0051222	positive regulation of protein transport	1/94	402/18493	0.873962	0.884321	0.844206	HYAL2	1
BP	GO:0010256	endomembrane system organization	1/94	403/18493	0.874617	0.884432	0.844312	CHMP1A	1
BP	GO:0043588	skin development	1/94	412/18493	0.880362	0.889132	0.848799	IRF6	1
BP	GO:0051090	regulation of DNA-binding transcription factor activity	1/94	412/18493	0.880362	0.889132	0.848799	NLRC5	1
BP	GO:0043434	response to peptide hormone	1/94	417/18493	0.88344	0.891686	0.851236	GNAI2	1
BP	GO:0006605	protein targeting	1/94	424/18493	0.887618	0.895346	0.85473	MIPEP	1
BP	GO:0048608	reproductive structure development	1/94	428/18493	0.889938	0.897129	0.856432	HYAL3	1
BP	GO:0061458	reproductive system development	1/94	431/18493	0.891648	0.898294	0.857544	HYAL3	1
BP	GO:0002683	negative regulation of immune system process	1/94	437/18493	0.894988	0.90054	0.859689	NLRC5	1
BP	GO:1904951	positive regulation of establishment of protein localization	1/94	437/18493	0.894988	0.90054	0.859689	HYAL2	1
BP	GO:0002697	regulation of immune effector process	1/94	439/18493	0.896078	0.901078	0.860203	C9	1
BP	GO:0034248	regulation of cellular amide metabolic process	1/94	453/18493	0.903405	0.907883	0.866698	LRRTM3	1
BP	GO:0008544	epidermis development	1/94	458/18493	0.905896	0.909822	0.86855	IRF6	1
BP	GO:0006914	autophagy	1/94	466/18493	0.909749	0.912563	0.871166	NPRL2	1
BP	GO:0061919	process utilizing autophagic mechanism	1/94	466/18493	0.909749	0.912563	0.871166	NPRL2	1
BP	GO:0050907	detection of chemical stimulus involved in sensory perception	1/94	477/18493	0.914795	0.917056	0.875456	GNAT1	1
BP	GO:1901652	response to peptide	1/94	481/18493	0.916559	0.918258	0.876602	GNAI2	1
BP	GO:0009150	purine ribonucleotide metabolic process	1/94	488/18493	0.919561	0.920696	0.87893	SCD5	1
BP	GO:0008015	blood circulation	1/94	492/18493	0.921227	0.921796	0.87998	CTNNA3	1
BP	GO:0051051	negative regulation of transport	1/94	495/18493	0.922455	0.922455	0.88061	GNAI2	1
CC	GO:0000118	histone deacetylase complex	4/101	60/19659	0.000256619	0.0549164	0.054025	MORF4L1/MECOM/TRERF1/TBL1XR1	4
CC	GO:0005902	microvillus	4/101	83/19659	0.000883641	0.0945495	0.0930148	SCARB1/DPEP1/HYAL2/WWOX	4
CC	GO:0031225	anchored component of membrane	5/101	169/19659	0.00180335	0.128639	0.126551	GPC5/CNTN5/DPEP1/HYAL2/LYPD6B	5
CC	GO:0046658	anchored component of plasma membrane	3/101	58/19659	0.00330911	0.152984	0.150501	GPC5/CNTN5/HYAL2	3
CC	GO:0098858	actin-based cell projection	5/101	198/19659	0.00357439	0.152984	0.150501	SCARB1/DPEP1/HYAL2/CDH23/WWOX	5
CC	GO:0031528	microvillus membrane	2/101	23/19659	0.00616292	0.219811	0.216243	SCARB1/DPEP1	2
CC	GO:0005834	heterotrimeric G-protein complex	2/101	30/19659	0.010352	0.276917	0.272422	GNAI2/GNAT1	2
CC	GO:1905360	GTPase complex	2/101	30/19659	0.010352	0.276917	0.272422	GNAI2/GNAT1	2
CC	GO:0043202	lysosomal lumen	3/101	94/19659	0.0125886	0.299329	0.294471	GLB1/GPC5/HYAL1	3
CC	GO:0016324	apical plasma membrane	5/101	308/19659	0.0213807	0.417443	0.410667	GNAT1/DPEP1/OSMR/HYAL2/ZMYND10	5
CC	GO:0005771	multivesicular body	2/101	45/19659	0.0224161	0.417443	0.410667	CTSH/CHMP1A	2
CC	GO:0005667	transcription factor complex	5/101	356/19659	0.0366469	0.417443	0.410667	ZFHX3/TRERF1/PBX1/HYAL2/WWOX	5
CC	GO:0009898	cytoplasmic side of plasma membrane	3/101	149/19659	0.0415183	0.417443	0.410667	GNAI2/GNAT1/PTPN3	3
CC	GO:0045177	apical part of cell	5/101	373/19659	0.0433337	0.417443	0.410667	GNAT1/DPEP1/OSMR/HYAL2/ZMYND10	5
CC	GO:0098981	cholinergic synapse	1/101	10/19659	0.0502155	0.417443	0.410667	CHRNB4	1
CC	GO:0090575	RNA polymerase II transcription factor complex	3/101	161/19659	0.050231	0.417443	0.410667	PBX1/HYAL2/WWOX	3
CC	GO:0099240	intrinsic component of synaptic membrane	3/101	166/19659	0.0541041	0.417443	0.410667	LRRTM3/CNTN5/SLC6A5	3
CC	GO:0000815	ESCRT III complex	1/101	11/19659	0.0550976	0.417443	0.410667	CHMP1A	1
CC	GO:0034663	endoplasmic reticulum chaperone complex	1/101	11/19659	0.0550976	0.417443	0.410667	HSP90B1	1
CC	GO:0005775	vacuolar lumen	3/101	171/19659	0.0581167	0.417443	0.410667	GLB1/GPC5/HYAL1	3
CC	GO:0098562	cytoplasmic side of membrane	3/101	172/19659	0.0589358	0.417443	0.410667	GNAI2/GNAT1/PTPN3	3
CC	GO:0005614	interstitial matrix	1/101	12/19659	0.0599549	0.417443	0.410667	CCDC80	1
CC	GO:0008250	oligosaccharyltransferase complex	1/101	12/19659	0.0599549	0.417443	0.410667	STT3B	1
CC	GO:0017119	Golgi transport complex	1/101	12/19659	0.0599549	0.417443	0.410667	TMEM115	1
CC	GO:0099144	anchored component of synaptic membrane	1/101	12/19659	0.0599549	0.417443	0.410667	CNTN5	1
CC	GO:0000800	lateral element	1/101	13/19659	0.0647874	0.417443	0.410667	MEI4	1
CC	GO:0016580	Sin3 complex	1/101	13/19659	0.0647874	0.417443	0.410667	MORF4L1	1
CC	GO:0098889	intrinsic component of presynaptic membrane	2/101	84/19659	0.0694516	0.417443	0.410667	CNTN5/SLC6A5	2
CC	GO:0042622	photoreceptor outer segment membrane	1/101	14/19659	0.0695953	0.417443	0.410667	GNAT1	1
CC	GO:0097060	synaptic membrane	5/101	431/19659	0.0713785	0.417443	0.410667	LRRTM3/CNTN5/SLC6A5/CHRNB4/FAIM2	5
CC	GO:0045121	membrane raft	4/101	304/19659	0.0716491	0.417443	0.410667	GNAI2/SCARB1/HYAL2/FAIM2	4
CC	GO:0098857	membrane microdomain	4/101	305/19659	0.0723276	0.417443	0.410667	GNAI2/SCARB1/HYAL2/FAIM2	4
CC	GO:0031234	extrinsic component of cytoplasmic side of plasma membrane	2/101	89/19659	0.0767607	0.417443	0.410667	GNAI2/GNAT1	2
CC	GO:0036126	sperm flagellum	2/101	90/19659	0.0782508	0.417443	0.410667	HYAL3/ODF1	2
CC	GO:0070822	Sin3-type complex	1/101	16/19659	0.0791379	0.417443	0.410667	MORF4L1	1
CC	GO:0098589	membrane region	4/101	316/19659	0.0800071	0.417443	0.410667	GNAI2/SCARB1/HYAL2/FAIM2	4
CC	GO:0044798	nuclear transcription factor complex	3/101	198/19659	0.0820888	0.417443	0.410667	PBX1/HYAL2/WWOX	3
CC	GO:0005892	acetylcholine-gated channel complex	1/101	17/19659	0.0838728	0.417443	0.410667	CHRNB4	1
CC	GO:0031092	platelet alpha granule membrane	1/101	17/19659	0.0838728	0.417443	0.410667	PCDH7	1
CC	GO:0035859	Seh1-associated complex	1/101	17/19659	0.0838728	0.417443	0.410667	NPRL2	1
CC	GO:0042599	lamellar body	1/101	17/19659	0.0838728	0.417443	0.410667	CTSH	1
CC	GO:0097729	9+2 motile cilium	2/101	95/19659	0.0858355	0.417443	0.410667	HYAL3/ODF1	2
CC	GO:0046930	pore complex	1/101	18/19659	0.0885835	0.417443	0.410667	C9	1
CC	GO:0031362	anchored component of external side of plasma membrane	1/101	19/19659	0.0932703	0.417443	0.410667	HYAL2	1
CC	GO:0035267	NuA4 histone acetyltransferase complex	1/101	19/19659	0.0932703	0.417443	0.410667	MORF4L1	1
CC	GO:0043189	H4/H2A histone acetyltransferase complex	1/101	19/19659	0.0932703	0.417443	0.410667	MORF4L1	1
CC	GO:0071682	endocytic vesicle lumen	1/101	19/19659	0.0932703	0.417443	0.410667	HSP90B1	1
CC	GO:0000794	condensed nuclear chromosome	2/101	100/19659	0.0936321	0.417443	0.410667	CHMP1A/MEI4	2
CC	GO:0002080	acrosomal membrane	1/101	22/19659	0.107188	0.449769	0.442468	HYAL3	1
CC	GO:0032982	myosin filament	1/101	22/19659	0.107188	0.449769	0.442468	MYBPC1	1
CC	GO:0097225	sperm midpiece	1/101	22/19659	0.107188	0.449769	0.442468	HYAL3	1
CC	GO:0031233	intrinsic component of external side of plasma membrane	1/101	24/19659	0.116349	0.469785	0.462159	HYAL2	1
CC	GO:0097381	photoreceptor disc membrane	1/101	24/19659	0.116349	0.469785	0.462159	GNAT1	1
CC	GO:0032809	neuronal cell body membrane	1/101	26/19659	0.125416	0.487983	0.480062	KCNB2	1
CC	GO:0044298	cell body membrane	1/101	26/19659	0.125416	0.487983	0.480062	KCNB2	1
CC	GO:0036452	ESCRT complex	1/101	27/19659	0.129915	0.496463	0.488404	CHMP1A	1
CC	GO:1904813	ficolin-1-rich granule lumen	2/101	124/19659	0.133538	0.501355	0.493216	GLB1/CTSH	2
CC	GO:0030018	Z disc	2/101	126/19659	0.13702	0.503608	0.495434	MYBPC1/NEBL	2
CC	GO:0031430	M band	1/101	29/19659	0.138845	0.503608	0.495434	MYBPC1	1
CC	GO:0034451	centriolar satellite	1/101	30/19659	0.143276	0.511018	0.502723	ZMYND10	1
CC	GO:0005865	striated muscle thin filament	1/101	31/19659	0.147684	0.518106	0.509696	MYBPC1	1
CC	GO:0036379	myofilament	1/101	32/19659	0.15207	0.524887	0.516367	MYBPC1	1
CC	GO:0031674	I band	2/101	137/19659	0.156508	0.527314	0.518755	MYBPC1/NEBL	2
CC	GO:0031904	endosome lumen	1/101	34/19659	0.160775	0.527314	0.518755	CTSH	1
CC	GO:0044215	other organism	1/101	35/19659	0.165094	0.527314	0.518755	C9	1
CC	GO:0044216	other organism cell	1/101	35/19659	0.165094	0.527314	0.518755	C9	1
CC	GO:0044217	other organism part	1/101	35/19659	0.165094	0.527314	0.518755	C9	1
CC	GO:0032391	photoreceptor connecting cilium	1/101	38/19659	0.177919	0.533948	0.525281	GNAT1	1
CC	GO:0000795	synaptonemal complex	1/101	39/19659	0.182151	0.533948	0.525281	MEI4	1
CC	GO:0099086	synaptonemal structure	1/101	39/19659	0.182151	0.533948	0.525281	MEI4	1
CC	GO:0031672	A band	1/101	40/19659	0.186361	0.533948	0.525281	MYBPC1	1
CC	GO:0099699	integral component of synaptic membrane	2/101	154/19659	0.187545	0.533948	0.525281	LRRTM3/SLC6A5	2
CC	GO:0030139	endocytic vesicle	3/101	293/19659	0.191213	0.533948	0.525281	SCARB1/HYAL2/HSP90B1	3
CC	GO:0044441	ciliary part	4/101	441/19659	0.191622	0.533948	0.525281	GNAT1/HYAL3/CDK10/ODF1	4
CC	GO:0030667	secretory granule membrane	3/101	295/19659	0.193816	0.533948	0.525281	CHRNB4/HYAL3/PCDH7	3
CC	GO:1902562	H4 histone acetyltransferase complex	1/101	42/19659	0.194717	0.533948	0.525281	MORF4L1	1
CC	GO:0005891	voltage-gated calcium channel complex	1/101	43/19659	0.198863	0.533948	0.525281	CACNA2D2	1
CC	GO:0042734	presynaptic membrane	2/101	161/19659	0.200569	0.533948	0.525281	CNTN5/SLC6A5	2
CC	GO:0005788	endoplasmic reticulum lumen	3/101	301/19659	0.20168	0.533948	0.525281	SUMF1/ADAMTS7/HSP90B1	3
CC	GO:0034702	ion channel complex	3/101	301/19659	0.20168	0.533948	0.525281	CHRNB4/CACNA2D2/KCNB2	3
CC	GO:0019897	extrinsic component of plasma membrane	2/101	162/19659	0.202439	0.533948	0.525281	GNAI2/GNAT1	2
CC	GO:0070820	tertiary granule	2/101	164/19659	0.206184	0.533948	0.525281	CHRNB4/CTSH	2
CC	GO:0032420	stereocilium	1/101	45/19659	0.207092	0.533948	0.525281	CDH23	1
CC	GO:0001917	photoreceptor inner segment	1/101	48/19659	0.219279	0.534791	0.52611	GNAT1	1
CC	GO:0030496	midbody	2/101	172/19659	0.221238	0.534791	0.52611	GNAI2/HSP90B1	2
CC	GO:0045211	postsynaptic membrane	3/101	322/19659	0.229762	0.534791	0.52611	LRRTM3/CHRNB4/FAIM2	3
CC	GO:0031514	motile cilium	2/101	177/19659	0.230694	0.534791	0.52611	HYAL3/ODF1	2
CC	GO:0014704	intercalated disc	1/101	51/19659	0.23128	0.534791	0.52611	CTNNA3	1
CC	GO:0032421	stereocilium bundle	1/101	51/19659	0.23128	0.534791	0.52611	CDH23	1
CC	GO:0099061	integral component of postsynaptic density membrane	1/101	51/19659	0.23128	0.534791	0.52611	LRRTM3	1
CC	GO:1902495	transmembrane transporter complex	3/101	325/19659	0.233836	0.534791	0.52611	CHRNB4/CACNA2D2/KCNB2	3
CC	GO:0099146	intrinsic component of postsynaptic density membrane	1/101	54/19659	0.243098	0.534791	0.52611	LRRTM3	1
CC	GO:0098802	plasma membrane receptor complex	2/101	184/19659	0.243976	0.534791	0.52611	CHRNB4/OSMR	2
CC	GO:0031012	extracellular matrix	4/101	490/19659	0.244543	0.534791	0.52611	LRRTM3/GPC5/HSP90B1/CCDC80	4
CC	GO:1990351	transporter complex	3/101	333/19659	0.244761	0.534791	0.52611	CHRNB4/CACNA2D2/KCNB2	3
CC	GO:0101002	ficolin-1-rich granule	2/101	185/19659	0.245876	0.534791	0.52611	GLB1/CTSH	2
CC	GO:0031253	cell projection membrane	3/101	334/19659	0.246133	0.534791	0.52611	SCARB1/GNAT1/DPEP1	3
CC	GO:1904724	tertiary granule lumen	1/101	55/19659	0.246998	0.534791	0.52611	CTSH	1
CC	GO:0097223	sperm part	2/101	188/19659	0.251581	0.534791	0.52611	HYAL3/ODF1	2
CC	GO:0060205	cytoplasmic vesicle lumen	3/101	338/19659	0.251632	0.534791	0.52611	GLB1/CTSH/HSP90B1	3
CC	GO:0031983	vesicle lumen	3/101	339/19659	0.25301	0.534791	0.52611	GLB1/CTSH/HSP90B1	3
CC	GO:0005765	lysosomal membrane	3/101	344/19659	0.259916	0.534791	0.52611	SCARB1/NPRL2/DAB2	3
CC	GO:0098852	lytic vacuole membrane	3/101	345/19659	0.2613	0.534791	0.52611	SCARB1/NPRL2/DAB2	3
CC	GO:0001725	stress fiber	1/101	59/19659	0.262397	0.534791	0.52611	NEBL	1
CC	GO:0097517	contractile actin filament bundle	1/101	59/19659	0.262397	0.534791	0.52611	NEBL	1
CC	GO:0030017	sarcomere	2/101	197/19659	0.268715	0.542501	0.533695	MYBPC1/NEBL	2
CC	GO:0016459	myosin complex	1/101	65/19659	0.284914	0.5564	0.547368	MYBPC1	1
CC	GO:0034704	calcium channel complex	1/101	65/19659	0.284914	0.5564	0.547368	CACNA2D2	1
CC	GO:0035869	ciliary transition zone	1/101	65/19659	0.284914	0.5564	0.547368	GNAT1	1
CC	GO:0005905	clathrin-coated pit	1/101	66/19659	0.2886	0.5564	0.547368	DAB2	1
CC	GO:0099023	tethering complex	1/101	66/19659	0.2886	0.5564	0.547368	TMEM115	1
CC	GO:0032432	actin filament bundle	1/101	67/19659	0.292267	0.558381	0.549317	NEBL	1
CC	GO:0044449	contractile fiber part	2/101	214/19659	0.301048	0.558381	0.549317	MYBPC1/NEBL	2
CC	GO:0042641	actomyosin	1/101	71/19659	0.30675	0.558381	0.549317	NEBL	1
CC	GO:0044291	cell-cell contact zone	1/101	71/19659	0.30675	0.558381	0.549317	CTNNA3	1
CC	GO:0030016	myofibril	2/101	218/19659	0.30863	0.558381	0.549317	MYBPC1/NEBL	2
CC	GO:0034703	cation channel complex	2/101	219/19659	0.310523	0.558381	0.549317	CACNA2D2/KCNB2	2
CC	GO:0070821	tertiary granule membrane	1/101	73/19659	0.31388	0.558381	0.549317	CHRNB4	1
CC	GO:0000793	condensed chromosome	2/101	221/19659	0.314306	0.558381	0.549317	CHMP1A/MEI4	2
CC	GO:0099060	integral component of postsynaptic specialization membrane	1/101	74/19659	0.317419	0.558381	0.549317	LRRTM3	1
CC	GO:0098839	postsynaptic density membrane	1/101	75/19659	0.320939	0.558381	0.549317	LRRTM3	1
CC	GO:0098982	GABA-ergic synapse	1/101	75/19659	0.320939	0.558381	0.549317	CNTN5	1
CC	GO:0099056	integral component of presynaptic membrane	1/101	75/19659	0.320939	0.558381	0.549317	SLC6A5	1
CC	GO:0005901	caveola	1/101	77/19659	0.327925	0.558407	0.549343	SCARB1	1
CC	GO:0098948	intrinsic component of postsynaptic specialization membrane	1/101	77/19659	0.327925	0.558407	0.549343	LRRTM3	1
CC	GO:0043292	contractile fiber	2/101	229/19659	0.329394	0.558407	0.549343	MYBPC1/NEBL	2
CC	GO:0005811	lipid droplet	1/101	78/19659	0.331391	0.558407	0.549343	G0S2	1
CC	GO:0005774	vacuolar membrane	3/101	397/19659	0.334162	0.558676	0.549608	SCARB1/NPRL2/DAB2	3
CC	GO:0000123	histone acetyltransferase complex	1/101	84/19659	0.351821	0.574731	0.565402	MORF4L1	1
CC	GO:0001750	photoreceptor outer segment	1/101	84/19659	0.351821	0.574731	0.565402	GNAT1	1
CC	GO:0017053	transcriptional repressor complex	1/101	84/19659	0.351821	0.574731	0.565402	TBL1XR1	1
CC	GO:0005770	late endosome	2/101	243/19659	0.355574	0.576461	0.567104	CTSH/CHMP1A	2
CC	GO:0060170	ciliary membrane	1/101	89/19659	0.368373	0.582115	0.572666	GNAT1	1
CC	GO:0008076	voltage-gated potassium channel complex	1/101	90/19659	0.371633	0.582115	0.572666	KCNB2	1
CC	GO:0031091	platelet alpha granule	1/101	91/19659	0.374876	0.582115	0.572666	PCDH7	1
CC	GO:0035578	azurophil granule lumen	1/101	91/19659	0.374876	0.582115	0.572666	GLB1	1
CC	GO:0035579	specific granule membrane	1/101	91/19659	0.374876	0.582115	0.572666	CHRNB4	1
CC	GO:0005604	basement membrane	1/101	92/19659	0.378103	0.582115	0.572666	CCDC80	1
CC	GO:0032580	Golgi cisterna membrane	1/101	92/19659	0.378103	0.582115	0.572666	TMEM115	1
CC	GO:0031248	protein acetyltransferase complex	1/101	94/19659	0.384506	0.583577	0.574104	MORF4L1	1
CC	GO:1902493	acetyltransferase complex	1/101	94/19659	0.384506	0.583577	0.574104	MORF4L1	1
CC	GO:0016605	PML body	1/101	98/19659	0.397119	0.596978	0.587288	TDG	1
CC	GO:0034705	potassium channel complex	1/101	99/19659	0.400232	0.596978	0.587288	KCNB2	1
CC	GO:0072686	mitotic spindle	1/101	101/19659	0.40641	0.596978	0.587288	TBL1XR1	1
CC	GO:0044853	plasma membrane raft	1/101	102/19659	0.409475	0.596978	0.587288	SCARB1	1
CC	GO:0099634	postsynaptic specialization membrane	1/101	102/19659	0.409475	0.596978	0.587288	LRRTM3	1
CC	GO:0005796	Golgi lumen	1/101	103/19659	0.412525	0.596978	0.587288	GPC5	1
CC	GO:0001669	acrosomal vesicle	1/101	106/19659	0.421581	0.596978	0.587288	HYAL3	1
CC	GO:0042470	melanosome	1/101	106/19659	0.421581	0.596978	0.587288	HSP90B1	1
CC	GO:0048770	pigment granule	1/101	106/19659	0.421581	0.596978	0.587288	HSP90B1	1
CC	GO:0030665	clathrin-coated vesicle membrane	1/101	107/19659	0.424568	0.596978	0.587288	DAB2	1
CC	GO:0016363	nuclear matrix	1/101	108/19659	0.427541	0.596978	0.587288	CHMP1A	1
CC	GO:0097733	photoreceptor cell cilium	1/101	108/19659	0.427541	0.596978	0.587288	GNAT1	1
CC	GO:0097731	9+0 non-motile cilium	1/101	109/19659	0.430498	0.596978	0.587288	GNAT1	1
CC	GO:0005913	cell-cell adherens junction	1/101	110/19659	0.43344	0.596978	0.587288	CTNNA3	1
CC	GO:0019898	extrinsic component of membrane	2/101	287/19659	0.43518	0.596978	0.587288	GNAI2/GNAT1	2
CC	GO:0031985	Golgi cisterna	1/101	113/19659	0.442177	0.602713	0.592929	TMEM115	1
CC	GO:0015629	actin cytoskeleton	3/101	483/19659	0.453268	0.610531	0.60062	MYBPC1/NEBL/ONECUT2	3
CC	GO:0099055	integral component of postsynaptic membrane	1/101	117/19659	0.453618	0.610531	0.60062	LRRTM3	1
CC	GO:0036064	ciliary basal body	1/101	119/19659	0.459252	0.614249	0.604279	CDK10	1
CC	GO:0098936	intrinsic component of postsynaptic membrane	1/101	122/19659	0.467594	0.621523	0.611434	LRRTM3	1
CC	GO:0043204	perikaryon	1/101	125/19659	0.475809	0.628538	0.618335	KCNB2	1
CC	GO:0034774	secretory granule lumen	2/101	321/19659	0.493019	0.647277	0.63677	GLB1/CTSH	2
CC	GO:0001650	fibrillar center	1/101	134/19659	0.499708	0.648106	0.637586	DAB2	1
CC	GO:0034399	nuclear periphery	1/101	134/19659	0.499708	0.648106	0.637586	CHMP1A	1
CC	GO:0062023	collagen-containing extracellular matrix	2/101	332/19659	0.510934	0.656791	0.64613	GPC5/CCDC80	2
CC	GO:0005819	spindle	2/101	333/19659	0.512542	0.656791	0.64613	RASSF1/TBL1XR1	2
CC	GO:0097730	non-motile cilium	1/101	142/19659	0.520044	0.660093	0.649378	GNAT1	1
CC	GO:0098862	cluster of actin-based cell projections	1/101	144/19659	0.524999	0.660093	0.649378	CDH23	1
CC	GO:0005769	early endosome	2/101	341/19659	0.525285	0.660093	0.649378	HYAL3/CHMP1A	2
CC	GO:0005795	Golgi stack	1/101	145/19659	0.527458	0.660093	0.649378	TMEM115	1
CC	GO:0072562	blood microparticle	1/101	147/19659	0.532337	0.662326	0.651575	C9	1
CC	GO:0098978	glutamatergic synapse	2/101	350/19659	0.539355	0.667178	0.656349	LRRTM3/SEMA3F	2
CC	GO:0000922	spindle pole	1/101	154/19659	0.549024	0.668766	0.657911	RASSF1	1
CC	GO:0005766	primary lysosome	1/101	155/19659	0.551359	0.668766	0.657911	GLB1	1
CC	GO:0042582	azurophil granule	1/101	155/19659	0.551359	0.668766	0.657911	GLB1	1
CC	GO:0009897	external side of plasma membrane	2/101	359/19659	0.553138	0.668766	0.657911	OSMR/HYAL2	2
CC	GO:0042581	specific granule	1/101	160/19659	0.562857	0.676693	0.665708	CHRNB4	1
CC	GO:0030666	endocytic vesicle membrane	1/101	163/19659	0.569615	0.680992	0.669938	SCARB1	1
CC	GO:0030426	growth cone	1/101	165/19659	0.574062	0.682496	0.671418	RASGRF1	1
CC	GO:0030427	site of polarized growth	1/101	167/19659	0.578465	0.683931	0.672829	RASGRF1	1
CC	GO:0016607	nuclear speck	2/101	382/19659	0.587047	0.690264	0.679059	MORF4L1/MECOM	2
CC	GO:0030662	coated vesicle membrane	1/101	174/19659	0.593521	0.690662	0.679451	DAB2	1
CC	GO:0044450	microtubule organizing center part	1/101	179/19659	0.603948	0.690662	0.679451	ZMYND10	1
CC	GO:0005741	mitochondrial outer membrane	1/101	180/19659	0.606002	0.690662	0.679451	BCL2A1	1
CC	GO:0030136	clathrin-coated vesicle	1/101	180/19659	0.606002	0.690662	0.679451	DAB2	1
CC	GO:0044452	nucleolar part	1/101	180/19659	0.606002	0.690662	0.679451	DAB2	1
CC	GO:0043235	receptor complex	2/101	396/19659	0.60675	0.690662	0.679451	CHRNB4/OSMR	2
CC	GO:0005925	focal adhesion	2/101	402/19659	0.614977	0.695957	0.68466	HSP90B1/DAB2	2
CC	GO:0005924	cell-substrate adherens junction	2/101	405/19659	0.619041	0.695957	0.68466	HSP90B1/DAB2	2
CC	GO:0030027	lamellipodium	1/101	188/19659	0.622054	0.695957	0.68466	CTNNA3	1
CC	GO:0030055	cell-substrate junction	2/101	409/19659	0.62441	0.695957	0.68466	HSP90B1/DAB2	2
CC	GO:0032993	protein-DNA complex	1/101	201/19659	0.64677	0.717144	0.705503	TBX5	1
CC	GO:0031968	organelle outer membrane	1/101	204/19659	0.652242	0.718025	0.70637	BCL2A1	1
CC	GO:0019867	outer membrane	1/101	206/19659	0.655843	0.718025	0.70637	BCL2A1	1
CC	GO:0036464	cytoplasmic ribonucleoprotein granule	1/101	207/19659	0.65763	0.718025	0.70637	CTSH	1
CC	GO:0005911	cell-cell junction	2/101	442/19659	0.666506	0.722153	0.710431	PDZD2/CTNNA3	2
CC	GO:0016323	basolateral plasma membrane	1/101	213/19659	0.66816	0.722153	0.710431	SLC38A3	1
CC	GO:0035770	ribonucleoprotein granule	1/101	219/19659	0.678369	0.729503	0.717661	CTSH	1
CC	GO:0098793	presynapse	2/101	482/19659	0.712401	0.759624	0.747294	CNTN5/SLC6A5	2
CC	GO:0043025	neuronal cell body	2/101	483/19659	0.713479	0.759624	0.747294	GNAT1/KCNB2	2
CC	GO:0030135	coated vesicle	1/101	280/19659	0.766037	0.807547	0.794439	DAB2	1
CC	GO:0150034	distal axon	1/101	280/19659	0.766037	0.807547	0.794439	RASGRF1	1
CC	GO:0014069	postsynaptic density	1/101	316/19659	0.806191	0.84571	0.831982	LRRTM3	1
CC	GO:0032279	asymmetric synapse	1/101	320/19659	0.810207	0.845777	0.832049	LRRTM3	1
CC	GO:0099572	postsynaptic specialization	1/101	340/19659	0.829087	0.858967	0.845024	LRRTM3	1
CC	GO:0098984	neuron to neuron synapse	1/101	342/19659	0.830869	0.858967	0.845024	LRRTM3	1
CC	GO:0000790	nuclear chromatin	1/101	369/19659	0.853205	0.876741	0.862509	MORF4L1	1
CC	GO:0033267	axon part	1/101	373/19659	0.856256	0.876741	0.862509	RASGRF1	1
CC	GO:0031252	cell leading edge	1/101	390/19659	0.868536	0.885079	0.870713	CTNNA3	1
CC	GO:0005874	microtubule	1/101	414/19659	0.884123	0.896693	0.882138	RASSF1	1
CC	GO:0005635	nuclear envelope	1/101	461/19659	0.909539	0.910015	0.895243	HTATIP2	1
CC	GO:0005759	mitochondrial matrix	1/101	462/19659	0.910015	0.910015	0.895243	MIPEP	1
CC	GO:0010008	endosome membrane	1/101	462/19659	0.910015	0.910015	0.895243	CHMP1A	1
MF	GO:0016798	hydrolase activity, acting on glycosyl bonds	6/88	118/17632	2.74006e-05	0.00732739	0.00694174	GLB1/MACROD2/TDG/HYAL3/HYAL2/HYAL1	6
MF	GO:0015929	hexosaminidase activity	3/88	15/17632	5.23385e-05	0.00732739	0.00694174	HYAL3/HYAL2/HYAL1	3
MF	GO:0004553	hydrolase activity, hydrolyzing O-glycosyl compounds	4/88	95/17632	0.00130504	0.121804	0.115393	GLB1/HYAL3/HYAL2/HYAL1	4
MF	GO:0038191	neuropilin binding	2/88	19/17632	0.00398512	0.247162	0.234153	SEMA3B/SEMA3F	2
MF	GO:0031683	G-protein beta/gamma-subunit complex binding	2/88	20/17632	0.0044136	0.247162	0.234153	GNAI2/GNAT1	2
MF	GO:0030215	semaphorin receptor binding	2/88	23/17632	0.00582031	0.271614	0.257319	SEMA3B/SEMA3F	2
MF	GO:0045499	chemorepellent activity	2/88	27/17632	0.00797115	0.30438	0.28836	SEMA3B/SEMA3F	2
MF	GO:0072341	modified amino acid binding	3/88	86/17632	0.00912469	0.30438	0.28836	SCARB1/DPEP1/OSBPL10	3
MF	GO:0015175	neutral amino acid transmembrane transporter activity	2/88	30/17632	0.00978363	0.30438	0.28836	SLC6A5/SLC38A3	2
MF	GO:0008237	metallopeptidase activity	4/88	189/17632	0.0148328	0.31297	0.296498	CHMP1A/ADAMTS7/DPEP1/MIPEP	4
MF	GO:0043028	cysteine-type endopeptidase regulator activity involved in apoptotic process	2/88	42/17632	0.0186316	0.31297	0.296498	CTSH/DPEP1	2
MF	GO:0008307	structural constituent of muscle	2/88	44/17632	0.02034	0.31297	0.296498	MYBPC1/NEBL	2
MF	GO:0004177	aminopeptidase activity	2/88	46/17632	0.0221114	0.31297	0.296498	CTSH/DPEP1	2
MF	GO:0046873	metal ion transmembrane transporter activity	6/88	444/17632	0.0236469	0.31297	0.296498	FAM155A/SLC6A5/SLC28A3/CACNA2D2/ABCB11/KCNB2	6
MF	GO:0019955	cytokine binding	3/88	125/17632	0.0246723	0.31297	0.296498	IL10RA/OSMR/HYAL2	3
MF	GO:0008028	monocarboxylic acid transmembrane transporter activity	2/88	53/17632	0.028787	0.31297	0.296498	SLC38A3/ABCB11	2
MF	GO:0001786	phosphatidylserine binding	2/88	54/17632	0.0297988	0.31297	0.296498	SCARB1/OSBPL10	2
MF	GO:0015179	L-amino acid transmembrane transporter activity	2/88	54/17632	0.0297988	0.31297	0.296498	SLC6A5/SLC38A3	2
MF	GO:0019838	growth factor binding	3/88	137/17632	0.0312032	0.31297	0.296498	IL10RA/OSMR/HYAL2	3
MF	GO:0042054	histone methyltransferase activity	2/88	58/17632	0.033985	0.31297	0.296498	PRMT3/MECOM	2
MF	GO:0015293	symporter activity	3/88	142/17632	0.0341667	0.31297	0.296498	SLC6A5/SLC38A3/SLC28A3	3
MF	GO:0015081	sodium ion transmembrane transporter activity	3/88	150/17632	0.0392017	0.31297	0.296498	SLC6A5/SLC28A3/ABCB11	3
MF	GO:0005342	organic acid transmembrane transporter activity	3/88	156/17632	0.0432122	0.31297	0.296498	SLC6A5/SLC38A3/ABCB11	3
MF	GO:0046943	carboxylic acid transmembrane transporter activity	3/88	156/17632	0.0432122	0.31297	0.296498	SLC6A5/SLC38A3/ABCB11	3
MF	GO:0004576	oligosaccharyl transferase activity	1/88	10/17632	0.0488153	0.31297	0.296498	STT3B	1
MF	GO:0035615	clathrin adaptor activity	1/88	10/17632	0.0488153	0.31297	0.296498	DAB2	1
MF	GO:0051400	BH domain binding	1/88	10/17632	0.0488153	0.31297	0.296498	BCL2A1	1
MF	GO:0098748	endocytic adaptor activity	1/88	10/17632	0.0488153	0.31297	0.296498	DAB2	1
MF	GO:0015370	solute:sodium symporter activity	2/88	72/17632	0.0502616	0.31297	0.296498	SLC6A5/SLC28A3	2
MF	GO:0001618	virus receptor activity	2/88	74/17632	0.0527771	0.31297	0.296498	SCARB1/HYAL2	2
MF	GO:0015171	amino acid transmembrane transporter activity	2/88	74/17632	0.0527771	0.31297	0.296498	SLC6A5/SLC38A3	2
MF	GO:0104005	hijacked molecular function	2/88	74/17632	0.0527771	0.31297	0.296498	SCARB1/HYAL2	2
MF	GO:0008035	high-density lipoprotein particle binding	1/88	11/17632	0.0535653	0.31297	0.296498	SCARB1	1
MF	GO:0015174	basic amino acid transmembrane transporter activity	1/88	11/17632	0.0535653	0.31297	0.296498	SLC38A3	1
MF	GO:0008239	dipeptidyl-peptidase activity	1/88	12/17632	0.0582918	0.31297	0.296498	DPEP1	1
MF	GO:0016273	arginine N-methyltransferase activity	1/88	12/17632	0.0582918	0.31297	0.296498	PRMT3	1
MF	GO:0016274	protein-arginine N-methyltransferase activity	1/88	12/17632	0.0582918	0.31297	0.296498	PRMT3	1
MF	GO:0030548	acetylcholine receptor regulator activity	1/88	13/17632	0.062995	0.31297	0.296498	LYPD6B	1
MF	GO:0031404	chloride ion binding	1/88	13/17632	0.062995	0.31297	0.296498	TDG	1
MF	GO:0099602	neurotransmitter receptor regulator activity	1/88	13/17632	0.062995	0.31297	0.296498	LYPD6B	1
MF	GO:0008013	beta-catenin binding	2/88	82/17632	0.0632698	0.31297	0.296498	CTNNA3/TBL1XR1	2
MF	GO:0038024	cargo receptor activity	2/88	84/17632	0.0659951	0.31297	0.296498	SCARB1/DAB2	2
MF	GO:0019104	DNA N-glycosylase activity	1/88	14/17632	0.067675	0.31297	0.296498	TDG	1
MF	GO:0030983	mismatched DNA binding	1/88	14/17632	0.067675	0.31297	0.296498	TDG	1
MF	GO:0031005	filamin binding	1/88	14/17632	0.067675	0.31297	0.296498	NEBL	1
MF	GO:0031432	titin binding	1/88	14/17632	0.067675	0.31297	0.296498	MYBPC1	1
MF	GO:0032183	SUMO binding	1/88	14/17632	0.067675	0.31297	0.296498	TDG	1
MF	GO:0051015	actin filament binding	3/88	190/17632	0.0695804	0.31297	0.296498	CTNNA3/MYBPC1/NEBL	3
MF	GO:0005283	amino acid:sodium symporter activity	1/88	15/17632	0.0723319	0.31297	0.296498	SLC6A5	1
MF	GO:0005523	tropomyosin binding	1/88	15/17632	0.0723319	0.31297	0.296498	NEBL	1
MF	GO:0005545	1-phosphatidylinositol binding	1/88	15/17632	0.0723319	0.31297	0.296498	SCARB1	1
MF	GO:0008381	mechanosensitive ion channel activity	1/88	15/17632	0.0723319	0.31297	0.296498	FAM155A	1
MF	GO:0030169	low-density lipoprotein particle binding	1/88	15/17632	0.0723319	0.31297	0.296498	SCARB1	1
MF	GO:0031420	alkali metal ion binding	1/88	15/17632	0.0723319	0.31297	0.296498	TDG	1
MF	GO:0005496	steroid binding	2/88	89/17632	0.072976	0.31297	0.296498	OSBPL10/HSD11B1	2
MF	GO:0008276	protein methyltransferase activity	2/88	89/17632	0.072976	0.31297	0.296498	PRMT3/MECOM	2
MF	GO:0005261	cation channel activity	4/88	320/17632	0.0761558	0.31297	0.296498	FAM155A/CHRNB4/CACNA2D2/KCNB2	4
MF	GO:0003713	transcription coactivator activity	4/88	321/17632	0.0768358	0.31297	0.296498	TRERF1/HYAL2/WWOX/HTATIP2	4
MF	GO:0015125	bile acid transmembrane transporter activity	1/88	16/17632	0.0769657	0.31297	0.296498	ABCB11	1
MF	GO:0016805	dipeptidase activity	1/88	16/17632	0.0769657	0.31297	0.296498	DPEP1	1
MF	GO:0022848	acetylcholine-gated cation-selective channel activity	1/88	16/17632	0.0769657	0.31297	0.296498	CHRNB4	1
MF	GO:0030228	lipoprotein particle receptor activity	1/88	16/17632	0.0769657	0.31297	0.296498	SCARB1	1
MF	GO:0034185	apolipoprotein binding	1/88	16/17632	0.0769657	0.31297	0.296498	SCARB1	1
MF	GO:0051371	muscle alpha-actinin binding	1/88	16/17632	0.0769657	0.31297	0.296498	MYBPC1	1
MF	GO:0004896	cytokine receptor activity	2/88	92/17632	0.0772742	0.31297	0.296498	IL10RA/OSMR	2
MF	GO:0004935	adrenergic receptor activity	1/88	17/17632	0.0815767	0.31297	0.296498	ADRA1D	1
MF	GO:0008656	cysteine-type endopeptidase activator activity involved in apoptotic process	1/88	17/17632	0.0815767	0.31297	0.296498	CTSH	1
MF	GO:0042166	acetylcholine binding	1/88	17/17632	0.0815767	0.31297	0.296498	CHRNB4	1
MF	GO:0008170	N-methyltransferase activity	2/88	97/17632	0.0846103	0.31297	0.296498	PRMT3/MECOM	2
MF	GO:0008301	DNA binding, bending	1/88	18/17632	0.0861649	0.31297	0.296498	TRERF1	1
MF	GO:0016722	oxidoreductase activity, oxidizing metal ions	1/88	18/17632	0.0861649	0.31297	0.296498	CYB561D2	1
MF	GO:0008514	organic anion transmembrane transporter activity	3/88	209/17632	0.0868355	0.31297	0.296498	SLC6A5/SLC38A3/ABCB11	3
MF	GO:0004725	protein tyrosine phosphatase activity	2/88	100/17632	0.0891101	0.31297	0.296498	PALD1/PTPN3	2
MF	GO:0015238	drug transmembrane transporter activity	2/88	101/17632	0.0906257	0.31297	0.296498	SLC6A5/SLC38A3	2
MF	GO:0031435	mitogen-activated protein kinase kinase kinase binding	1/88	19/17632	0.0907305	0.31297	0.296498	SASH1	1
MF	GO:0022839	ion gated channel activity	4/88	342/17632	0.0918178	0.31297	0.296498	FAM155A/CHRNB4/CACNA2D2/KCNB2	4
MF	GO:0015294	solute:cation symporter activity	2/88	103/17632	0.0936798	0.31297	0.296498	SLC6A5/SLC28A3	2
MF	GO:0042562	hormone binding	2/88	104/17632	0.095218	0.31297	0.296498	CHRNB4/CTSH	2
MF	GO:0008329	signaling pattern recognition receptor activity	1/88	20/17632	0.0952734	0.31297	0.296498	SCARB1	1
MF	GO:0016505	peptidase activator activity involved in apoptotic process	1/88	20/17632	0.0952734	0.31297	0.296498	CTSH	1
MF	GO:0038187	pattern recognition receptor activity	1/88	20/17632	0.0952734	0.31297	0.296498	SCARB1	1
MF	GO:0051861	glycolipid binding	1/88	20/17632	0.0952734	0.31297	0.296498	DPEP1	1
MF	GO:0022804	active transmembrane transporter activity	4/88	348/17632	0.0963391	0.31297	0.296498	SLC6A5/SLC38A3/SLC28A3/ABCB11	4
MF	GO:0022836	gated channel activity	4/88	351/17632	0.0986389	0.31297	0.296498	FAM155A/CHRNB4/CACNA2D2/KCNB2	4
MF	GO:0005416	amino acid:cation symporter activity	1/88	21/17632	0.099794	0.31297	0.296498	SLC6A5	1
MF	GO:0005540	hyaluronic acid binding	1/88	21/17632	0.099794	0.31297	0.296498	HYAL2	1
MF	GO:0016799	hydrolase activity, hydrolyzing N-glycosyl compounds	1/88	21/17632	0.099794	0.31297	0.296498	TDG	1
MF	GO:0050750	low-density lipoprotein particle receptor binding	1/88	21/17632	0.099794	0.31297	0.296498	HSP90B1	1
MF	GO:0047485	protein N-terminus binding	2/88	107/17632	0.0998762	0.31297	0.296498	MORF4L1/TBL1XR1	2
MF	GO:0015291	secondary active transmembrane transporter activity	3/88	223/17632	0.100597	0.31297	0.296498	SLC6A5/SLC38A3/SLC28A3	3
MF	GO:0050431	transforming growth factor beta binding	1/88	22/17632	0.104292	0.320899	0.30401	HYAL2	1
MF	GO:0015464	acetylcholine receptor activity	1/88	23/17632	0.108768	0.325808	0.30866	CHRNB4	1
MF	GO:0004222	metalloendopeptidase activity	2/88	113/17632	0.109378	0.325808	0.30866	ADAMTS7/MIPEP	2
MF	GO:0008238	exopeptidase activity	2/88	113/17632	0.109378	0.325808	0.30866	CTSH/DPEP1	2
MF	GO:0000983	transcription factor activity, RNA polymerase II core promoter sequence-specific DNA binding	1/88	24/17632	0.113222	0.330231	0.312851	LMX1B	1
MF	GO:0043027	cysteine-type endopeptidase inhibitor activity involved in apoptotic process	1/88	24/17632	0.113222	0.330231	0.312851	DPEP1	1
MF	GO:0004197	cysteine-type endopeptidase activity	2/88	118/17632	0.117473	0.339096	0.321249	CTSH/USP41	2
MF	GO:0070325	lipoprotein particle receptor binding	1/88	26/17632	0.122064	0.347123	0.328854	HSP90B1	1
MF	GO:0005262	calcium channel activity	2/88	123/17632	0.125714	0.347123	0.328854	FAM155A/CACNA2D2	2
MF	GO:0001968	fibronectin binding	1/88	27/17632	0.126452	0.347123	0.328854	CCDC80	1
MF	GO:0005328	neurotransmitter:sodium symporter activity	1/88	27/17632	0.126452	0.347123	0.328854	SLC6A5	1
MF	GO:0033764	steroid dehydrogenase activity, acting on the CH-OH group of donors, NAD or NADP as acceptor	1/88	27/17632	0.126452	0.347123	0.328854	HSD11B1	1
MF	GO:0015077	monovalent inorganic cation transmembrane transporter activity	4/88	387/17632	0.128174	0.348434	0.330095	SLC6A5/SLC28A3/ABCB11/KCNB2	4
MF	GO:0071813	lipoprotein particle binding	1/88	28/17632	0.130819	0.34885	0.330489	SCARB1	1
MF	GO:0071814	protein-lipid complex binding	1/88	28/17632	0.130819	0.34885	0.330489	SCARB1	1
MF	GO:0005343	organic acid:sodium symporter activity	1/88	29/17632	0.135164	0.357036	0.338244	SLC6A5	1
MF	GO:0051393	alpha-actinin binding	1/88	31/17632	0.143789	0.37627	0.356467	MYBPC1	1
MF	GO:0001530	lipopolysaccharide binding	1/88	33/17632	0.15233	0.378107	0.358207	SCARB1	1
MF	GO:0005251	delayed rectifier potassium channel activity	1/88	33/17632	0.15233	0.378107	0.358207	KCNB2	1
MF	GO:0015248	sterol transporter activity	1/88	33/17632	0.15233	0.378107	0.358207	OSBPL10	1
MF	GO:0015662	ATPase activity, coupled to transmembrane movement of ions, phosphorylative mechanism	1/88	33/17632	0.15233	0.378107	0.358207	ABCB11	1
MF	GO:0016229	steroid dehydrogenase activity	1/88	33/17632	0.15233	0.378107	0.358207	HSD11B1	1
MF	GO:0015085	calcium ion transmembrane transporter activity	2/88	139/17632	0.152934	0.378107	0.358207	FAM155A/CACNA2D2	2
MF	GO:0016757	transferase activity, transferring glycosyl groups	3/88	272/17632	0.154748	0.378107	0.358207	HYAL1/STT3B/GLT8D2	3
MF	GO:0005543	phospholipid binding	4/88	417/17632	0.155294	0.378107	0.358207	CPNE7/SCARB1/DPEP1/OSBPL10	4
MF	GO:0022843	voltage-gated cation channel activity	2/88	143/17632	0.159911	0.37911	0.359156	CACNA2D2/KCNB2	2
MF	GO:0005231	excitatory extracellular ligand-gated ion channel activity	1/88	35/17632	0.160786	0.37911	0.359156	CHRNB4	1
MF	GO:0005096	GTPase activator activity	3/88	279/17632	0.163129	0.37911	0.359156	NPRL2/TBC1D1/SIPA1L2	3
MF	GO:0005216	ion channel activity	4/88	427/17632	0.164786	0.37911	0.359156	FAM155A/CHRNB4/CACNA2D2/KCNB2	4
MF	GO:0004693	cyclin-dependent protein serine/threonine kinase activity	1/88	36/17632	0.164983	0.37911	0.359156	CDK10	1
MF	GO:0017080	sodium channel regulator activity	1/88	36/17632	0.164983	0.37911	0.359156	PTPN3	1
MF	GO:0005319	lipid transporter activity	2/88	146/17632	0.165183	0.37911	0.359156	OSBPL10/ABCB11	2
MF	GO:0097472	cyclin-dependent protein kinase activity	1/88	37/17632	0.169159	0.385076	0.364809	CDK10	1
MF	GO:0015932	nucleobase-containing compound transmembrane transporter activity	1/88	39/17632	0.177449	0.391059	0.370477	SLC28A3	1
MF	GO:0016504	peptidase activator activity	1/88	39/17632	0.177449	0.391059	0.370477	CTSH	1
MF	GO:0042805	actinin binding	1/88	39/17632	0.177449	0.391059	0.370477	MYBPC1	1
MF	GO:0022838	substrate-specific channel activity	4/88	442/17632	0.179409	0.391059	0.370477	FAM155A/CHRNB4/CACNA2D2/KCNB2	4
MF	GO:0008757	S-adenosylmethionine-dependent methyltransferase activity	2/88	155/17632	0.181176	0.391059	0.370477	PRMT3/MECOM	2
MF	GO:0001784	phosphotyrosine residue binding	1/88	40/17632	0.181563	0.391059	0.370477	PTPN3	1
MF	GO:1901505	carbohydrate derivative transmembrane transporter activity	1/88	40/17632	0.181563	0.391059	0.370477	SLC28A3	1
MF	GO:0001228	DNA-binding transcription activator activity, RNA polymerase II-specific	4/88	449/17632	0.186381	0.398371	0.377404	IRF6/PBX1/ONECUT2/TBX5	4
MF	GO:1904315	transmitter-gated ion channel activity involved in regulation of postsynaptic membrane potential	1/88	42/17632	0.189731	0.40246	0.381278	CHRNB4	1
MF	GO:0004712	protein serine/threonine/tyrosine kinase activity	1/88	43/17632	0.193785	0.406568	0.38517	RPS6KA2	1
MF	GO:0015485	cholesterol binding	1/88	44/17632	0.197818	0.406568	0.38517	OSBPL10	1
MF	GO:0042887	amide transmembrane transporter activity	1/88	44/17632	0.197818	0.406568	0.38517	SLC38A3	1
MF	GO:1901618	organic hydroxy compound transmembrane transporter activity	1/88	44/17632	0.197818	0.406568	0.38517	ABCB11	1
MF	GO:0030695	GTPase regulator activity	3/88	309/17632	0.20047	0.406568	0.38517	NPRL2/TBC1D1/SIPA1L2	3
MF	GO:0018024	histone-lysine N-methyltransferase activity	1/88	45/17632	0.201832	0.406568	0.38517	MECOM	1
MF	GO:0099529	neurotransmitter receptor activity involved in regulation of postsynaptic membrane potential	1/88	45/17632	0.201832	0.406568	0.38517	CHRNB4	1
MF	GO:0015267	channel activity	4/88	467/17632	0.204706	0.40856	0.387057	FAM155A/CHRNB4/CACNA2D2/KCNB2	4
MF	GO:0022803	passive transmembrane transporter activity	4/88	468/17632	0.205739	0.40856	0.387057	FAM155A/CHRNB4/CACNA2D2/KCNB2	4
MF	GO:0098960	postsynaptic neurotransmitter receptor activity	1/88	47/17632	0.2098	0.41369	0.391917	CHRNB4	1
MF	GO:0005245	voltage-gated calcium channel activity	1/88	48/17632	0.213754	0.415633	0.393758	CACNA2D2	1
MF	GO:0035254	glutamate receptor binding	1/88	48/17632	0.213754	0.415633	0.393758	RASGRF1	1
MF	GO:0005080	protein kinase C binding	1/88	49/17632	0.217689	0.417486	0.395513	TDG	1
MF	GO:0045309	protein phosphorylated amino acid binding	1/88	49/17632	0.217689	0.417486	0.395513	PTPN3	1
MF	GO:0032934	sterol binding	1/88	50/17632	0.221604	0.422103	0.399887	OSBPL10	1
MF	GO:0005044	scavenger receptor activity	1/88	51/17632	0.2255	0.426622	0.404168	SCARB1	1
MF	GO:0008509	anion transmembrane transporter activity	3/88	330/17632	0.227727	0.427048	0.404572	SLC6A5/SLC38A3/ABCB11	3
MF	GO:0008146	sulfotransferase activity	1/88	52/17632	0.229377	0.427048	0.404572	CHST11	1
MF	GO:0004721	phosphoprotein phosphatase activity	2/88	182/17632	0.230301	0.427048	0.404572	PALD1/PTPN3	2
MF	GO:0005544	calcium-dependent phospholipid binding	1/88	53/17632	0.233234	0.428815	0.406246	CPNE7	1
MF	GO:0005326	neurotransmitter transporter activity	1/88	54/17632	0.237073	0.428815	0.406246	SLC6A5	1
MF	GO:0008022	protein C-terminus binding	2/88	187/17632	0.239517	0.428815	0.406246	SASH1/DAB2	2
MF	GO:0042165	neurotransmitter binding	1/88	55/17632	0.240892	0.428815	0.406246	CHRNB4	1
MF	GO:0043022	ribosome binding	1/88	55/17632	0.240892	0.428815	0.406246	PRMT3	1
MF	GO:0043621	protein self-association	1/88	55/17632	0.240892	0.428815	0.406246	TDG	1
MF	GO:0030276	clathrin binding	1/88	57/17632	0.248474	0.428815	0.406246	DAB2	1
MF	GO:0004869	cysteine-type endopeptidase inhibitor activity	1/88	58/17632	0.252237	0.428815	0.406246	DPEP1	1
MF	GO:0016667	oxidoreductase activity, acting on a sulfur group of donors	1/88	58/17632	0.252237	0.428815	0.406246	SUMF1	1
MF	GO:0019213	deacetylase activity	1/88	58/17632	0.252237	0.428815	0.406246	MACROD2	1
MF	GO:0008234	cysteine-type peptidase activity	2/88	195/17632	0.2543	0.428815	0.406246	CTSH/USP41	2
MF	GO:0008227	G protein-coupled amine receptor activity	1/88	59/17632	0.255982	0.428815	0.406246	ADRA1D	1
[truncated: 117 more rows]

## Sheet: EAS_Altai_0.3, KEGG
ID	Description	GeneRatio	BgRatio	pvalue	p.adjust	qvalue	geneID	Count
hsa00531	Glycosaminoglycan degradation	4/41	19/8016	2.16007e-06	0.000263528	0.000263528	2720/8372/8692/3373	4
hsa04142	Lysosome	4/41	123/8016	0.00344806	0.210332	0.210332	2720/1512/285362/3373	4
hsa04979	Cholesterol metabolism	2/41	50/8016	0.0267847	0.587407	0.587407	949/8647	2
hsa04261	Adrenergic signaling in cardiomyocytes	3/41	149/8016	0.0401226	0.587407	0.587407	2771/9254/146	3
hsa04927	Cortisol synthesis and secretion	2/41	65/8016	0.0433535	0.587407	0.587407	949/5087	2
hsa04934	Cushing syndrome	3/41	155/8016	0.0442694	0.587407	0.587407	2771/949/5087	3
hsa04976	Bile secretion	2/41	72/8016	0.0521023	0.587407	0.587407	949/8647	2
hsa05412	Arrhythmogenic right ventricular cardiomyopathy (ARVC)	2/41	77/8016	0.0587058	0.587407	0.587407	9254/29119	2
hsa04010	MAPK signaling pathway	4/41	295/8016	0.0627133	0.587407	0.587407	5923/6196/2122/9254	4
hsa04360	Axon guidance	3/41	181/8016	0.0645965	0.587407	0.587407	2771/7869/6405	3
hsa00604	Glycosphingolipid biosynthesis - ganglio series	1/41	15/8016	0.0740971	0.587407	0.587407	2720	1
hsa04727	GABAergic synapse	2/41	89/8016	0.0756423	0.587407	0.587407	2771/10991	2
hsa00511	Other glycan degradation	1/41	18/8016	0.08826	0.587407	0.587407	2720	1
hsa04914	Progesterone-mediated oocyte maturation	2/41	99/8016	0.0907969	0.587407	0.587407	2771/6196	2
hsa00532	Glycosaminoglycan biosynthesis - chondroitin sulfate / dermatan sulfate	1/41	20/8016	0.0975843	0.587407	0.587407	50515	1
hsa04964	Proximal tubule bicarbonate reclamation	1/41	23/8016	0.111397	0.587407	0.587407	10991	1
hsa04670	Leukocyte transendothelial migration	2/41	112/8016	0.111696	0.587407	0.587407	2771/29119	2
hsa04725	Cholinergic synapse	2/41	112/8016	0.111696	0.587407	0.587407	2771/1143	2
hsa05145	Toxoplasmosis	2/41	112/8016	0.111696	0.587407	0.587407	2771/3587	2
hsa04724	Glutamatergic synapse	2/41	114/8016	0.115017	0.587407	0.587407	2771/10991	2
hsa04977	Vitamin digestion and absorption	1/41	24/8016	0.115955	0.587407	0.587407	949	1
hsa04152	AMPK signaling pathway	2/41	120/8016	0.125132	0.587407	0.587407	79966/23216	2
hsa01040	Biosynthesis of unsaturated fatty acids	1/41	27/8016	0.129492	0.587407	0.587407	79966	1
hsa04744	Phototransduction	1/41	28/8016	0.13396	0.587407	0.587407	2779	1
hsa04392	Hippo signaling pathway - multiple species	1/41	29/8016	0.138405	0.587407	0.587407	11186	1
hsa00052	Galactose metabolism	1/41	31/8016	0.147229	0.587407	0.587407	2720	1
hsa04210	Apoptosis	2/41	136/8016	0.153072	0.587407	0.587407	1512/597	2
hsa03410	Base excision repair	1/41	33/8016	0.155964	0.587407	0.587407	6996	1
hsa04915	Estrogen signaling pathway	2/41	138/8016	0.15665	0.587407	0.587407	2771/7184	2
hsa05020	Prion diseases	1/41	35/8016	0.164612	0.587407	0.587407	735	1
hsa00513	Various types of N-glycan biosynthesis	1/41	39/8016	0.18165	0.587407	0.587407	201595	1
hsa04150	mTOR signaling pathway	2/41	153/8016	0.183966	0.587407	0.587407	6196/10641	2
hsa04921	Oxytocin signaling pathway	2/41	153/8016	0.183966	0.587407	0.587407	2771/9254	2
hsa04390	Hippo signaling pathway	2/41	154/8016	0.185813	0.587407	0.587407	11186/29119	2
hsa04975	Fat digestion and absorption	1/41	41/8016	0.190041	0.587407	0.587407	949	1
hsa05219	Bladder cancer	1/41	41/8016	0.190041	0.587407	0.587407	11186	1
hsa04630	JAK-STAT signaling pathway	2/41	162/8016	0.200689	0.587407	0.587407	3587/9180	2
hsa02010	ABC transporters	1/41	45/8016	0.206572	0.587407	0.587407	8647	1
hsa04141	Protein processing in endoplasmic reticulum	2/41	166/8016	0.208183	0.587407	0.587407	7184/201595	2
hsa04022	cGMP-PKG signaling pathway	2/41	167/8016	0.210062	0.587407	0.587407	2771/146	2
hsa00600	Sphingolipid metabolism	1/41	47/8016	0.214714	0.587407	0.587407	2720	1
hsa05030	Cocaine addiction	1/41	49/8016	0.222774	0.587407	0.587407	2771	1
hsa00510	N-Glycan biosynthesis	1/41	50/8016	0.226774	0.587407	0.587407	201595	1
hsa04913	Ovarian steroidogenesis	1/41	51/8016	0.230754	0.587407	0.587407	949	1
hsa05202	Transcriptional misregulation in cancer	2/41	186/8016	0.246052	0.587407	0.587407	5087/597	2
hsa04923	Regulation of lipolysis in adipocytes	1/41	55/8016	0.246473	0.587407	0.587407	2771	1
hsa01212	Fatty acid metabolism	1/41	57/8016	0.254215	0.587407	0.587407	79966	1
hsa05213	Endometrial cancer	1/41	58/8016	0.258057	0.587407	0.587407	29119	1
hsa00140	Steroid hormone biosynthesis	1/41	60/8016	0.265683	0.587407	0.587407	3290	1
hsa04730	Long-term depression	1/41	60/8016	0.265683	0.587407	0.587407	2771	1
hsa05223	Non-small cell lung cancer	1/41	66/8016	0.288105	0.587407	0.587407	11186	1
hsa04720	Long-term potentiation	1/41	67/8016	0.291776	0.587407	0.587407	6196	1
hsa05221	Acute myeloid leukemia	1/41	67/8016	0.291776	0.587407	0.587407	597	1
hsa04015	Rap1 signaling pathway	2/41	210/8016	0.291866	0.587407	0.587407	2771/57568	2
hsa04924	Renin secretion	1/41	69/8016	0.299064	0.587407	0.587407	2771	1
hsa04520	Adherens junction	1/41	71/8016	0.306278	0.587407	0.587407	29119	1
hsa05100	Bacterial invasion of epithelial cells	1/41	73/8016	0.31342	0.587407	0.587407	29119	1
hsa04918	Thyroid hormone synthesis	1/41	74/8016	0.316964	0.587407	0.587407	7184	1
hsa05163	Human cytomegalovirus infection	2/41	225/8016	0.320412	0.587407	0.587407	2771/3587	2
hsa04971	Gastric acid secretion	1/41	75/8016	0.32049	0.587407	0.587407	2771	1
hsa00980	Metabolism of xenobiotics by cytochrome P450	1/41	76/8016	0.323998	0.587407	0.587407	3290	1
hsa03320	PPAR signaling pathway	1/41	76/8016	0.323998	0.587407	0.587407	79966	1
hsa05133	Pertussis	1/41	76/8016	0.323998	0.587407	0.587407	2771	1
hsa05220	Chronic myeloid leukemia	1/41	76/8016	0.323998	0.587407	0.587407	2122	1
hsa04721	Synaptic vesicle cycle	1/41	78/8016	0.330962	0.587407	0.587407	9152	1
hsa04014	Ras signaling pathway	2/41	232/8016	0.33366	0.587407	0.587407	11186/5923	2
hsa05204	Chemical carcinogenesis	1/41	82/8016	0.34468	0.587407	0.587407	3290	1
hsa04610	Complement and coagulation cascades	1/41	85/8016	0.354788	0.587407	0.587407	735	1
hsa04260	Cardiac muscle contraction	1/41	86/8016	0.358124	0.587407	0.587407	9254	1
hsa04540	Gap junction	1/41	88/8016	0.364744	0.587407	0.587407	2771	1
hsa04144	Endocytosis	2/41	249/8016	0.365539	0.587407	0.587407	5119/1601	2
hsa04970	Salivary secretion	1/41	90/8016	0.371298	0.587407	0.587407	146	1
hsa05410	Hypertrophic cardiomyopathy (HCM)	1/41	90/8016	0.371298	0.587407	0.587407	9254	1
hsa05032	Morphine addiction	1/41	91/8016	0.374551	0.587407	0.587407	2771	1
hsa04657	IL-17 signaling pathway	1/41	94/8016	0.384209	0.587407	0.587407	7184	1
hsa05414	Dilated cardiomyopathy (DCM)	1/41	96/8016	0.390567	0.587407	0.587407	9254	1
hsa04713	Circadian entrainment	1/41	97/8016	0.393722	0.587407	0.587407	2771	1
hsa05215	Prostate cancer	1/41	97/8016	0.393722	0.587407	0.587407	7184	1
hsa01522	Endocrine resistance	1/41	98/8016	0.396861	0.587407	0.587407	8647	1
hsa04925	Aldosterone synthesis and secretion	1/41	98/8016	0.396861	0.587407	0.587407	949	1
hsa04061	Viral protein interaction with cytokine and cytokine receptor	1/41	100/8016	0.403091	0.587407	0.587407	3587	1
hsa04916	Melanogenesis	1/41	101/8016	0.406183	0.587407	0.587407	2771	1
hsa04064	NF-kappa B signaling pathway	1/41	102/8016	0.409259	0.587407	0.587407	597	1
hsa05142	Chagas disease (American trypanosomiasis)	1/41	102/8016	0.409259	0.587407	0.587407	2771	1
hsa05146	Amoebiasis	1/41	102/8016	0.409259	0.587407	0.587407	735	1
hsa04928	Parathyroid hormone synthesis, secretion and action	1/41	106/8016	0.421408	0.597811	0.597811	2771	1
hsa04931	Insulin resistance	1/41	108/8016	0.427391	0.59933	0.59933	6196	1
hsa04060	Cytokine-cytokine receptor interaction	2/41	294/8016	0.446977	0.606118	0.606118	3587/9180	2
hsa04726	Serotonergic synapse	1/41	115/8016	0.447859	0.606118	0.606118	2771	1
hsa04071	Sphingolipid signaling pathway	1/41	119/8016	0.459233	0.606118	0.606118	2771	1
hsa04722	Neurotrophin signaling pathway	1/41	119/8016	0.459233	0.606118	0.606118	6196	1
hsa04935	Growth hormone synthesis, secretion and action	1/41	119/8016	0.459233	0.606118	0.606118	2771	1
hsa05135	Yersinia infection	1/41	120/8016	0.462041	0.606118	0.606118	6196	1
hsa04611	Platelet activation	1/41	124/8016	0.47313	0.612798	0.612798	2771	1
hsa04114	Oocyte meiosis	1/41	128/8016	0.483995	0.612798	0.612798	6196	1
hsa04926	Relaxin signaling pathway	1/41	129/8016	0.486677	0.612798	0.612798	2771	1
hsa04270	Vascular smooth muscle contraction	1/41	132/8016	0.494642	0.612798	0.612798	146	1
hsa04728	Dopaminergic synapse	1/41	132/8016	0.494642	0.612798	0.612798	2771	1
hsa05322	Systemic lupus erythematosus	1/41	133/8016	0.49727	0.612798	0.612798	735	1
hsa04371	Apelin signaling pathway	1/41	137/8016	0.50765	0.614961	0.614961	2771	1
hsa05418	Fluid shear stress and atherosclerosis	1/41	139/8016	0.512761	0.614961	0.614961	7184	1
hsa04550	Signaling pathways regulating pluripotency of stem cells	1/41	140/8016	0.515297	0.614961	0.614961	463	1
hsa05012	Parkinson disease	1/41	142/8016	0.520331	0.614961	0.614961	2771	1
hsa04080	Neuroactive ligand-receptor interaction	2/41	340/8016	0.524229	0.614961	0.614961	1143/146	2
hsa04723	Retrograde endocannabinoid signaling	1/41	148/8016	0.535128	0.617159	0.617159	2771	1
hsa05226	Gastric cancer	1/41	149/8016	0.53755	0.617159	0.617159	29119	1
hsa04145	Phagosome	1/41	152/8016	0.544744	0.617159	0.617159	949	1
hsa04151	PI3K-Akt signaling pathway	2/41	354/8016	0.546338	0.617159	0.617159	9180/7184	2
hsa05160	Hepatitis C	1/41	155/8016	0.551828	0.617642	0.617642	949	1
hsa04310	Wnt signaling pathway	1/41	160/8016	0.563397	0.624225	0.624225	79718	1
hsa04217	Necroptosis	1/41	162/8016	0.567943	0.624225	0.624225	5119	1
hsa05152	Tuberculosis	1/41	180/8016	0.606829	0.66101	0.66101	3587	1
hsa05034	Alcoholism	1/41	184/8016	0.614995	0.663977	0.663977	2771	1
hsa04062	Chemokine signaling pathway	1/41	189/8016	0.62497	0.668827	0.668827	2771	1
hsa04020	Calcium signaling pathway	1/41	193/8016	0.632768	0.671284	0.671284	146	1
hsa04510	Focal adhesion	1/41	199/8016	0.644169	0.677488	0.677488	5923	1
hsa05205	Proteoglycans in cancer	1/41	204/8016	0.653406	0.681329	0.681329	117581	1
hsa05170	Human immunodeficiency virus 1 infection	1/41	212/8016	0.6677	0.685873	0.685873	2771	1
hsa05132	Salmonella infection	1/41	214/8016	0.671182	0.685873	0.685873	7184	1
hsa04024	cAMP signaling pathway	1/41	216/8016	0.674629	0.685873	0.685873	2771	1
hsa04714	Thermogenesis	1/41	231/8016	0.699382	0.705162	0.705162	6196	1
hsa05206	MicroRNAs in cancer	1/41	310/8016	0.802335	0.802335	0.802335	11186	1

## Sheet: EUR_Altai_0.3, DO
ID	Description	GeneRatio	BgRatio	pvalue	p.adjust	qvalue	geneID	Count
DOID:8469	influenza	1/2	113/8007	0.0280279	0.0964734	0.0761632	ATP1B1	1
DOID:2621	autonomic nervous system neoplasm	1/2	375/8007	0.0914802	0.0964734	0.0761632	ATP1B1	1
DOID:769	neuroblastoma	1/2	375/8007	0.0914802	0.0964734	0.0761632	ATP1B1	1
DOID:1192	peripheral nervous system neoplasm	1/2	396/8007	0.0964734	0.0964734	0.0761632	ATP1B1	1

## Sheet: EUR_Altai_0.3, GO
ONTOLOGY	ID	Description	GeneRatio	BgRatio	pvalue	p.adjust	qvalue	geneID	Count
BP	GO:0031346	positive regulation of cell projection organization	3/11	371/18493	0.00117236	0.0944456	0.0543259	SEMA7A/MAGI2/AKIRIN1	3
BP	GO:0050900	leukocyte migration	3/11	478/18493	0.00242547	0.0944456	0.0543259	SLC7A10/ATP1B1/AKIRIN1	3
BP	GO:0051668	localization within membrane	2/11	143/18493	0.00311977	0.0944456	0.0543259	ATP1B1/MAGI2	2
BP	GO:0032328	alanine transport	1/11	10/18493	0.00593374	0.0944456	0.0543259	SLC7A10	1
BP	GO:0032926	negative regulation of activin receptor signaling pathway	1/11	10/18493	0.00593374	0.0944456	0.0543259	MAGI2	1
BP	GO:0072015	glomerular visceral epithelial cell development	1/11	11/18493	0.00652535	0.0944456	0.0543259	MAGI2	1
BP	GO:0050920	regulation of chemotaxis	2/11	210/18493	0.00659815	0.0944456	0.0543259	SEMA7A/AKIRIN1	2
BP	GO:0010935	regulation of macrophage cytokine production	1/11	12/18493	0.00711664	0.0944456	0.0543259	SEMA7A	1
BP	GO:0038180	nerve growth factor signaling pathway	1/11	12/18493	0.00711664	0.0944456	0.0543259	MAGI2	1
BP	GO:0048642	negative regulation of skeletal muscle tissue development	1/11	12/18493	0.00711664	0.0944456	0.0543259	AKIRIN1	1
BP	GO:0072310	glomerular epithelial cell development	1/11	12/18493	0.00711664	0.0944456	0.0543259	MAGI2	1
BP	GO:0097104	postsynaptic membrane assembly	1/11	12/18493	0.00711664	0.0944456	0.0543259	MAGI2	1
BP	GO:0060560	developmental growth involved in morphogenesis	2/11	227/18493	0.00767	0.0944456	0.0543259	SEMA7A/MAGI2	2
BP	GO:0014842	regulation of skeletal muscle satellite cell proliferation	1/11	13/18493	0.00770761	0.0944456	0.0543259	AKIRIN1	1
BP	GO:0030007	cellular potassium ion homeostasis	1/11	13/18493	0.00770761	0.0944456	0.0543259	ATP1B1	1
BP	GO:0051451	myoblast migration	1/11	13/18493	0.00770761	0.0944456	0.0543259	AKIRIN1	1
BP	GO:0007039	protein catabolic process in the vacuole	1/11	14/18493	0.00829826	0.0944456	0.0543259	CPA2	1
BP	GO:0010248	establishment or maintenance of transmembrane electrochemical gradient	1/11	14/18493	0.00829826	0.0944456	0.0543259	ATP1B1	1
BP	GO:0010759	positive regulation of macrophage chemotaxis	1/11	14/18493	0.00829826	0.0944456	0.0543259	AKIRIN1	1
BP	GO:0010934	macrophage cytokine production	1/11	14/18493	0.00829826	0.0944456	0.0543259	SEMA7A	1
BP	GO:0014841	skeletal muscle satellite cell proliferation	1/11	14/18493	0.00829826	0.0944456	0.0543259	AKIRIN1	1
BP	GO:0036376	sodium ion export across plasma membrane	1/11	14/18493	0.00829826	0.0944456	0.0543259	ATP1B1	1
BP	GO:0071850	mitotic cell cycle arrest	1/11	14/18493	0.00829826	0.0944456	0.0543259	MAGI2	1
BP	GO:0060047	heart contraction	2/11	244/18493	0.0088158	0.0944456	0.0543259	ATP1B1/SGCZ	2
BP	GO:0014857	regulation of skeletal muscle cell proliferation	1/11	15/18493	0.00888859	0.0944456	0.0543259	AKIRIN1	1
BP	GO:0097091	synaptic vesicle clustering	1/11	15/18493	0.00888859	0.0944456	0.0543259	MAGI2	1
BP	GO:0003015	heart process	2/11	252/18493	0.00938021	0.0944456	0.0543259	ATP1B1/SGCZ	2
BP	GO:0014856	skeletal muscle cell proliferation	1/11	16/18493	0.0094786	0.0944456	0.0543259	AKIRIN1	1
BP	GO:0055119	relaxation of cardiac muscle	1/11	16/18493	0.0094786	0.0944456	0.0543259	ATP1B1	1
BP	GO:2000651	positive regulation of sodium ion transmembrane transporter activity	1/11	16/18493	0.0094786	0.0944456	0.0543259	ATP1B1	1
BP	GO:0006883	cellular sodium ion homeostasis	1/11	17/18493	0.0100683	0.0944456	0.0543259	ATP1B1	1
BP	GO:0061081	positive regulation of myeloid leukocyte cytokine production involved in immune response	1/11	17/18493	0.0100683	0.0944456	0.0543259	SEMA7A	1
BP	GO:0061318	renal filtration cell differentiation	1/11	17/18493	0.0100683	0.0944456	0.0543259	MAGI2	1
BP	GO:0072112	glomerular visceral epithelial cell differentiation	1/11	17/18493	0.0100683	0.0944456	0.0543259	MAGI2	1
BP	GO:1905523	positive regulation of macrophage migration	1/11	17/18493	0.0100683	0.0944456	0.0543259	AKIRIN1	1
BP	GO:0010976	positive regulation of neuron projection development	2/11	269/18493	0.0106324	0.0944456	0.0543259	SEMA7A/MAGI2	2
BP	GO:0060485	mesenchyme development	2/11	269/18493	0.0106324	0.0944456	0.0543259	SEMA7A/BNC2	2
BP	GO:0072311	glomerular epithelial cell differentiation	1/11	18/18493	0.0106577	0.0944456	0.0543259	MAGI2	1
BP	GO:0010592	positive regulation of lamellipodium assembly	1/11	20/18493	0.0118355	0.0944456	0.0543259	AKIRIN1	1
BP	GO:0043586	tongue development	1/11	20/18493	0.0118355	0.0944456	0.0543259	BNC2	1
BP	GO:0046716	muscle cell cellular homeostasis	1/11	20/18493	0.0118355	0.0944456	0.0543259	SGCZ	1
BP	GO:0032516	positive regulation of phosphoprotein phosphatase activity	1/11	21/18493	0.0124239	0.0944456	0.0543259	MAGI2	1
BP	GO:0072010	glomerular epithelium development	1/11	21/18493	0.0124239	0.0944456	0.0543259	MAGI2	1
BP	GO:1902307	positive regulation of sodium ion transmembrane transport	1/11	21/18493	0.0124239	0.0944456	0.0543259	ATP1B1	1
BP	GO:2001014	regulation of skeletal muscle cell differentiation	1/11	21/18493	0.0124239	0.0944456	0.0543259	AKIRIN1	1
BP	GO:0045663	positive regulation of myoblast differentiation	1/11	22/18493	0.013012	0.0944456	0.0543259	AKIRIN1	1
BP	GO:0002092	positive regulation of receptor internalization	1/11	24/18493	0.0141872	0.0944456	0.0543259	MAGI2	1
BP	GO:0010758	regulation of macrophage chemotaxis	1/11	24/18493	0.0141872	0.0944456	0.0543259	AKIRIN1	1
BP	GO:0032925	regulation of activin receptor signaling pathway	1/11	24/18493	0.0141872	0.0944456	0.0543259	MAGI2	1
BP	GO:0086064	cell communication by electrical coupling involved in cardiac conduction	1/11	24/18493	0.0141872	0.0944456	0.0543259	ATP1B1	1
BP	GO:1901018	positive regulation of potassium ion transmembrane transporter activity	1/11	24/18493	0.0141872	0.0944456	0.0543259	ATP1B1	1
BP	GO:0048843	negative regulation of axon extension involved in axon guidance	1/11	26/18493	0.0153612	0.0944456	0.0543259	SEMA7A	1
BP	GO:0010882	regulation of cardiac muscle contraction by calcium ion signaling	1/11	27/18493	0.0159477	0.0944456	0.0543259	ATP1B1	1
BP	GO:0055075	potassium ion homeostasis	1/11	28/18493	0.0165339	0.0944456	0.0543259	ATP1B1	1
BP	GO:0061082	myeloid leukocyte cytokine production	1/11	28/18493	0.0165339	0.0944456	0.0543259	SEMA7A	1
BP	GO:0086013	membrane repolarization during cardiac muscle cell action potential	1/11	28/18493	0.0165339	0.0944456	0.0543259	ATP1B1	1
BP	GO:1902668	negative regulation of axon guidance	1/11	28/18493	0.0165339	0.0944456	0.0543259	SEMA7A	1
BP	GO:1902745	positive regulation of lamellipodium organization	1/11	28/18493	0.0165339	0.0944456	0.0543259	AKIRIN1	1
BP	GO:0010644	cell communication by electrical coupling	1/11	29/18493	0.0171197	0.0944456	0.0543259	ATP1B1	1
BP	GO:0071709	membrane assembly	1/11	30/18493	0.0177053	0.0944456	0.0543259	MAGI2	1
BP	GO:1904837	beta-catenin-TCF complex assembly	1/11	30/18493	0.0177053	0.0944456	0.0543259	TCF7L1	1
BP	GO:0045666	positive regulation of neuron differentiation	2/11	356/18493	0.0181202	0.0944456	0.0543259	SEMA7A/MAGI2	2
BP	GO:0003401	axis elongation	1/11	31/18493	0.0182905	0.0944456	0.0543259	MAGI2	1
BP	GO:0086011	membrane repolarization during action potential	1/11	31/18493	0.0182905	0.0944456	0.0543259	ATP1B1	1
BP	GO:0090075	relaxation of muscle	1/11	31/18493	0.0182905	0.0944456	0.0543259	ATP1B1	1
BP	GO:0021988	olfactory lobe development	1/11	32/18493	0.0188755	0.0944456	0.0543259	SEMA7A	1
BP	GO:0032594	protein transport within lipid bilayer	1/11	32/18493	0.0188755	0.0944456	0.0543259	ATP1B1	1
BP	GO:0048841	regulation of axon extension involved in axon guidance	1/11	32/18493	0.0188755	0.0944456	0.0543259	SEMA7A	1
BP	GO:0099068	postsynapse assembly	1/11	32/18493	0.0188755	0.0944456	0.0543259	MAGI2	1
BP	GO:1905521	regulation of macrophage migration	1/11	33/18493	0.0194601	0.0944456	0.0543259	AKIRIN1	1
BP	GO:0051271	negative regulation of cellular component movement	2/11	374/18493	0.0198852	0.0944456	0.0543259	SEMA7A/MAGI2	2
BP	GO:0010765	positive regulation of sodium ion transport	1/11	34/18493	0.0200443	0.0944456	0.0543259	ATP1B1	1
BP	GO:0010922	positive regulation of phosphatase activity	1/11	34/18493	0.0200443	0.0944456	0.0543259	MAGI2	1
BP	GO:0043403	skeletal muscle tissue regeneration	1/11	34/18493	0.0200443	0.0944456	0.0543259	AKIRIN1	1
BP	GO:0140115	export across plasma membrane	1/11	34/18493	0.0200443	0.0944456	0.0543259	ATP1B1	1
BP	GO:0044091	membrane biogenesis	1/11	35/18493	0.0206283	0.0944456	0.0543259	MAGI2	1
BP	GO:0048246	macrophage chemotaxis	1/11	35/18493	0.0206283	0.0944456	0.0543259	AKIRIN1	1
BP	GO:0040013	negative regulation of locomotion	2/11	386/18493	0.0211012	0.0944456	0.0543259	SEMA7A/MAGI2	2
BP	GO:0010591	regulation of lamellipodium assembly	1/11	36/18493	0.021212	0.0944456	0.0543259	AKIRIN1	1
BP	GO:0015804	neutral amino acid transport	1/11	37/18493	0.0217953	0.0944456	0.0543259	SLC7A10	1
BP	GO:0048846	axon extension involved in axon guidance	1/11	37/18493	0.0217953	0.0944456	0.0543259	SEMA7A	1
BP	GO:1901021	positive regulation of calcium ion transmembrane transporter activity	1/11	37/18493	0.0217953	0.0944456	0.0543259	ATP1B1	1
BP	GO:1902284	neuron projection extension involved in neuron projection guidance	1/11	37/18493	0.0217953	0.0944456	0.0543259	SEMA7A	1
BP	GO:0001941	postsynaptic membrane organization	1/11	39/18493	0.022961	0.0944456	0.0543259	MAGI2	1
BP	GO:0038179	neurotrophin signaling pathway	1/11	39/18493	0.022961	0.0944456	0.0543259	MAGI2	1
BP	GO:0045773	positive regulation of axon extension	1/11	39/18493	0.022961	0.0944456	0.0543259	SEMA7A	1
BP	GO:0071526	semaphorin-plexin signaling pathway	1/11	40/18493	0.0235434	0.0944456	0.0543259	SEMA7A	1
BP	GO:1901381	positive regulation of potassium ion transmembrane transport	1/11	40/18493	0.0235434	0.0944456	0.0543259	ATP1B1	1
BP	GO:1990573	potassium ion import across plasma membrane	1/11	40/18493	0.0235434	0.0944456	0.0543259	ATP1B1	1
BP	GO:0050919	negative chemotaxis	1/11	41/18493	0.0241255	0.0944456	0.0543259	SEMA7A	1
BP	GO:0099622	cardiac muscle cell membrane repolarization	1/11	41/18493	0.0241255	0.0944456	0.0543259	ATP1B1	1
BP	GO:0030517	negative regulation of axon extension	1/11	42/18493	0.0247073	0.0944456	0.0543259	SEMA7A	1
BP	GO:0071622	regulation of granulocyte chemotaxis	1/11	42/18493	0.0247073	0.0944456	0.0543259	AKIRIN1	1
BP	GO:0071675	regulation of mononuclear cell migration	1/11	42/18493	0.0247073	0.0944456	0.0543259	AKIRIN1	1
BP	GO:0003416	endochondral bone growth	1/11	43/18493	0.0252887	0.0944456	0.0543259	BNC2	1
BP	GO:0032924	activin receptor signaling pathway	1/11	43/18493	0.0252887	0.0944456	0.0543259	MAGI2	1
BP	GO:0035307	positive regulation of protein dephosphorylation	1/11	43/18493	0.0252887	0.0944456	0.0543259	MAGI2	1
BP	GO:1902667	regulation of axon guidance	1/11	43/18493	0.0252887	0.0944456	0.0543259	SEMA7A	1
BP	GO:0035850	epithelial cell differentiation involved in kidney development	1/11	44/18493	0.0258698	0.0945803	0.0544034	MAGI2	1
BP	GO:0010107	potassium ion import	1/11	45/18493	0.0264506	0.0945803	0.0544034	ATP1B1	1
BP	GO:0098868	bone growth	1/11	45/18493	0.0264506	0.0945803	0.0544034	BNC2	1
BP	GO:1905517	macrophage migration	1/11	46/18493	0.0270311	0.0945803	0.0544034	AKIRIN1	1
BP	GO:0002720	positive regulation of cytokine production involved in immune response	1/11	47/18493	0.0276113	0.0945803	0.0544034	SEMA7A	1
BP	GO:0043268	positive regulation of potassium ion transport	1/11	47/18493	0.0276113	0.0945803	0.0544034	ATP1B1	1
BP	GO:0055078	sodium ion homeostasis	1/11	48/18493	0.0281912	0.0945803	0.0544034	ATP1B1	1
BP	GO:1902743	regulation of lamellipodium organization	1/11	48/18493	0.0281912	0.0945803	0.0544034	AKIRIN1	1
BP	GO:0050769	positive regulation of neurogenesis	2/11	453/18493	0.0284484	0.0945803	0.0544034	SEMA7A/MAGI2	2
BP	GO:0086009	membrane repolarization	1/11	49/18493	0.0287708	0.0945803	0.0544034	ATP1B1	1
BP	GO:1990090	cellular response to nerve growth factor stimulus	1/11	49/18493	0.0287708	0.0945803	0.0544034	MAGI2	1
BP	GO:0016055	Wnt signaling pathway	2/11	463/18493	0.0296235	0.0945803	0.0544034	TCF7L1/MAGI2	2
BP	GO:0198738	cell-cell signaling by wnt	2/11	465/18493	0.0298609	0.0945803	0.0544034	TCF7L1/MAGI2	2
BP	GO:0048260	positive regulation of receptor-mediated endocytosis	1/11	51/18493	0.0299289	0.0945803	0.0544034	MAGI2	1
BP	GO:0002090	regulation of receptor internalization	1/11	52/18493	0.0305075	0.0945803	0.0544034	MAGI2	1
BP	GO:0048641	regulation of skeletal muscle tissue development	1/11	52/18493	0.0305075	0.0945803	0.0544034	AKIRIN1	1
BP	GO:1990089	response to nerve growth factor	1/11	52/18493	0.0305075	0.0945803	0.0544034	MAGI2	1
BP	GO:2000649	regulation of sodium ion transmembrane transporter activity	1/11	52/18493	0.0305075	0.0945803	0.0544034	ATP1B1	1
BP	GO:0043113	receptor clustering	1/11	53/18493	0.0310858	0.0945803	0.0544034	MAGI2	1
BP	GO:0045661	regulation of myoblast differentiation	1/11	53/18493	0.0310858	0.0945803	0.0544034	AKIRIN1	1
BP	GO:1902475	L-alpha-amino acid transmembrane transport	1/11	53/18493	0.0310858	0.0945803	0.0544034	SLC7A10	1
BP	GO:0010975	regulation of neuron projection development	2/11	478/18493	0.0314229	0.0945803	0.0544034	SEMA7A/MAGI2	2
BP	GO:0061005	cell differentiation involved in kidney development	1/11	54/18493	0.0316638	0.0945803	0.0544034	MAGI2	1
BP	GO:0001755	neural crest cell migration	1/11	55/18493	0.0322415	0.0945803	0.0544034	SEMA7A	1
BP	GO:0032781	positive regulation of ATPase activity	1/11	55/18493	0.0322415	0.0945803	0.0544034	ATP1B1	1
BP	GO:0051898	negative regulation of protein kinase B signaling	1/11	55/18493	0.0322415	0.0945803	0.0544034	MAGI2	1
BP	GO:0035306	positive regulation of dephosphorylation	1/11	56/18493	0.0328189	0.0945803	0.0544034	MAGI2	1
BP	GO:0045843	negative regulation of striated muscle tissue development	1/11	56/18493	0.0328189	0.0945803	0.0544034	AKIRIN1	1
BP	GO:0086065	cell communication involved in cardiac conduction	1/11	56/18493	0.0328189	0.0945803	0.0544034	ATP1B1	1
BP	GO:0008015	blood circulation	2/11	492/18493	0.0331418	0.0947512	0.0545017	ATP1B1/SGCZ	2
BP	GO:0048635	negative regulation of muscle organ development	1/11	57/18493	0.0333959	0.0947512	0.0545017	AKIRIN1	1
BP	GO:1901862	negative regulation of muscle tissue development	1/11	58/18493	0.0339726	0.0953856	0.0548666	AKIRIN1	1
BP	GO:0003013	circulatory system process	2/11	500/18493	0.0341408	0.0953856	0.0548666	ATP1B1/SGCZ	2
BP	GO:0032835	glomerulus development	1/11	60/18493	0.0351252	0.0973925	0.056021	MAGI2	1
BP	GO:0050922	negative regulation of chemotaxis	1/11	62/18493	0.0362764	0.0990834	0.0569936	SEMA7A	1
BP	GO:1902305	regulation of sodium ion transmembrane transport	1/11	62/18493	0.0362764	0.0990834	0.0569936	ATP1B1	1
BP	GO:0060071	Wnt signaling pathway, planar cell polarity pathway	1/11	63/18493	0.0368516	0.0991742	0.0570458	MAGI2	1
BP	GO:1901016	regulation of potassium ion transmembrane transporter activity	1/11	63/18493	0.0368516	0.0991742	0.0570458	ATP1B1	1
BP	GO:0042246	tissue regeneration	1/11	65/18493	0.038001	0.100785	0.0579726	AKIRIN1	1
BP	GO:0090175	regulation of establishment of planar polarity	1/11	65/18493	0.038001	0.100785	0.0579726	MAGI2	1
BP	GO:0015807	L-amino acid transport	1/11	67/18493	0.0391492	0.102347	0.0588709	SLC7A10	1
BP	GO:0030032	lamellipodium assembly	1/11	67/18493	0.0391492	0.102347	0.0588709	AKIRIN1	1
BP	GO:0050771	negative regulation of axonogenesis	1/11	69/18493	0.0402961	0.103862	0.0597421	SEMA7A	1
BP	GO:0060395	SMAD protein signal transduction	1/11	69/18493	0.0402961	0.103862	0.0597421	MAGI2	1
BP	GO:1904427	positive regulation of calcium ion transmembrane transport	1/11	70/18493	0.0408691	0.104602	0.0601679	ATP1B1	1
BP	GO:0035914	skeletal muscle cell differentiation	1/11	71/18493	0.0414417	0.105331	0.0605873	AKIRIN1	1
BP	GO:0086001	cardiac muscle cell action potential	1/11	74/18493	0.0431579	0.108648	0.0624951	ATP1B1	1
BP	GO:0072332	intrinsic apoptotic signaling pathway by p53 class mediator	1/11	76/18493	0.0443005	0.108648	0.0624951	ZNF385B	1
BP	GO:0002718	regulation of cytokine production involved in immune response	1/11	77/18493	0.0448713	0.108648	0.0624951	SEMA7A	1
BP	GO:0014032	neural crest cell development	1/11	78/18493	0.0454418	0.108648	0.0624951	SEMA7A	1
BP	GO:0043462	regulation of ATPase activity	1/11	78/18493	0.0454418	0.108648	0.0624951	ATP1B1	1
BP	GO:0098659	inorganic cation import across plasma membrane	1/11	78/18493	0.0454418	0.108648	0.0624951	ATP1B1	1
BP	GO:0099587	inorganic ion import across plasma membrane	1/11	78/18493	0.0454418	0.108648	0.0624951	ATP1B1	1
BP	GO:0001736	establishment of planar polarity	1/11	79/18493	0.046012	0.108648	0.0624951	MAGI2	1
BP	GO:0007164	establishment of tissue polarity	1/11	79/18493	0.046012	0.108648	0.0624951	MAGI2	1
BP	GO:0014855	striated muscle cell proliferation	1/11	79/18493	0.046012	0.108648	0.0624951	AKIRIN1	1
BP	GO:0055117	regulation of cardiac muscle contraction	1/11	79/18493	0.046012	0.108648	0.0624951	ATP1B1	1
BP	GO:0050772	positive regulation of axonogenesis	1/11	81/18493	0.0471514	0.110229	0.0634048	SEMA7A	1
BP	GO:0014031	mesenchymal cell development	1/11	82/18493	0.0477207	0.110229	0.0634048	SEMA7A	1
BP	GO:0048864	stem cell development	1/11	82/18493	0.0477207	0.110229	0.0634048	SEMA7A	1
BP	GO:0002690	positive regulation of leukocyte chemotaxis	1/11	84/18493	0.0488583	0.110229	0.0634048	AKIRIN1	1
BP	GO:0097581	lamellipodium organization	1/11	84/18493	0.0488583	0.110229	0.0634048	AKIRIN1	1
BP	GO:0002028	regulation of sodium ion transport	1/11	85/18493	0.0494267	0.110229	0.0634048	ATP1B1	1
BP	GO:0045445	myoblast differentiation	1/11	85/18493	0.0494267	0.110229	0.0634048	AKIRIN1	1
BP	GO:0071674	mononuclear cell migration	1/11	85/18493	0.0494267	0.110229	0.0634048	AKIRIN1	1
BP	GO:0003333	amino acid transmembrane transport	1/11	86/18493	0.0499947	0.110229	0.0634048	SLC7A10	1
BP	GO:0014033	neural crest cell differentiation	1/11	86/18493	0.0499947	0.110229	0.0634048	SEMA7A	1
BP	GO:1901019	regulation of calcium ion transmembrane transporter activity	1/11	86/18493	0.0499947	0.110229	0.0634048	ATP1B1	1
BP	GO:0060021	roof of mouth development	1/11	89/18493	0.0516969	0.113075	0.0650418	BNC2	1
BP	GO:0030004	cellular monovalent inorganic cation homeostasis	1/11	90/18493	0.0522637	0.113075	0.0650418	ATP1B1	1
BP	GO:1901379	regulation of potassium ion transmembrane transport	1/11	90/18493	0.0522637	0.113075	0.0650418	ATP1B1	1
BP	GO:0002702	positive regulation of production of molecular mediator of immune response	1/11	91/18493	0.0528302	0.113075	0.0650418	SEMA7A	1
BP	GO:0030516	regulation of axon extension	1/11	91/18493	0.0528302	0.113075	0.0650418	SEMA7A	1
BP	GO:0006942	regulation of striated muscle contraction	1/11	93/18493	0.0539623	0.114827	0.0660493	ATP1B1	1
BP	GO:0001738	morphogenesis of a polarized epithelium	1/11	95/18493	0.0550931	0.11509	0.0662005	MAGI2	1
BP	GO:0002367	cytokine production involved in immune response	1/11	95/18493	0.0550931	0.11509	0.0662005	SEMA7A	1
BP	GO:0010771	negative regulation of cell morphogenesis involved in differentiation	1/11	96/18493	0.055658	0.11509	0.0662005	SEMA7A	1
BP	GO:0032414	positive regulation of ion transmembrane transporter activity	1/11	96/18493	0.055658	0.11509	0.0662005	ATP1B1	1
BP	GO:0048259	regulation of receptor-mediated endocytosis	1/11	96/18493	0.055658	0.11509	0.0662005	MAGI2	1
BP	GO:0007229	integrin-mediated signaling pathway	1/11	99/18493	0.0573511	0.117924	0.0678309	SEMA7A	1
BP	GO:0120034	positive regulation of plasma membrane bounded cell projection assembly	1/11	100/18493	0.0579148	0.118418	0.068115	AKIRIN1	1
BP	GO:0035567	non-canonical Wnt signaling pathway	1/11	102/18493	0.0590413	0.120051	0.0690542	MAGI2	1
BP	GO:0014812	muscle cell migration	1/11	103/18493	0.0596041	0.120145	0.0691082	AKIRIN1	1
BP	GO:0032411	positive regulation of transporter activity	1/11	104/18493	0.0601666	0.120145	0.0691082	ATP1B1	1
BP	GO:0043266	regulation of potassium ion transport	1/11	105/18493	0.0607288	0.120145	0.0691082	ATP1B1	1
BP	GO:0061387	regulation of extent of cell growth	1/11	105/18493	0.0607288	0.120145	0.0691082	SEMA7A	1
BP	GO:0098739	import across plasma membrane	1/11	105/18493	0.0607288	0.120145	0.0691082	ATP1B1	1
BP	GO:0031623	receptor internalization	1/11	107/18493	0.0618523	0.121058	0.0696339	MAGI2	1
BP	GO:0048640	negative regulation of developmental growth	1/11	107/18493	0.0618523	0.121058	0.0696339	SEMA7A	1
BP	GO:0002688	regulation of leukocyte chemotaxis	1/11	109/18493	0.0629745	0.121951	0.0701471	AKIRIN1	1
BP	GO:0072009	nephron epithelium development	1/11	109/18493	0.0629745	0.121951	0.0701471	MAGI2	1
BP	GO:0061337	cardiac conduction	1/11	111/18493	0.0640956	0.123468	0.07102	ATP1B1	1
BP	GO:0043666	regulation of phosphoprotein phosphatase activity	1/11	114/18493	0.0657748	0.125383	0.0721215	MAGI2	1
BP	GO:0098693	regulation of synaptic vesicle cycle	1/11	114/18493	0.0657748	0.125383	0.0721215	MAGI2	1
BP	GO:0048675	axon extension	1/11	116/18493	0.0668928	0.1262	0.0725912	SEMA7A	1
BP	GO:0051928	positive regulation of calcium ion transport	1/11	116/18493	0.0668928	0.1262	0.0725912	ATP1B1	1
BP	GO:0071621	granulocyte chemotaxis	1/11	120/18493	0.0691251	0.129742	0.074629	AKIRIN1	1
BP	GO:0002687	positive regulation of leukocyte migration	1/11	121/18493	0.0696824	0.130121	0.0748469	AKIRIN1	1
BP	GO:0090101	negative regulation of transmembrane receptor protein serine/threonine kinase signaling pathway	1/11	123/18493	0.0707961	0.13153	0.0756571	MAGI2	1
BP	GO:0050921	positive regulation of chemotaxis	1/11	130/18493	0.0746847	0.135968	0.07821	AKIRIN1	1
BP	GO:1903825	organic acid transmembrane transport	1/11	130/18493	0.0746847	0.135968	0.07821	SLC7A10	1
BP	GO:1905039	carboxylic acid transmembrane transport	1/11	130/18493	0.0746847	0.135968	0.07821	SLC7A10	1
BP	GO:0006865	amino acid transport	1/11	132/18493	0.0757929	0.135968	0.07821	SLC7A10	1
BP	GO:0051291	protein heterooligomerization	1/11	132/18493	0.0757929	0.135968	0.07821	MAGI2	1
BP	GO:0001508	action potential	1/11	133/18493	0.0763466	0.135968	0.07821	ATP1B1	1
BP	GO:0002700	regulation of production of molecular mediator of immune response	1/11	133/18493	0.0763466	0.135968	0.07821	SEMA7A	1
BP	GO:0060048	cardiac muscle contraction	1/11	133/18493	0.0763466	0.135968	0.07821	ATP1B1	1
BP	GO:0097530	granulocyte migration	1/11	134/18493	0.0769	0.135968	0.07821	AKIRIN1	1
BP	GO:1905330	regulation of morphogenesis of an epithelium	1/11	134/18493	0.0769	0.135968	0.07821	MAGI2	1
BP	GO:0072006	nephron development	1/11	136/18493	0.0780059	0.136604	0.0785756	MAGI2	1
BP	GO:1904064	positive regulation of cation transmembrane transport	1/11	136/18493	0.0780059	0.136604	0.0785756	ATP1B1	1
BP	GO:0055067	monovalent inorganic cation homeostasis	1/11	137/18493	0.0785584	0.136916	0.0787553	ATP1B1	1
BP	GO:0035304	regulation of protein dephosphorylation	1/11	138/18493	0.0791106	0.137225	0.078933	MAGI2	1
BP	GO:0035725	sodium ion transmembrane transport	1/11	140/18493	0.080214	0.137833	0.0792824	ATP1B1	1
BP	GO:0072073	kidney epithelium development	1/11	140/18493	0.080214	0.137833	0.0792824	MAGI2	1
BP	GO:0045807	positive regulation of endocytosis	1/11	141/18493	0.0807653	0.138131	0.0794543	MAGI2	1
BP	GO:1903169	regulation of calcium ion transmembrane transport	1/11	145/18493	0.0829674	0.141238	0.081241	ATP1B1	1
BP	GO:0010770	positive regulation of cell morphogenesis involved in differentiation	1/11	147/18493	0.0840667	0.142061	0.081715	SEMA7A	1
BP	GO:0010977	negative regulation of neuron projection development	1/11	148/18493	0.0846159	0.142061	0.081715	SEMA7A	1
BP	GO:0034767	positive regulation of ion transmembrane transport	1/11	148/18493	0.0846159	0.142061	0.081715	ATP1B1	1
BP	GO:0016202	regulation of striated muscle tissue development	1/11	149/18493	0.0851647	0.14233	0.0818695	AKIRIN1	1
BP	GO:1901861	regulation of muscle tissue development	1/11	151/18493	0.0862616	0.143508	0.082547	AKIRIN1	1
BP	GO:0048634	regulation of muscle organ development	1/11	153/18493	0.0873573	0.144673	0.0832172	AKIRIN1	1
BP	GO:0099173	postsynapse organization	1/11	159/18493	0.0906371	0.149429	0.0859527	MAGI2	1
BP	GO:0007519	skeletal muscle tissue development	1/11	161/18493	0.091728	0.149877	0.0862105	AKIRIN1	1
BP	GO:1990138	neuron projection extension	1/11	161/18493	0.091728	0.149877	0.0862105	SEMA7A	1
BP	GO:0030307	positive regulation of cell growth	1/11	163/18493	0.0928177	0.150744	0.0867094	SEMA7A	1
BP	GO:0006937	regulation of muscle contraction	1/11	164/18493	0.0933621	0.150744	0.0867094	ATP1B1	1
BP	GO:0007416	synapse assembly	1/11	165/18493	0.0939062	0.150744	0.0867094	MAGI2	1
BP	GO:0097479	synaptic vesicle localization	1/11	165/18493	0.0939062	0.150744	0.0867094	MAGI2	1
BP	GO:0006941	striated muscle contraction	1/11	168/18493	0.0955368	0.152692	0.0878297	ATP1B1	1
BP	GO:0050821	protein stabilization	1/11	169/18493	0.0960797	0.152892	0.0879448	ATP1B1	1
BP	GO:0060538	skeletal muscle organ development	1/11	170/18493	0.0966223	0.15309	0.0880586	AKIRIN1	1
BP	GO:0010921	regulation of phosphatase activity	1/11	172/18493	0.0977067	0.154141	0.0886631	MAGI2	1
BP	GO:0008361	regulation of cell size	1/11	175/18493	0.0993311	0.154886	0.0890918	SEMA7A	1
BP	GO:0120032	regulation of plasma membrane bounded cell projection assembly	1/11	175/18493	0.0993311	0.154886	0.0890918	AKIRIN1	1
BP	GO:0035637	multicellular organismal signaling	1/11	176/18493	0.0998719	0.154886	0.0890918	ATP1B1	1
BP	GO:0055001	muscle cell development	1/11	176/18493	0.0998719	0.154886	0.0890918	SGCZ	1
BP	GO:0060491	regulation of cell projection assembly	1/11	177/18493	0.100412	0.154954	0.0891307	AKIRIN1	1
BP	GO:0031345	negative regulation of cell projection organization	1/11	179/18493	0.101493	0.154954	0.0891307	SEMA7A	1
BP	GO:0002685	regulation of leukocyte migration	1/11	180/18493	0.102032	0.154954	0.0891307	AKIRIN1	1
BP	GO:0048639	positive regulation of developmental growth	1/11	180/18493	0.102032	0.154954	0.0891307	SEMA7A	1
BP	GO:0050770	regulation of axonogenesis	1/11	180/18493	0.102032	0.154954	0.0891307	SEMA7A	1
BP	GO:0030308	negative regulation of cell growth	1/11	184/18493	0.104188	0.156925	0.0902648	SEMA7A	1
BP	GO:0043112	receptor metabolic process	1/11	184/18493	0.104188	0.156925	0.0902648	MAGI2	1
BP	GO:0031099	regeneration	1/11	188/18493	0.106339	0.159509	0.0917508	AKIRIN1	1
BP	GO:0034764	positive regulation of transmembrane transport	1/11	192/18493	0.108486	0.162064	0.0932206	ATP1B1	1
BP	GO:0035265	organ growth	1/11	195/18493	0.110092	0.163133	0.0938352	BNC2	1
BP	GO:0099504	synaptic vesicle cycle	1/11	195/18493	0.110092	0.163133	0.0938352	MAGI2	1
BP	GO:0048863	stem cell differentiation	1/11	199/18493	0.11223	0.164965	0.0948893	SEMA7A	1
BP	GO:0097529	myeloid leukocyte migration	1/11	199/18493	0.11223	0.164965	0.0948893	AKIRIN1	1
BP	GO:0002064	epithelial cell development	1/11	202/18493	0.113831	0.166648	0.0958576	MAGI2	1
BP	GO:0035303	regulation of dephosphorylation	1/11	206/18493	0.115961	0.16909	0.0972622	MAGI2	1
BP	GO:2000027	regulation of animal organ morphogenesis	1/11	208/18493	0.117024	0.169964	0.0977645	MAGI2	1
BP	GO:0002699	positive regulation of immune effector process	1/11	209/18493	0.117555	0.17006	0.0978201	SEMA7A	1
BP	GO:0048762	mesenchymal cell differentiation	1/11	210/18493	0.118086	0.17014	0.0978661	SEMA7A	1
BP	GO:0071804	cellular potassium ion transport	1/11	212/18493	0.119147	0.17014	0.0978661	ATP1B1	1
BP	GO:0071805	potassium ion transmembrane transport	1/11	212/18493	0.119147	0.17014	0.0978661	ATP1B1	1
BP	GO:0001649	osteoblast differentiation	1/11	214/18493	0.120207	0.17014	0.0978661	SEMA7A	1
BP	GO:0006814	sodium ion transport	1/11	215/18493	0.120736	0.17014	0.0978661	ATP1B1	1
BP	GO:0008016	regulation of heart contraction	1/11	217/18493	0.121794	0.17014	0.0978661	ATP1B1	1
BP	GO:0015893	drug transport	1/11	217/18493	0.121794	0.17014	0.0978661	SLC7A10	1
BP	GO:0030595	leukocyte chemotaxis	1/11	217/18493	0.121794	0.17014	0.0978661	AKIRIN1	1
BP	GO:0045665	negative regulation of neuron differentiation	1/11	217/18493	0.121794	0.17014	0.0978661	SEMA7A	1
BP	GO:0072331	signal transduction by p53 class mediator	1/11	218/18493	0.122323	0.170229	0.0979171	ZNF385B	1
BP	GO:0019722	calcium-mediated signaling	1/11	220/18493	0.123379	0.171048	0.0983885	ATP1B1	1
BP	GO:0048588	developmental cell growth	1/11	226/18493	0.126541	0.17477	0.100529	SEMA7A	1
BP	GO:0051896	regulation of protein kinase B signaling	1/11	228/18493	0.127593	0.17556	0.100984	MAGI2	1
BP	GO:0090092	regulation of transmembrane receptor protein serine/threonine kinase signaling pathway	1/11	235/18493	0.131265	0.179936	0.103501	MAGI2	1
BP	GO:0033002	muscle cell proliferation	1/11	236/18493	0.131788	0.179979	0.103526	AKIRIN1	1
BP	GO:0006813	potassium ion transport	1/11	238/18493	0.132834	0.180064	0.103574	ATP1B1	1
BP	GO:0032412	regulation of ion transmembrane transporter activity	1/11	238/18493	0.132834	0.180064	0.103574	ATP1B1	1
BP	GO:0051924	regulation of calcium ion transport	1/11	239/18493	0.133356	0.180105	0.103598	ATP1B1	1
BP	GO:0007050	cell cycle arrest	1/11	241/18493	0.134401	0.180848	0.104025	MAGI2	1
BP	GO:0072659	protein localization to plasma membrane	1/11	244/18493	0.135965	0.18165	0.104487	ATP1B1	1
BP	GO:0022898	regulation of transmembrane transporter activity	1/11	245/18493	0.136486	0.18165	0.104487	ATP1B1	1
BP	GO:0070374	positive regulation of ERK1 and ERK2 cascade	1/11	245/18493	0.136486	0.18165	0.104487	SEMA7A	1
BP	GO:0021537	telencephalon development	1/11	248/18493	0.138046	0.183061	0.105299	SEMA7A	1
BP	GO:0046034	ATP metabolic process	1/11	250/18493	0.139085	0.183774	0.105708	ATP1B1	1
BP	GO:0090257	regulation of muscle system process	1/11	252/18493	0.140123	0.184479	0.106114	ATP1B1	1
BP	GO:0043491	protein kinase B signaling	1/11	253/18493	0.140642	0.184498	0.106125	MAGI2	1
BP	GO:0007411	axon guidance	1/11	259/18493	0.143747	0.185265	0.106566	SEMA7A	1
BP	GO:0030100	regulation of endocytosis	1/11	260/18493	0.144264	0.185265	0.106566	MAGI2	1
BP	GO:0032409	regulation of transporter activity	1/11	260/18493	0.144264	0.185265	0.106566	ATP1B1	1
BP	GO:0043270	positive regulation of ion transport	1/11	260/18493	0.144264	0.185265	0.106566	ATP1B1	1
BP	GO:0045926	negative regulation of growth	1/11	260/18493	0.144264	0.185265	0.106566	SEMA7A	1
BP	GO:0097485	neuron projection guidance	1/11	260/18493	0.144264	0.185265	0.106566	SEMA7A	1
BP	GO:1903522	regulation of blood circulation	1/11	262/18493	0.145296	0.185938	0.106953	ATP1B1	1
BP	GO:0031647	regulation of protein stability	1/11	265/18493	0.146842	0.187262	0.107715	ATP1B1	1
BP	GO:0045927	positive regulation of growth	1/11	267/18493	0.147872	0.187273	0.107721	SEMA7A	1
BP	GO:0002440	production of molecular mediator of immune response	1/11	268/18493	0.148386	0.187273	0.107721	SEMA7A	1
BP	GO:0098656	anion transmembrane transport	1/11	268/18493	0.148386	0.187273	0.107721	SLC7A10	1
BP	GO:0001822	kidney development	1/11	271/18493	0.149927	0.188568	0.108466	MAGI2	1
BP	GO:0050768	negative regulation of neurogenesis	1/11	279/18493	0.154024	0.192246	0.110582	SEMA7A	1
BP	GO:0009205	purine ribonucleoside triphosphate metabolic process	1/11	280/18493	0.154535	0.192246	0.110582	ATP1B1	1
BP	GO:0045930	negative regulation of mitotic cell cycle	1/11	281/18493	0.155046	0.192246	0.110582	MAGI2	1
BP	GO:0060070	canonical Wnt signaling pathway	1/11	284/18493	0.156576	0.192246	0.110582	TCF7L1	1
BP	GO:0009167	purine ribonucleoside monophosphate metabolic process	1/11	286/18493	0.157595	0.192246	0.110582	ATP1B1	1
BP	GO:0009199	ribonucleoside triphosphate metabolic process	1/11	286/18493	0.157595	0.192246	0.110582	ATP1B1	1
BP	GO:0072001	renal system development	1/11	286/18493	0.157595	0.192246	0.110582	MAGI2	1
BP	GO:0009126	purine nucleoside monophosphate metabolic process	1/11	287/18493	0.158104	0.192246	0.110582	ATP1B1	1
BP	GO:0009144	purine nucleoside triphosphate metabolic process	1/11	287/18493	0.158104	0.192246	0.110582	ATP1B1	1
BP	GO:0097193	intrinsic apoptotic signaling pathway	1/11	287/18493	0.158104	0.192246	0.110582	ZNF385B	1
BP	GO:0010769	regulation of cell morphogenesis involved in differentiation	1/11	293/18493	0.161152	0.195239	0.112303	SEMA7A	1
BP	GO:1990778	protein localization to cell periphery	1/11	294/18493	0.161659	0.195239	0.112303	ATP1B1	1
BP	GO:0060326	cell chemotaxis	1/11	295/18493	0.162165	0.195239	0.112303	AKIRIN1	1
BP	GO:0032103	positive regulation of response to external stimulus	1/11	297/18493	0.163178	0.195779	0.112614	AKIRIN1	1
BP	GO:0051961	negative regulation of nervous system development	1/11	298/18493	0.163684	0.195779	0.112614	SEMA7A	1
BP	GO:0009161	ribonucleoside monophosphate metabolic process	1/11	300/18493	0.164695	0.196346	0.11294	ATP1B1	1
BP	GO:0070588	calcium ion transmembrane transport	1/11	302/18493	0.165705	0.196909	0.113264	ATP1B1	1
BP	GO:0051648	vesicle localization	1/11	306/18493	0.167721	0.198613	0.114244	MAGI2	1
BP	GO:0009141	nucleoside triphosphate metabolic process	1/11	307/18493	0.168224	0.198613	0.114244	ATP1B1	1
BP	GO:0030111	regulation of Wnt signaling pathway	1/11	311/18493	0.170235	0.200341	0.115238	TCF7L1	1
BP	GO:0001666	response to hypoxia	1/11	314/18493	0.17174	0.2006	0.115387	ATP1B1	1
BP	GO:1904062	regulation of cation transmembrane transport	1/11	314/18493	0.17174	0.2006	0.115387	ATP1B1	1
BP	GO:0015849	organic acid transport	1/11	316/18493	0.172742	0.2006	0.115387	SLC7A10	1
BP	GO:0046942	carboxylic acid transport	1/11	316/18493	0.172742	0.2006	0.115387	SLC7A10	1
BP	GO:0090150	establishment of protein localization to membrane	1/11	317/18493	0.173243	0.2006	0.115387	ATP1B1	1
BP	GO:0006470	protein dephosphorylation	1/11	318/18493	0.173743	0.2006	0.115387	MAGI2	1
BP	GO:0001655	urogenital system development	1/11	322/18493	0.175742	0.201398	0.115846	MAGI2	1
BP	GO:0009123	nucleoside monophosphate metabolic process	1/11	322/18493	0.175742	0.201398	0.115846	ATP1B1	1
BP	GO:0030336	negative regulation of cell migration	1/11	324/18493	0.17674	0.201398	0.115846	MAGI2	1
BP	GO:0070372	regulation of ERK1 and ERK2 cascade	1/11	324/18493	0.17674	0.201398	0.115846	SEMA7A	1
BP	GO:0036293	response to decreased oxygen levels	1/11	325/18493	0.177238	0.201398	0.115846	ATP1B1	1
BP	GO:0010721	negative regulation of cell development	1/11	326/18493	0.177736	0.201398	0.115846	SEMA7A	1
BP	GO:0032102	negative regulation of response to external stimulus	1/11	329/18493	0.179229	0.202462	0.116458	SEMA7A	1
BP	GO:0048638	regulation of developmental growth	1/11	334/18493	0.181712	0.204635	0.117708	SEMA7A	1
BP	GO:2000146	negative regulation of cell motility	1/11	339/18493	0.184187	0.206629	0.118855	MAGI2	1
BP	GO:0007178	transmembrane receptor protein serine/threonine kinase signaling pathway	1/11	340/18493	0.184682	0.206629	0.118855	MAGI2	1
BP	GO:0070371	ERK1 and ERK2 cascade	1/11	341/18493	0.185176	0.206629	0.118855	SEMA7A	1
BP	GO:0006898	receptor-mediated endocytosis	1/11	346/18493	0.187642	0.208744	0.120072	MAGI2	1
BP	GO:0070482	response to oxygen levels	1/11	349/18493	0.189118	0.209749	0.12065	ATP1B1	1
BP	GO:0006936	muscle contraction	1/11	351/18493	0.190101	0.210203	0.12091	ATP1B1	1
BP	GO:0032535	regulation of cellular component size	1/11	367/18493	0.197926	0.218195	0.125508	SEMA7A	1
BP	GO:0042692	muscle cell differentiation	1/11	373/18493	0.200842	0.220616	0.1269	SGCZ	1
BP	GO:0030900	forebrain development	1/11	374/18493	0.201327	0.220616	0.1269	SEMA7A	1
BP	GO:0010959	regulation of metal ion transport	1/11	376/18493	0.202297	0.221017	0.127131	ATP1B1	1
BP	GO:0014706	striated muscle tissue development	1/11	379/18493	0.203749	0.221808	0.127586	AKIRIN1	1
BP	GO:0001503	ossification	1/11	380/18493	0.204233	0.221808	0.127586	SEMA7A	1
BP	GO:0050808	synapse organization	1/11	384/18493	0.206164	0.223243	0.128411	MAGI2	1
BP	GO:0060537	muscle tissue development	1/11	395/18493	0.211454	0.228295	0.131317	AKIRIN1	1
BP	GO:0007517	muscle organ development	1/11	403/18493	0.215281	0.231743	0.133301	AKIRIN1	1
BP	GO:0006816	calcium ion transport	1/11	413/18493	0.22004	0.236172	0.135848	ATP1B1	1
BP	GO:0001558	regulation of cell growth	1/11	416/18493	0.221463	0.237004	0.136327	SEMA7A	1
BP	GO:0001819	positive regulation of cytokine production	1/11	422/18493	0.224302	0.238765	0.13734	SEMA7A	1
BP	GO:0042391	regulation of membrane potential	1/11	424/18493	0.225246	0.238765	0.13734	ATP1B1	1
BP	GO:0050727	regulation of inflammatory response	1/11	425/18493	0.225718	0.238765	0.13734	SEMA7A	1
BP	GO:0060249	anatomical structure homeostasis	1/11	425/18493	0.225718	0.238765	0.13734	SGCZ	1
BP	GO:0002697	regulation of immune effector process	1/11	439/18493	0.232293	0.244308	0.140528	SEMA7A	1
BP	GO:0019932	second-messenger-mediated signaling	1/11	439/18493	0.232293	0.244308	0.140528	ATP1B1	1
BP	GO:0006874	cellular calcium ion homeostasis	1/11	448/18493	0.236494	0.247792	0.142532	ATP1B1	1
BP	GO:0007409	axonogenesis	1/11	449/18493	0.236959	0.247792	0.142532	SEMA7A	1
BP	GO:0034765	regulation of ion transmembrane transport	1/11	454/18493	0.239282	0.249056	0.143259	ATP1B1	1
BP	GO:0001667	ameboidal-type cell migration	1/11	456/18493	0.24021	0.249056	0.143259	SEMA7A	1
BP	GO:0003012	muscle system process	1/11	456/18493	0.24021	0.249056	0.143259	ATP1B1	1
BP	GO:0070838	divalent metal ion transport	1/11	459/18493	0.241599	0.249112	0.143291	ATP1B1	1
BP	GO:0015711	organic anion transport	1/11	460/18493	0.242062	0.249112	0.143291	SLC7A10	1
BP	GO:0055074	calcium ion homeostasis	1/11	461/18493	0.242524	0.249112	0.143291	ATP1B1	1
BP	GO:0072511	divalent inorganic cation transport	1/11	462/18493	0.242986	0.249112	0.143291	ATP1B1	1
BP	GO:0022604	regulation of cell morphogenesis	1/11	474/18493	0.248511	0.253825	0.146002	SEMA7A	1
BP	GO:0016311	dephosphorylation	1/11	475/18493	0.24897	0.253825	0.146002	MAGI2	1
BP	GO:0002009	morphogenesis of an epithelium	1/11	479/18493	0.250803	0.254983	0.146668	MAGI2	1
BP	GO:0072503	cellular divalent inorganic cation homeostasis	1/11	483/18493	0.252631	0.25613	0.147328	ATP1B1	1
BP	GO:0016049	cell growth	1/11	485/18493	0.253544	0.256345	0.147452	SEMA7A	1
BP	GO:0009150	purine ribonucleotide metabolic process	1/11	488/18493	0.254911	0.257017	0.147839	ATP1B1	1
BP	GO:0061564	axon development	1/11	493/18493	0.257184	0.258597	0.148747	SEMA7A	1
BP	GO:0090066	regulation of anatomical structure size	1/11	497/18493	0.258999	0.259451	0.149239	SEMA7A	1
BP	GO:0060627	regulation of vesicle-mediated transport	1/11	498/18493	0.259451	0.259451	0.149239	MAGI2	1
CC	GO:0042383	sarcolemma	2/12	133/19659	0.00286798	0.082327	0.0585541	ATP1B1/SGCZ	2
CC	GO:0005890	sodium:potassium-exchanging ATPase complex	1/12	12/19659	0.00730238	0.082327	0.0585541	ATP1B1	1
CC	GO:0090533	cation-transporting ATPase complex	1/12	15/19659	0.00912033	0.082327	0.0585541	ATP1B1	1
CC	GO:0016010	dystrophin-associated glycoprotein complex	1/12	19/19659	0.0115395	0.082327	0.0585541	SGCZ	1
CC	GO:0090665	glycoprotein complex	1/12	19/19659	0.0115395	0.082327	0.0585541	SGCZ	1
CC	GO:0098533	ATPase dependent transmembrane transport complex	1/12	22/19659	0.0133503	0.082327	0.0585541	ATP1B1	1
CC	GO:0005667	transcription factor complex	2/12	356/19659	0.0191434	0.101187	0.0719677	ELMSAN1/TCF7L1	2
CC	GO:0005911	cell-cell junction	2/12	442/19659	0.0286788	0.126207	0.0897628	ATP1B1/MAGI2	2
CC	GO:0014704	intercalated disc	1/12	51/19659	0.0306989	0.126207	0.0897628	ATP1B1	1
CC	GO:0000118	histone deacetylase complex	1/12	60/19659	0.0360258	0.133295	0.0948047	ELMSAN1	1
CC	GO:0044291	cell-cell contact zone	1/12	71/19659	0.0425	0.141878	0.100909	ATP1B1	1
CC	GO:0005901	caveola	1/12	77/19659	0.0460146	0.141878	0.100909	ATP1B1	1
CC	GO:0044853	plasma membrane raft	1/12	102/19659	0.0605317	0.159977	0.113781	ATP1B1	1
CC	GO:1904949	ATPase complex	1/12	102/19659	0.0605317	0.159977	0.113781	ATP1B1	1
CC	GO:0005923	bicellular tight junction	1/12	122/19659	0.0719992	0.171307	0.12184	MAGI2	1
CC	GO:0070160	tight junction	1/12	127/19659	0.074846	0.171307	0.12184	MAGI2	1
CC	GO:0001650	fibrillar center	1/12	134/19659	0.078818	0.171307	0.12184	ZNF385B	1
CC	GO:0043296	apical junction complex	1/12	142/19659	0.0833384	0.171307	0.12184	MAGI2	1
CC	GO:0043209	myelin sheath	1/12	162/19659	0.0945503	0.182123	0.129533	ATP1B1	1
CC	GO:0031225	anchored component of membrane	1/12	169/19659	0.0984447	0.182123	0.129533	SEMA7A	1
CC	GO:0044452	nucleolar part	1/12	180/19659	0.104534	0.184178	0.130994	ZNF385B	1
CC	GO:0016323	basolateral plasma membrane	1/12	213/19659	0.122574	0.206148	0.14662	ATP1B1	1
CC	GO:0005770	late endosome	1/12	243/19659	0.138685	0.206707	0.147018	MAGI2	1
CC	GO:0031965	nuclear membrane	1/12	302/19659	0.169582	0.206707	0.147018	AKIRIN1	1
CC	GO:0045121	membrane raft	1/12	304/19659	0.170611	0.206707	0.147018	ATP1B1	1
CC	GO:0098857	membrane microdomain	1/12	305/19659	0.171125	0.206707	0.147018	ATP1B1	1
CC	GO:0016324	apical plasma membrane	1/12	308/19659	0.172666	0.206707	0.147018	ATP1B1	1
CC	GO:0014069	postsynaptic density	1/12	316/19659	0.176763	0.206707	0.147018	MAGI2	1
CC	GO:0098589	membrane region	1/12	316/19659	0.176763	0.206707	0.147018	ATP1B1	1
CC	GO:0032279	asymmetric synapse	1/12	320/19659	0.178804	0.206707	0.147018	MAGI2	1
CC	GO:1902495	transmembrane transporter complex	1/12	325/19659	0.181349	0.206707	0.147018	ATP1B1	1
CC	GO:1990351	transporter complex	1/12	333/19659	0.185405	0.206707	0.147018	ATP1B1	1
CC	GO:0099572	postsynaptic specialization	1/12	340/19659	0.18894	0.206707	0.147018	MAGI2	1
CC	GO:0098984	neuron to neuron synapse	1/12	342/19659	0.189947	0.206707	0.147018	MAGI2	1
CC	GO:0009897	external side of plasma membrane	1/12	359/19659	0.198463	0.209804	0.14922	SEMA7A	1
CC	GO:0045177	apical part of cell	1/12	373/19659	0.205414	0.21112	0.150157	ATP1B1	1
CC	GO:0005635	nuclear envelope	1/12	461/19659	0.247858	0.247858	0.176286	AKIRIN1	1
MF	GO:0030955	potassium ion binding	1/10	10/17632	0.00565849	0.0570008	0.0277781	ATP1B1	1
MF	GO:0005391	sodium:potassium-exchanging ATPase activity	1/10	11/17632	0.00622276	0.0570008	0.0277781	ATP1B1	1
MF	GO:0008556	potassium-transporting ATPase activity	1/10	11/17632	0.00622276	0.0570008	0.0277781	ATP1B1	1
MF	GO:0031420	alkali metal ion binding	1/10	15/17632	0.00847692	0.0570008	0.0277781	ATP1B1	1
MF	GO:0023026	MHC class II protein complex binding	1/10	16/17632	0.00903974	0.0570008	0.0277781	ATP1B1	1
MF	GO:0070696	transmembrane receptor protein serine/threonine kinase binding	1/10	17/17632	0.00960228	0.0570008	0.0277781	MAGI2	1
MF	GO:0031690	adrenergic receptor binding	1/10	19/17632	0.0107265	0.0570008	0.0277781	MAGI2	1
MF	GO:0038191	neuropilin binding	1/10	19/17632	0.0107265	0.0570008	0.0277781	SEMA7A	1
MF	GO:0023023	MHC protein complex binding	1/10	20/17632	0.0112882	0.0570008	0.0277781	ATP1B1	1
MF	GO:0030215	semaphorin receptor binding	1/10	23/17632	0.0129715	0.0570008	0.0277781	SEMA7A	1
MF	GO:0033612	receptor serine/threonine kinase binding	1/10	23/17632	0.0129715	0.0570008	0.0277781	MAGI2	1
MF	GO:0030159	receptor signaling complex scaffold activity	1/10	24/17632	0.013532	0.0570008	0.0277781	MAGI2	1
MF	GO:0001671	ATPase activator activity	1/10	27/17632	0.0152118	0.0570008	0.0277781	ATP1B1	1
MF	GO:0045499	chemorepellent activity	1/10	27/17632	0.0152118	0.0570008	0.0277781	SEMA7A	1
MF	GO:0004181	metallocarboxypeptidase activity	1/10	30/17632	0.0168891	0.0570008	0.0277781	CPA2	1
MF	GO:0015175	neutral amino acid transmembrane transporter activity	1/10	30/17632	0.0168891	0.0570008	0.0277781	SLC7A10	1
MF	GO:0015662	ATPase activity, coupled to transmembrane movement of ions, phosphorylative mechanism	1/10	33/17632	0.0185638	0.0589674	0.0287366	ATP1B1	1
MF	GO:0060590	ATPase regulator activity	1/10	44/17632	0.0246825	0.0717263	0.0349543	ATP1B1	1
MF	GO:0004180	carboxypeptidase activity	1/10	45/17632	0.025237	0.0717263	0.0349543	CPA2	1
MF	GO:0015179	L-amino acid transmembrane transporter activity	1/10	54/17632	0.0302151	0.0807089	0.0393318	SLC7A10	1
MF	GO:0008235	metalloexopeptidase activity	1/10	63/17632	0.0351703	0.0807089	0.0393318	CPA2	1
MF	GO:0002039	p53 binding	1/10	64/17632	0.0357194	0.0807089	0.0393318	ZNF385B	1
MF	GO:0019829	cation-transporting ATPase activity	1/10	66/17632	0.0368169	0.0807089	0.0393318	ATP1B1	1
MF	GO:0022853	active ion transmembrane transporter activity	1/10	67/17632	0.0373652	0.0807089	0.0393318	ATP1B1	1
MF	GO:0042625	ATPase coupled ion transmembrane transporter activity	1/10	67/17632	0.0373652	0.0807089	0.0393318	ATP1B1	1
MF	GO:0015171	amino acid transmembrane transporter activity	1/10	74/17632	0.0411956	0.0848292	0.0413398	SLC7A10	1
MF	GO:0046332	SMAD binding	1/10	80/17632	0.0444679	0.0848292	0.0413398	MAGI2	1
MF	GO:0051117	ATPase binding	1/10	80/17632	0.0444679	0.0848292	0.0413398	ATP1B1	1
MF	GO:0008013	beta-catenin binding	1/10	82/17632	0.0455564	0.0848292	0.0413398	TCF7L1	1
MF	GO:0032947	protein-containing complex scaffold activity	1/10	91/17632	0.050441	0.0907938	0.0442465	MAGI2	1
MF	GO:0008238	exopeptidase activity	1/10	113/17632	0.0622864	0.106802	0.0520476	CPA2	1
MF	GO:0042626	ATPase activity, coupled to transmembrane movement of substances	1/10	116/17632	0.0638914	0.106802	0.0520476	ATP1B1	1
MF	GO:0015405	P-P-bond-hydrolysis-driven transmembrane transporter activity	1/10	124/17632	0.0681591	0.106802	0.0520476	ATP1B1	1
MF	GO:0015399	primary active transmembrane transporter activity	1/10	125/17632	0.0686914	0.106802	0.0520476	ATP1B1	1
MF	GO:0005178	integrin binding	1/10	126/17632	0.0692233	0.106802	0.0520476	SEMA7A	1
MF	GO:0043492	ATPase activity, coupled to movement of substances	1/10	132/17632	0.0724094	0.108614	0.0529308	ATP1B1	1
MF	GO:0015081	sodium ion transmembrane transporter activity	1/10	150/17632	0.0819087	0.11765	0.0573343	ATP1B1	1
MF	GO:0005342	organic acid transmembrane transporter activity	1/10	156/17632	0.0850556	0.11765	0.0573343	SLC7A10	1
MF	GO:0046943	carboxylic acid transmembrane transporter activity	1/10	156/17632	0.0850556	0.11765	0.0573343	SLC7A10	1
MF	GO:0015079	potassium ion transmembrane transporter activity	1/10	160/17632	0.0871482	0.11765	0.0573343	ATP1B1	1
MF	GO:0019902	phosphatase binding	1/10	178/17632	0.0965115	0.127113	0.0619458	MAGI2	1
MF	GO:0008022	protein C-terminus binding	1/10	187/17632	0.101161	0.128333	0.0625403	ATP1B1	1
MF	GO:0008237	metallopeptidase activity	1/10	189/17632	0.102191	0.128333	0.0625403	CPA2	1
MF	GO:0008514	organic anion transmembrane transporter activity	1/10	209/17632	0.112435	0.137988	0.0672457	SLC7A10	1
MF	GO:0001664	G protein-coupled receptor binding	1/10	274/17632	0.145005	0.174006	0.0847983	MAGI2	1
MF	GO:0008509	anion transmembrane transporter activity	1/10	330/17632	0.172199	0.202146	0.0985118	SLC7A10	1
MF	GO:0022804	active transmembrane transporter activity	1/10	348/17632	0.180773	0.20391	0.0993714	ATP1B1	1
MF	GO:0060589	nucleoside-triphosphatase regulator activity	1/10	353/17632	0.18314	0.20391	0.0993714	ATP1B1	1
MF	GO:0042623	ATPase activity, coupled	1/10	357/17632	0.18503	0.20391	0.0993714	ATP1B1	1
MF	GO:0015077	monovalent inorganic cation transmembrane transporter activity	1/10	387/17632	0.199076	0.215002	0.104777	ATP1B1	1
MF	GO:0046873	metal ion transmembrane transporter activity	1/10	444/17632	0.225165	0.234294	0.114178	ATP1B1	1
MF	GO:0016887	ATPase activity	1/10	445/17632	0.225616	0.234294	0.114178	ATP1B1	1
MF	GO:0048018	receptor ligand activity	1/10	478/17632	0.240361	0.243897	0.118858	SEMA7A	1
MF	GO:0050839	cell adhesion molecule binding	1/10	486/17632	0.243897	0.243897	0.118858	SEMA7A	1

## Sheet: EUR_Altai_0.3, KEGG
ID	Description	GeneRatio	BgRatio	pvalue	p.adjust	qvalue	geneID	Count
hsa04974	Protein digestion and absorption	2/5	95/8016	0.00135794	0.0297126	0.0181074	481/1358	2
hsa04972	Pancreatic secretion	2/5	102/8016	0.00156382	0.0297126	0.0181074	481/1358	2
hsa04964	Proximal tubule bicarbonate reclamation	1/5	23/8016	0.0142678	0.10152	0.0618681	481	1
hsa04960	Aldosterone-regulated sodium reabsorption	1/5	37/8016	0.0228724	0.10152	0.0618681	481	1
hsa05216	Thyroid cancer	1/5	37/8016	0.0228724	0.10152	0.0618681	83439	1
hsa04973	Carbohydrate digestion and absorption	1/5	47/8016	0.0289817	0.10152	0.0618681	481	1
hsa04961	Endocrine and other factor-regulated calcium reabsorption	1/5	53/8016	0.0326326	0.10152	0.0618681	481	1
hsa04978	Mineral absorption	1/5	58/8016	0.0356667	0.10152	0.0618681	481	1
hsa05213	Endometrial cancer	1/5	58/8016	0.0356667	0.10152	0.0618681	83439	1
hsa05217	Basal cell carcinoma	1/5	63/8016	0.0386931	0.10152	0.0618681	83439	1
hsa05221	Acute myeloid leukemia	1/5	67/8016	0.0411087	0.10152	0.0618681	83439	1
hsa04520	Adherens junction	1/5	71/8016	0.0435195	0.10152	0.0618681	83439	1
hsa04976	Bile secretion	1/5	72/8016	0.0441214	0.10152	0.0618681	481	1
hsa04918	Thyroid hormone synthesis	1/5	74/8016	0.0453244	0.10152	0.0618681	481	1
hsa04971	Gastric acid secretion	1/5	75/8016	0.0459254	0.10152	0.0618681	481	1
hsa05412	Arrhythmogenic right ventricular cardiomyopathy (ARVC)	1/5	77/8016	0.0471266	0.10152	0.0618681	83439	1
hsa04260	Cardiac muscle contraction	1/5	86/8016	0.0525168	0.10152	0.0618681	481	1
hsa04911	Insulin secretion	1/5	86/8016	0.0525168	0.10152	0.0618681	481	1
hsa05210	Colorectal cancer	1/5	86/8016	0.0525168	0.10152	0.0618681	83439	1
hsa04970	Salivary secretion	1/5	90/8016	0.0549046	0.10152	0.0618681	481	1
hsa05215	Prostate cancer	1/5	97/8016	0.0590717	0.10152	0.0618681	83439	1
hsa04925	Aldosterone synthesis and secretion	1/5	98/8016	0.0596658	0.10152	0.0618681	481	1
hsa04916	Melanogenesis	1/5	101/8016	0.0614463	0.10152	0.0618681	83439	1
hsa04919	Thyroid hormone signaling pathway	1/5	119/8016	0.0720726	0.114115	0.0695438	481	1
hsa05224	Breast cancer	1/5	147/8016	0.088411	0.119359	0.0727398	83439	1
hsa04261	Adrenergic signaling in cardiomyocytes	1/5	149/8016	0.0895692	0.119359	0.0727398	481	1
hsa05226	Gastric cancer	1/5	149/8016	0.0895692	0.119359	0.0727398	83439	1
hsa04390	Hippo signaling pathway	1/5	154/8016	0.0924595	0.119359	0.0727398	83439	1
hsa04934	Cushing syndrome	1/5	155/8016	0.0930366	0.119359	0.0727398	83439	1
hsa04310	Wnt signaling pathway	1/5	160/8016	0.0959181	0.119359	0.0727398	83439	1
hsa04022	cGMP-PKG signaling pathway	1/5	167/8016	0.0999398	0.119359	0.0727398	481	1
hsa05225	Hepatocellular carcinoma	1/5	168/8016	0.100513	0.119359	0.0727398	83439	1
hsa04360	Axon guidance	1/5	181/8016	0.10794	0.124295	0.0757475	8482	1
hsa04015	Rap1 signaling pathway	1/5	210/8016	0.124332	0.134787	0.0821416	9863	1
hsa05132	Salmonella infection	1/5	214/8016	0.126574	0.134787	0.0821416	83439	1
hsa04024	cAMP signaling pathway	1/5	216/8016	0.127693	0.134787	0.0821416	481	1
hsa05165	Human papillomavirus infection	1/5	330/8016	0.189617	0.194742	0.118679	83439	1
hsa04151	PI3K-Akt signaling pathway	1/5	354/8016	0.202194	0.202194	0.123221	9863	1

## Sheet: SAS_Altai_0.3, DO
ID	Description	GeneRatio	BgRatio	pvalue	p.adjust	qvalue	geneID	Count
DOID:5082	liver cirrhosis	2/4	220/8007	0.00434746	0.128886	0.08848	CCR1/RBFOX1	2
DOID:6132	bronchitis	1/4	13/8007	0.00647973	0.128886	0.08848	CCR3	1
DOID:2320	obstructive lung disease	2/4	308/8007	0.0084056	0.128886	0.08848	CCR3/PDE4D	2
DOID:850	lung disease	2/4	499/8007	0.0213786	0.141418	0.097083	CCR3/PDE4D	2
DOID:3526	cerebral infarction	1/4	56/8007	0.0276885	0.141418	0.097083	PDE4D	1
DOID:3454	brain infarction	1/4	62/8007	0.0306207	0.141418	0.097083	PDE4D	1
DOID:10871	age related macular degeneration	1/4	72/8007	0.0354928	0.141418	0.097083	CCR3	1
DOID:2007	degeneration of macula and posterior pole	1/4	72/8007	0.0354928	0.141418	0.097083	CCR3	1
DOID:0060049	autoimmune disease of urogenital tract	1/4	73/8007	0.035979	0.141418	0.097083	RBFOX1	1
DOID:12236	primary biliary cirrhosis	1/4	73/8007	0.035979	0.141418	0.097083	RBFOX1	1
DOID:4448	macular degeneration	1/4	74/8007	0.0364651	0.141418	0.097083	CCR3	1
DOID:10608	celiac disease	1/4	91/8007	0.0446993	0.141418	0.097083	CCR3	1
DOID:4481	allergic rhinitis	1/4	99/8007	0.048556	0.141418	0.097083	CCR3	1
DOID:2163	nasal cavity disease	1/4	101/8007	0.0495183	0.141418	0.097083	CCR3	1
DOID:2825	nose disease	1/4	101/8007	0.0495183	0.141418	0.097083	CCR3	1
DOID:4483	rhinitis	1/4	101/8007	0.0495183	0.141418	0.097083	CCR3	1
DOID:0060031	autoimmune disease of gastrointestinal tract	1/4	109/8007	0.0533603	0.141418	0.097083	CCR3	1
DOID:6713	cerebrovascular disease	1/4	116/8007	0.0567125	0.141418	0.097083	PDE4D	1
DOID:1205	hypersensitivity reaction type I disease	1/4	122/8007	0.0595787	0.141418	0.097083	CCR3	1
DOID:974	upper respiratory tract disease	1/4	126/8007	0.0614859	0.141418	0.097083	CCR3	1
DOID:3310	atopic dermatitis	1/4	152/8007	0.073812	0.143507	0.0985176	CCR3	1
DOID:1176	bronchial disease	1/4	153/8007	0.0742837	0.143507	0.0985176	CCR3	1
DOID:2377	multiple sclerosis	1/4	169/8007	0.0818055	0.143507	0.0985176	CCR1	1
DOID:526	Human immunodeficiency virus infectious disease	1/4	173/8007	0.0836787	0.143507	0.0985176	CCR1	1
DOID:3213	demyelinating disease	1/4	175/8007	0.0846143	0.143507	0.0985176	CCR1	1
DOID:8398	osteoarthritis	1/4	187/8007	0.0902126	0.143507	0.0985176	RBFOX1	1
DOID:2723	dermatitis	1/4	189/8007	0.0911432	0.143507	0.0985176	CCR3	1
DOID:0060041	autism spectrum disorder	1/4	190/8007	0.0916082	0.143507	0.0985176	RBFOX1	1
DOID:12849	autistic disorder	1/4	190/8007	0.0916082	0.143507	0.0985176	RBFOX1	1
DOID:2043	hepatitis B	1/4	197/8007	0.0948582	0.143507	0.0985176	CCR1	1
DOID:0060040	pervasive developmental disorder	1/4	201/8007	0.0967115	0.143507	0.0985176	RBFOX1	1
DOID:3083	chronic obstructive pulmonary disease	1/4	220/8007	0.105476	0.147667	0.101373	PDE4D	1
DOID:1040	chronic lymphocytic leukemia	1/4	221/8007	0.105935	0.147667	0.101373	PDE4D	1
DOID:1883	hepatitis C	1/4	233/8007	0.111435	0.150765	0.1035	CCR1	1
DOID:8466	retinal degeneration	1/4	261/8007	0.12417	0.163195	0.112033	CCR3	1
DOID:1936	atherosclerosis	1/4	344/8007	0.161117	0.192317	0.132025	PDE4D	1
DOID:2348	arteriosclerotic cardiovascular disease	1/4	345/8007	0.161555	0.192317	0.132025	PDE4D	1
DOID:37	skin disease	1/4	350/8007	0.163742	0.192317	0.132025	CCR3	1
DOID:2349	arteriosclerosis	1/4	356/8007	0.16636	0.192317	0.132025	PDE4D	1
DOID:5679	retinal disease	1/4	358/8007	0.167232	0.192317	0.132025	CCR3	1
DOID:0060037	developmental disorder of mental health	1/4	373/8007	0.173746	0.194935	0.133823	RBFOX1	1
DOID:16	integumentary system disease	1/4	394/8007	0.182802	0.200212	0.137445	CCR3	1
DOID:2237	hepatitis	1/4	431/8007	0.198577	0.212431	0.145833	CCR1	1
DOID:1037	lymphoblastic leukemia	1/4	443/8007	0.203643	0.2129	0.146155	PDE4D	1
DOID:557	kidney disease	1/4	461/8007	0.211198	0.215891	0.148209	PDE4D	1
DOID:18	urinary system disease	1/4	478/8007	0.218284	0.218284	0.149851	PDE4D	1

## Sheet: SAS_Altai_0.3, GO
ONTOLOGY	ID	Description	GeneRatio	BgRatio	pvalue	p.adjust	qvalue	geneID	Count
BP	GO:0019722	calcium-mediated signaling	3/4	220/18493	6.58555e-06	0.000999346	0.000230563	CCR1/CCR3/PDE4D	3
BP	GO:0007187	G protein-coupled receptor signaling pathway, coupled to cyclic nucleotide second messenger	3/4	256/18493	1.03811e-05	0.000999346	0.000230563	CCR1/CCR3/PDE4D	3
BP	GO:0060326	cell chemotaxis	3/4	295/18493	1.58844e-05	0.000999346	0.000230563	CCR1/CCR3/PDE4D	3
BP	GO:0007204	positive regulation of cytosolic calcium ion concentration	3/4	309/18493	1.82529e-05	0.000999346	0.000230563	CCR1/CCR3/PDE4D	3
BP	GO:0051480	regulation of cytosolic calcium ion concentration	3/4	350/18493	2.65109e-05	0.00116118	0.0002679	CCR1/CCR3/PDE4D	3
BP	GO:0019932	second-messenger-mediated signaling	3/4	439/18493	5.22131e-05	0.00165421	0.000381648	CCR1/CCR3/PDE4D	3
BP	GO:0006874	cellular calcium ion homeostasis	3/4	448/18493	5.54776e-05	0.00165421	0.000381648	CCR1/CCR3/PDE4D	3
BP	GO:0055074	calcium ion homeostasis	3/4	461/18493	6.04277e-05	0.00165421	0.000381648	CCR1/CCR3/PDE4D	3
BP	GO:0072503	cellular divalent inorganic cation homeostasis	3/4	483/18493	6.94558e-05	0.00169009	0.000389927	CCR1/CCR3/PDE4D	3
BP	GO:0070098	chemokine-mediated signaling pathway	2/4	87/18493	0.00013047	0.00284026	0.000655286	CCR1/CCR3	2
BP	GO:1990868	response to chemokine	2/4	95/18493	0.000155631	0.00284026	0.000655286	CCR1/CCR3	2
BP	GO:1990869	cellular response to chemokine	2/4	95/18493	0.000155631	0.00284026	0.000655286	CCR1/CCR3	2
BP	GO:0097529	myeloid leukocyte migration	2/4	199/18493	0.000681537	0.0114813	0.00264889	CCR1/PDE4D	2
BP	GO:0030595	leukocyte chemotaxis	2/4	217/18493	0.000809688	0.0122587	0.00282826	CCR1/PDE4D	2
BP	GO:0007188	adenylate cyclase-modulating G protein-coupled receptor signaling pathway	2/4	221/18493	0.00083964	0.0122587	0.00282826	CCR3/PDE4D	2
BP	GO:0051924	regulation of calcium ion transport	2/4	239/18493	0.000981036	0.0134279	0.00309801	CCR1/PDE4D	2
BP	GO:0086023	adenylate cyclase-activating adrenergic receptor signaling pathway involved in heart process	1/4	11/18493	0.00237735	0.0267197	0.0061646	PDE4D	1
BP	GO:0010959	regulation of metal ion transport	2/4	376/18493	0.00240767	0.0267197	0.0061646	CCR1/PDE4D	2
BP	GO:0010649	regulation of cell communication by electrical coupling	1/4	12/18493	0.00259326	0.0267197	0.0061646	PDE4D	1
BP	GO:1901077	regulation of relaxation of muscle	1/4	12/18493	0.00259326	0.0267197	0.0061646	PDE4D	1
BP	GO:0032754	positive regulation of interleukin-5 production	1/4	13/18493	0.00280914	0.0267197	0.0061646	PDE4D	1
BP	GO:0071872	cellular response to epinephrine stimulus	1/4	13/18493	0.00280914	0.0267197	0.0061646	PDE4D	1
BP	GO:0006816	calcium ion transport	2/4	413/18493	0.00289769	0.0267197	0.0061646	CCR1/PDE4D	2
BP	GO:0009214	cyclic nucleotide catabolic process	1/4	14/18493	0.00302498	0.0267197	0.0061646	PDE4D	1
BP	GO:0055119	relaxation of cardiac muscle	1/4	16/18493	0.00345656	0.0267197	0.0061646	PDE4D	1
BP	GO:0071871	response to epinephrine	1/4	16/18493	0.00345656	0.0267197	0.0061646	PDE4D	1
BP	GO:0086103	G protein-coupled receptor signaling pathway involved in heart process	1/4	16/18493	0.00345656	0.0267197	0.0061646	PDE4D	1
BP	GO:0070838	divalent metal ion transport	2/4	459/18493	0.00356798	0.0267197	0.0061646	CCR1/PDE4D	2
BP	GO:0072511	divalent inorganic cation transport	2/4	462/18493	0.00361403	0.0267197	0.0061646	CCR1/PDE4D	2
BP	GO:0050900	leukocyte migration	2/4	478/18493	0.00386444	0.0267197	0.0061646	CCR1/PDE4D	2
BP	GO:0090026	positive regulation of monocyte chemotaxis	1/4	18/18493	0.003888	0.0267197	0.0061646	CCR1	1
BP	GO:0030502	negative regulation of bone mineralization	1/4	19/18493	0.00410367	0.0267197	0.0061646	CCR1	1
BP	GO:0032674	regulation of interleukin-5 production	1/4	20/18493	0.0043193	0.0267197	0.0061646	PDE4D	1
BP	GO:0032634	interleukin-5 production	1/4	21/18493	0.0045349	0.0267197	0.0061646	PDE4D	1
BP	GO:0071677	positive regulation of mononuclear cell migration	1/4	22/18493	0.00475046	0.0267197	0.0061646	CCR1	1
BP	GO:0002407	dendritic cell chemotaxis	1/4	23/18493	0.00496598	0.0267197	0.0061646	CCR1	1
BP	GO:0045672	positive regulation of osteoclast differentiation	1/4	24/18493	0.00518148	0.0267197	0.0061646	CCR1	1
BP	GO:0046058	cAMP metabolic process	1/4	24/18493	0.00518148	0.0267197	0.0061646	PDE4D	1
BP	GO:0086064	cell communication by electrical coupling involved in cardiac conduction	1/4	24/18493	0.00518148	0.0267197	0.0061646	PDE4D	1
BP	GO:0090025	regulation of monocyte chemotaxis	1/4	24/18493	0.00518148	0.0267197	0.0061646	CCR1	1
BP	GO:0010460	positive regulation of heart rate	1/4	25/18493	0.00539693	0.0267197	0.0061646	PDE4D	1
BP	GO:0043951	negative regulation of cAMP-mediated signaling	1/4	25/18493	0.00539693	0.0267197	0.0061646	PDE4D	1
BP	GO:0033137	negative regulation of peptidyl-serine phosphorylation	1/4	26/18493	0.00561235	0.0267197	0.0061646	PDE4D	1
BP	GO:0036336	dendritic cell migration	1/4	26/18493	0.00561235	0.0267197	0.0061646	CCR1	1
BP	GO:0060314	regulation of ryanodine-sensitive calcium-release channel activity	1/4	26/18493	0.00561235	0.0267197	0.0061646	PDE4D	1
BP	GO:0070168	negative regulation of biomineral tissue development	1/4	26/18493	0.00561235	0.0267197	0.0061646	CCR1	1
BP	GO:0045822	negative regulation of heart contraction	1/4	28/18493	0.00604309	0.027556	0.00635754	PDE4D	1
BP	GO:0010644	cell communication by electrical coupling	1/4	29/18493	0.00625841	0.027556	0.00635754	PDE4D	1
BP	GO:0010880	regulation of release of sequestered calcium ion into cytosol by sarcoplasmic reticulum	1/4	30/18493	0.00647369	0.027556	0.00635754	PDE4D	1
BP	GO:0032743	positive regulation of interleukin-2 production	1/4	30/18493	0.00647369	0.027556	0.00635754	PDE4D	1
BP	GO:0009154	purine ribonucleotide catabolic process	1/4	31/18493	0.00668894	0.027556	0.00635754	PDE4D	1
BP	GO:0071880	adenylate cyclase-activating adrenergic receptor signaling pathway	1/4	31/18493	0.00668894	0.027556	0.00635754	PDE4D	1
BP	GO:0090075	relaxation of muscle	1/4	31/18493	0.00668894	0.027556	0.00635754	PDE4D	1
BP	GO:0009261	ribonucleotide catabolic process	1/4	32/18493	0.00690415	0.027556	0.00635754	PDE4D	1
BP	GO:0014808	release of sequestered calcium ion into cytosol by sarcoplasmic reticulum	1/4	34/18493	0.00733447	0.027556	0.00635754	PDE4D	1
BP	GO:0071868	cellular response to monoamine stimulus	1/4	34/18493	0.00733447	0.027556	0.00635754	PDE4D	1
BP	GO:0071870	cellular response to catecholamine stimulus	1/4	34/18493	0.00733447	0.027556	0.00635754	PDE4D	1
BP	GO:0071875	adrenergic receptor signaling pathway	1/4	34/18493	0.00733447	0.027556	0.00635754	PDE4D	1
BP	GO:0045777	positive regulation of blood pressure	1/4	35/18493	0.00754958	0.027556	0.00635754	PDE4D	1
BP	GO:1903514	release of sequestered calcium ion into cytosol by endoplasmic reticulum	1/4	35/18493	0.00754958	0.027556	0.00635754	PDE4D	1
BP	GO:1903523	negative regulation of blood circulation	1/4	36/18493	0.00776465	0.0278764	0.00643146	PDE4D	1
BP	GO:0045823	positive regulation of heart contraction	1/4	38/18493	0.00819469	0.0280412	0.00646949	PDE4D	1
BP	GO:0071867	response to monoamine	1/4	38/18493	0.00819469	0.0280412	0.00646949	PDE4D	1
BP	GO:0071869	response to catecholamine	1/4	38/18493	0.00819469	0.0280412	0.00646949	PDE4D	1
BP	GO:0070296	sarcoplasmic reticulum calcium ion transport	1/4	39/18493	0.00840966	0.0283341	0.00653706	PDE4D	1
BP	GO:0061028	establishment of endothelial barrier	1/4	40/18493	0.00862459	0.028618	0.00660256	PDE4D	1
BP	GO:0009187	cyclic nucleotide metabolic process	1/4	42/18493	0.00905435	0.0287377	0.00663019	PDE4D	1
BP	GO:0071675	regulation of mononuclear cell migration	1/4	42/18493	0.00905435	0.0287377	0.00663019	CCR1	1
BP	GO:0086004	regulation of cardiac muscle cell contraction	1/4	42/18493	0.00905435	0.0287377	0.00663019	PDE4D	1
BP	GO:0006195	purine nucleotide catabolic process	1/4	44/18493	0.00948397	0.0296713	0.00684557	PDE4D	1
BP	GO:1903115	regulation of actin filament-based movement	1/4	47/18493	0.0101281	0.0312403	0.00720757	PDE4D	1
BP	GO:0003044	regulation of systemic arterial blood pressure mediated by a chemical signal	1/4	49/18493	0.0105574	0.0321121	0.00740871	PDE4D	1
BP	GO:0072523	purine-containing compound catabolic process	1/4	51/18493	0.0109865	0.0329596	0.00760424	PDE4D	1
BP	GO:0002763	positive regulation of myeloid leukocyte differentiation	1/4	52/18493	0.0112011	0.0331491	0.00764795	CCR1	1
BP	GO:0032663	regulation of interleukin-2 production	1/4	53/18493	0.0114155	0.0333334	0.00769046	PDE4D	1
BP	GO:0043949	regulation of cAMP-mediated signaling	1/4	54/18493	0.01163	0.0335127	0.00773184	PDE4D	1
BP	GO:0086065	cell communication involved in cardiac conduction	1/4	56/18493	0.0120588	0.034297	0.00791279	PDE4D	1
BP	GO:0001885	endothelial cell development	1/4	58/18493	0.0124874	0.034617	0.00798661	PDE4D	1
BP	GO:1903779	regulation of cardiac conduction	1/4	58/18493	0.0124874	0.034617	0.00798661	PDE4D	1
BP	GO:0006968	cellular defense response	1/4	61/18493	0.0131301	0.0359069	0.00828421	CCR3	1
BP	GO:0032623	interleukin-2 production	1/4	62/18493	0.0133443	0.0359069	0.00828421	PDE4D	1
BP	GO:0032729	positive regulation of interferon-gamma production	1/4	63/18493	0.0135584	0.0359069	0.00828421	PDE4D	1
BP	GO:0002548	monocyte chemotaxis	1/4	64/18493	0.0137725	0.0359069	0.00828421	CCR1	1
BP	GO:0045670	regulation of osteoclast differentiation	1/4	64/18493	0.0137725	0.0359069	0.00828421	CCR1	1
BP	GO:0000381	regulation of alternative mRNA splicing, via spliceosome	1/4	65/18493	0.0139866	0.0360359	0.00831399	RBFOX1	1
BP	GO:0086003	cardiac muscle cell contraction	1/4	67/18493	0.0144146	0.0367069	0.00846878	PDE4D	1
BP	GO:0030500	regulation of bone mineralization	1/4	69/18493	0.0148424	0.0369374	0.00852198	CCR1	1
BP	GO:1903524	positive regulation of blood circulation	1/4	69/18493	0.0148424	0.0369374	0.00852198	PDE4D	1
BP	GO:0000380	alternative mRNA splicing, via spliceosome	1/4	75/18493	0.0161252	0.0396789	0.00915448	RBFOX1	1
BP	GO:0030279	negative regulation of ossification	1/4	79/18493	0.0169797	0.0408633	0.00942773	CCR1	1
BP	GO:0055117	regulation of cardiac muscle contraction	1/4	79/18493	0.0169797	0.0408633	0.00942773	PDE4D	1
BP	GO:0051279	regulation of release of sequestered calcium ion into cytosol	1/4	80/18493	0.0171933	0.0409275	0.00944253	PDE4D	1
BP	GO:0002690	positive regulation of leukocyte chemotaxis	1/4	84/18493	0.0180471	0.0421433	0.00972303	CCR1	1
BP	GO:0071674	mononuclear cell migration	1/4	85/18493	0.0182604	0.0421433	0.00972303	CCR1	1
BP	GO:0070167	regulation of biomineral tissue development	1/4	86/18493	0.0184738	0.0421433	0.00972303	CCR1	1
BP	GO:1901019	regulation of calcium ion transmembrane transporter activity	1/4	86/18493	0.0184738	0.0421433	0.00972303	PDE4D	1
BP	GO:0003073	regulation of systemic arterial blood pressure	1/4	90/18493	0.0193267	0.0436346	0.0100671	PDE4D	1
BP	GO:0045639	positive regulation of myeloid cell differentiation	1/4	91/18493	0.0195399	0.0436657	0.0100743	CCR1	1
BP	GO:0006942	regulation of striated muscle contraction	1/4	93/18493	0.0199661	0.0441674	0.01019	PDE4D	1
BP	GO:0030316	osteoclast differentiation	1/4	95/18493	0.0203922	0.0442167	0.0102014	CCR1	1
BP	GO:0032649	regulation of interferon-gamma production	1/4	95/18493	0.0203922	0.0442167	0.0102014	PDE4D	1
BP	GO:0002027	regulation of heart rate	1/4	99/18493	0.0212439	0.0447526	0.010325	PDE4D	1
BP	GO:0048024	regulation of mRNA splicing, via spliceosome	1/4	99/18493	0.0212439	0.0447526	0.010325	RBFOX1	1
BP	GO:0010522	regulation of calcium ion transport into cytosol	1/4	100/18493	0.0214567	0.0447526	0.010325	PDE4D	1
BP	GO:0050848	regulation of calcium-mediated signaling	1/4	100/18493	0.0214567	0.0447526	0.010325	PDE4D	1
BP	GO:0030593	neutrophil chemotaxis	1/4	101/18493	0.0216695	0.0447701	0.0103291	PDE4D	1
BP	GO:0030282	bone mineralization	1/4	104/18493	0.0223077	0.0456579	0.0105339	CCR1	1
BP	GO:0006939	smooth muscle contraction	1/4	105/18493	0.0225204	0.0456664	0.0105359	PDE4D	1
BP	GO:0032609	interferon-gamma production	1/4	106/18493	0.022733	0.0456747	0.0105378	PDE4D	1
BP	GO:0002688	regulation of leukocyte chemotaxis	1/4	109/18493	0.0233707	0.0461209	0.0106407	CCR1	1
BP	GO:0045446	endothelial cell differentiation	1/4	111/18493	0.0237957	0.0461209	0.0106407	PDE4D	1
BP	GO:0061337	cardiac conduction	1/4	111/18493	0.0237957	0.0461209	0.0106407	PDE4D	1
BP	GO:0001938	positive regulation of endothelial cell proliferation	1/4	112/18493	0.0240081	0.0461209	0.0106407	CCR3	1
BP	GO:1990266	neutrophil migration	1/4	112/18493	0.0240081	0.0461209	0.0106407	PDE4D	1
BP	GO:0002761	regulation of myeloid leukocyte differentiation	1/4	114/18493	0.0244329	0.0461276	0.0106423	CCR1	1
BP	GO:0070252	actin-mediated cell contraction	1/4	114/18493	0.0244329	0.0461276	0.0106423	PDE4D	1
BP	GO:0051209	release of sequestered calcium ion into cytosol	1/4	116/18493	0.0248575	0.0461338	0.0106437	PDE4D	1
BP	GO:0051928	positive regulation of calcium ion transport	1/4	116/18493	0.0248575	0.0461338	0.0106437	CCR1	1
BP	GO:0051283	negative regulation of sequestering of calcium ion	1/4	118/18493	0.025282	0.0465257	0.0107341	PDE4D	1
BP	GO:0051282	regulation of sequestering of calcium ion	1/4	120/18493	0.0257063	0.0465257	0.0107341	PDE4D	1
BP	GO:0071621	granulocyte chemotaxis	1/4	120/18493	0.0257063	0.0465257	0.0107341	PDE4D	1
BP	GO:0002687	positive regulation of leukocyte migration	1/4	121/18493	0.0259184	0.0465257	0.0107341	CCR1	1
BP	GO:0051208	sequestering of calcium ion	1/4	123/18493	0.0263425	0.0469025	0.0108211	PDE4D	1
BP	GO:0003158	endothelium development	1/4	125/18493	0.0267665	0.0472731	0.0109066	PDE4D	1
BP	GO:0050921	positive regulation of chemotaxis	1/4	130/18493	0.0278259	0.0486238	0.0112182	CCR1	1
BP	GO:0097553	calcium ion transmembrane import into cytosol	1/4	132/18493	0.0282494	0.0486238	0.0112182	PDE4D	1
BP	GO:0060048	cardiac muscle contraction	1/4	133/18493	0.0284611	0.0486238	0.0112182	PDE4D	1
BP	GO:0097530	granulocyte migration	1/4	134/18493	0.0286727	0.0486238	0.0112182	PDE4D	1
BP	GO:0033135	regulation of peptidyl-serine phosphorylation	1/4	135/18493	0.0288844	0.0486238	0.0112182	PDE4D	1
BP	GO:0043484	regulation of RNA splicing	1/4	135/18493	0.0288844	0.0486238	0.0112182	RBFOX1	1
BP	GO:0030048	actin filament-based movement	1/4	136/18493	0.029096	0.0486238	0.0112182	PDE4D	1
BP	GO:0050684	regulation of mRNA processing	1/4	137/18493	0.0293075	0.0486238	0.0112182	RBFOX1	1
BP	GO:0007189	adenylate cyclase-activating G protein-coupled receptor signaling pathway	1/4	139/18493	0.0297305	0.048935	0.01129	PDE4D	1
BP	GO:0009166	nucleotide catabolic process	1/4	140/18493	0.029942	0.048935	0.01129	PDE4D	1
BP	GO:1902107	positive regulation of leukocyte differentiation	1/4	142/18493	0.0303648	0.0492585	0.0113646	CCR1	1
BP	GO:1903169	regulation of calcium ion transmembrane transport	1/4	145/18493	0.0309988	0.049787	0.0114866	PDE4D	1
BP	GO:1901292	nucleoside phosphate catabolic process	1/4	146/18493	0.03121	0.049787	0.0114866	PDE4D	1
BP	GO:0035264	multicellular organism growth	1/4	147/18493	0.0314212	0.049787	0.0114866	PDE4D	1
BP	GO:0060402	calcium ion transport into cytosol	1/4	149/18493	0.0318435	0.049787	0.0114866	PDE4D	1
BP	GO:0031214	biomineral tissue development	1/4	150/18493	0.0320547	0.049787	0.0114866	CCR1	1
BP	GO:0050852	T cell receptor signaling pathway	1/4	150/18493	0.0320547	0.049787	0.0114866	PDE4D	1
BP	GO:0060401	cytosolic calcium ion transport	1/4	161/18493	0.0343746	0.0529663	0.0122201	PDE4D	1
BP	GO:2001257	regulation of cation channel activity	1/4	162/18493	0.0345853	0.0529663	0.0122201	PDE4D	1
BP	GO:0006937	regulation of muscle contraction	1/4	164/18493	0.0350066	0.0532392	0.012283	PDE4D	1
BP	GO:0006941	striated muscle contraction	1/4	168/18493	0.0358488	0.054144	0.0124918	PDE4D	1
BP	GO:0001936	regulation of endothelial cell proliferation	1/4	175/18493	0.0373212	0.0558474	0.0128848	CCR3	1
BP	GO:0035637	multicellular organismal signaling	1/4	176/18493	0.0375314	0.0558474	0.0128848	PDE4D	1
BP	GO:0008217	regulation of blood pressure	1/4	177/18493	0.0377416	0.0558474	0.0128848	PDE4D	1
BP	GO:0002685	regulation of leukocyte migration	1/4	180/18493	0.038372	0.0563991	0.013012	CCR1	1
BP	GO:1903708	positive regulation of hemopoiesis	1/4	183/18493	0.039002	0.0568703	0.0131208	CCR1	1
BP	GO:0034404	nucleobase-containing small molecule biosynthetic process	1/4	184/18493	0.0392119	0.0568703	0.0131208	PDE4D	1
BP	GO:0019933	cAMP-mediated signaling	1/4	186/18493	0.0396317	0.0571009	0.013174	PDE4D	1
BP	GO:1901136	carbohydrate derivative catabolic process	1/4	189/18493	0.0402611	0.0575527	0.0132782	PDE4D	1
BP	GO:0001935	endothelial cell proliferation	1/4	190/18493	0.0404708	0.0575527	0.0132782	CCR3	1
BP	GO:0030278	regulation of ossification	1/4	193/18493	0.0410998	0.0576801	0.0133076	CCR1	1
BP	GO:0050657	nucleic acid transport	1/4	195/18493	0.041519	0.0576801	0.0133076	RBFOX1	1
BP	GO:0050658	RNA transport	1/4	195/18493	0.041519	0.0576801	0.0133076	RBFOX1	1
BP	GO:0002573	myeloid leukocyte differentiation	1/4	197/18493	0.041938	0.0576801	0.0133076	CCR1	1
BP	GO:0051236	establishment of RNA localization	1/4	198/18493	0.0421475	0.0576801	0.0133076	RBFOX1	1
BP	GO:0071222	cellular response to lipopolysaccharide	1/4	199/18493	0.0423569	0.0576801	0.0133076	PDE4D	1
BP	GO:0045766	positive regulation of angiogenesis	1/4	200/18493	0.0425663	0.0576801	0.0133076	CCR3	1
BP	GO:0002064	epithelial cell development	1/4	202/18493	0.042985	0.0576801	0.0133076	PDE4D	1
BP	GO:0046434	organophosphate catabolic process	1/4	203/18493	0.0431942	0.0576801	0.0133076	PDE4D	1
BP	GO:0050679	positive regulation of epithelial cell proliferation	1/4	203/18493	0.0431942	0.0576801	0.0133076	CCR3	1
BP	GO:0071219	cellular response to molecule of bacterial origin	1/4	206/18493	0.0438219	0.0581636	0.0134191	PDE4D	1
BP	GO:0050920	regulation of chemotaxis	1/4	210/18493	0.0446583	0.0589167	0.0135929	CCR1	1
BP	GO:0019935	cyclic-nucleotide-mediated signaling	1/4	214/18493	0.0454941	0.05966	0.0137644	PDE4D	1
BP	GO:0008016	regulation of heart contraction	1/4	217/18493	0.0461207	0.0601216	0.0138709	PDE4D	1
BP	GO:1904018	positive regulation of vasculature development	1/4	228/18493	0.0484153	0.0626387	0.0144516	CCR3	1
BP	GO:0071216	cellular response to biotic stimulus	1/4	229/18493	0.0486237	0.0626387	0.0144516	PDE4D	1
BP	GO:0006403	RNA localization	1/4	231/18493	0.0490403	0.0628061	0.0144902	RBFOX1	1
BP	GO:0015931	nucleobase-containing compound transport	1/4	237/18493	0.0502896	0.0639248	0.0147483	RBFOX1	1
BP	GO:0032412	regulation of ion transmembrane transporter activity	1/4	238/18493	0.0504977	0.0639248	0.0147483	PDE4D	1
BP	GO:0060047	heart contraction	1/4	244/18493	0.0517455	0.0646465	0.0149148	PDE4D	1
BP	GO:0022898	regulation of transmembrane transporter activity	1/4	245/18493	0.0519533	0.0646465	0.0149148	PDE4D	1
BP	GO:0070374	positive regulation of ERK1 and ERK2 cascade	1/4	245/18493	0.0519533	0.0646465	0.0149148	CCR1	1
BP	GO:0045637	regulation of myeloid cell differentiation	1/4	248/18493	0.0525767	0.0650525	0.0150085	CCR1	1
BP	GO:0003015	heart process	1/4	252/18493	0.0534073	0.0653419	0.0150753	PDE4D	1
BP	GO:0090257	regulation of muscle system process	1/4	252/18493	0.0534073	0.0653419	0.0150753	PDE4D	1
BP	GO:0050851	antigen receptor-mediated signaling pathway	1/4	259/18493	0.0548596	0.0662619	0.0152875	PDE4D	1
BP	GO:0032409	regulation of transporter activity	1/4	260/18493	0.0550669	0.0662619	0.0152875	PDE4D	1
BP	GO:0043270	positive regulation of ion transport	1/4	260/18493	0.0550669	0.0662619	0.0152875	CCR1	1
BP	GO:1903522	regulation of blood circulation	1/4	262/18493	0.0554815	0.0663959	0.0153185	PDE4D	1
BP	GO:1903311	regulation of mRNA metabolic process	1/4	264/18493	0.055896	0.066414	0.0153226	RBFOX1	1
BP	GO:1902105	regulation of leukocyte differentiation	1/4	265/18493	0.0561031	0.066414	0.0153226	CCR1	1
BP	GO:0018105	peptidyl-serine phosphorylation	1/4	282/18493	0.0596197	0.0701974	0.0161955	PDE4D	1
BP	GO:0032103	positive regulation of response to external stimulus	1/4	297/18493	0.0627144	0.0734463	0.0169451	CCR1	1
BP	GO:0018209	peptidyl-serine modification	1/4	301/18493	0.0635384	0.0738624	0.0170411	PDE4D	1
BP	GO:0070588	calcium ion transmembrane transport	1/4	302/18493	0.0637443	0.0738624	0.0170411	PDE4D	1
BP	GO:0007568	aging	1/4	311/18493	0.0655959	0.0756079	0.0174438	PDE4D	1
BP	GO:1904062	regulation of cation transmembrane transport	1/4	314/18493	0.0662125	0.0759191	0.0175156	PDE4D	1
BP	GO:0051235	maintenance of location	1/4	318/18493	0.0670342	0.0764609	0.0176406	PDE4D	1
BP	GO:0032496	response to lipopolysaccharide	1/4	324/18493	0.0682656	0.0770628	0.0177794	PDE4D	1
BP	GO:0070372	regulation of ERK1 and ERK2 cascade	1/4	324/18493	0.0682656	0.0770628	0.0177794	CCR1	1
BP	GO:0002237	response to molecule of bacterial origin	1/4	337/18493	0.0709296	0.0796594	0.0183785	PDE4D	1
BP	GO:0070371	ERK1 and ERK2 cascade	1/4	341/18493	0.0717482	0.0801676	0.0184958	CCR1	1
BP	GO:0006936	muscle contraction	1/4	351/18493	0.0737922	0.0820329	0.0189261	PDE4D	1
BP	GO:0050678	regulation of epithelial cell proliferation	1/4	368/18493	0.0772592	0.0854534	0.0197153	CCR3	1
BP	GO:0000377	RNA splicing, via transesterification reactions with bulged adenosine as nucleophile	1/4	374/18493	0.0784805	0.0857469	0.019783	RBFOX1	1
BP	GO:0000398	mRNA splicing, via spliceosome	1/4	374/18493	0.0784805	0.0857469	0.019783	RBFOX1	1
BP	GO:0032970	regulation of actin filament-based process	1/4	376/18493	0.0788874	0.0857469	0.019783	PDE4D	1
BP	GO:0000375	RNA splicing, via transesterification reactions	1/4	377/18493	0.0790907	0.0857469	0.019783	RBFOX1	1
BP	GO:0001503	ossification	1/4	380/18493	0.0797007	0.0857792	0.0197904	CCR1	1
BP	GO:0045765	regulation of angiogenesis	1/4	381/18493	0.0799039	0.0857792	0.0197904	CCR3	1
BP	GO:0030099	myeloid cell differentiation	1/4	405/18493	0.0847714	0.0905607	0.0208936	CCR1	1
BP	GO:0001933	negative regulation of protein phosphorylation	1/4	408/18493	0.0853785	0.0907665	0.0209411	PDE4D	1
BP	GO:0002429	immune response-activating cell surface receptor signaling pathway	1/4	414/18493	0.0865918	0.091552	0.0211223	PDE4D	1
BP	GO:1903706	regulation of hemopoiesis	1/4	418/18493	0.0874	0.091552	0.0211223	CCR1	1
BP	GO:0050673	epithelial cell proliferation	1/4	420/18493	0.0878038	0.091552	0.0211223	CCR3	1
BP	GO:1901342	regulation of vasculature development	1/4	421/18493	0.0880057	0.091552	0.0211223	CCR3	1
BP	GO:0001819	positive regulation of cytokine production	1/4	422/18493	0.0882076	0.091552	0.0211223	PDE4D	1
BP	GO:0002768	immune response-regulating cell surface receptor signaling pathway	1/4	445/18493	0.0928411	0.0959066	0.022127	PDE4D	1
BP	GO:0042326	negative regulation of phosphorylation	1/4	448/18493	0.0934441	0.0960764	0.0221661	PDE4D	1
BP	GO:0034765	regulation of ion transmembrane transport	1/4	454/18493	0.0946494	0.0968192	0.0223375	PDE4D	1
BP	GO:0003012	muscle system process	1/4	456/18493	0.0950508	0.0968192	0.0223375	PDE4D	1
BP	GO:0008380	RNA splicing	1/4	463/18493	0.096455	0.0977946	0.0225626	RBFOX1	1
BP	GO:0009150	purine ribonucleotide metabolic process	1/4	488/18493	0.101456	0.102391	0.0236231	PDE4D	1
BP	GO:0008015	blood circulation	1/4	492/18493	0.102255	0.102724	0.0236998	PDE4D	1
BP	GO:0003013	circulatory system process	1/4	500/18493	0.10385	0.10385	0.0239595	PDE4D	1
CC	GO:0009897	external side of plasma membrane	2/5	359/19659	0.00320649	0.0384778	0.0303772	CCR1/CCR3	2
CC	GO:0005891	voltage-gated calcium channel complex	1/5	43/19659	0.0108898	0.065339	0.0515834	PDE4D	1
CC	GO:0034704	calcium channel complex	1/5	65/19659	0.0164246	0.0656983	0.0518671	PDE4D	1
CC	GO:0034703	cation channel complex	1/5	219/19659	0.0544779	0.0982572	0.0775715	PDE4D	1
CC	GO:0005802	trans-Golgi network	1/5	225/19659	0.0559363	0.0982572	0.0775715	RBFOX1	1
CC	GO:0034702	ion channel complex	1/5	301/19659	0.0742539	0.0982572	0.0775715	PDE4D	1
CC	GO:0031965	nuclear membrane	1/5	302/19659	0.074493	0.0982572	0.0775715	PDE4D	1
CC	GO:0016324	apical plasma membrane	1/5	308/19659	0.0759267	0.0982572	0.0775715	PDE4D	1
CC	GO:1902495	transmembrane transporter complex	1/5	325/19659	0.079979	0.0982572	0.0775715	PDE4D	1
CC	GO:1990351	transporter complex	1/5	333/19659	0.081881	0.0982572	0.0775715	PDE4D	1
CC	GO:0045177	apical part of cell	1/5	373/19659	0.0913442	0.0996482	0.0786696	PDE4D	1
CC	GO:0005635	nuclear envelope	1/5	461/19659	0.111888	0.111888	0.088333	PDE4D	1
MF	GO:0016493	C-C chemokine receptor activity	2/4	23/17632	9.75064e-06	8.45281e-05	6.59089e-06	CCR1/CCR3	2
MF	GO:0019957	C-C chemokine binding	2/4	24/17632	1.06363e-05	8.45281e-05	6.59089e-06	CCR1/CCR3	2
MF	GO:0001637	G protein-coupled chemoattractant receptor activity	2/4	26/17632	1.25227e-05	8.45281e-05	6.59089e-06	CCR1/CCR3	2
MF	GO:0004950	chemokine receptor activity	2/4	26/17632	1.25227e-05	8.45281e-05	6.59089e-06	CCR1/CCR3	2
MF	GO:0019956	chemokine binding	2/4	32/17632	1.91029e-05	0.000103155	8.04331e-06	CCR1/CCR3	2
MF	GO:0004896	cytokine receptor activity	2/4	92/17632	0.000160488	0.00063258	4.9324e-05	CCR1/CCR3	2
MF	GO:0008081	phosphoric diester hydrolase activity	2/4	93/17632	0.000164002	0.00063258	4.9324e-05	CCR1/PDE4D	2
MF	GO:0019955	cytokine binding	2/4	125/17632	0.000296385	0.0010003	7.7996e-05	CCR1/CCR3	2
MF	GO:0008528	G protein-coupled peptide receptor activity	2/4	145/17632	0.000398653	0.00116707	9.1e-05	CCR1/CCR3	2
MF	GO:0001653	peptide receptor activity	2/4	151/17632	0.00043225	0.00116707	9.1e-05	CCR1/CCR3	2
MF	GO:0042578	phosphoric ester hydrolase activity	2/4	369/17632	0.0025487	0.0062559	0.00048779	CCR1/PDE4D	2
MF	GO:0004115	3',5'-cyclic-AMP phosphodiesterase activity	1/4	15/17632	0.00339885	0.00764742	0.00059629	PDE4D	1
MF	GO:0031690	adrenergic receptor binding	1/4	19/17632	0.00430375	0.00893855	0.000696963	PDE4D	1
MF	GO:0030552	cAMP binding	1/4	23/17632	0.00520803	0.00984494	0.000767636	PDE4D	1
MF	GO:0004435	phosphatidylinositol phospholipase C activity	1/4	26/17632	0.00588583	0.00984494	0.000767636	CCR1	1
MF	GO:0004114	3',5'-cyclic-nucleotide phosphodiesterase activity	1/4	28/17632	0.00633751	0.00984494	0.000767636	PDE4D	1
MF	GO:0004629	phospholipase C activity	1/4	28/17632	0.00633751	0.00984494	0.000767636	CCR1	1
MF	GO:0004112	cyclic-nucleotide phosphodiesterase activity	1/4	29/17632	0.00656329	0.00984494	0.000767636	PDE4D	1
MF	GO:0030551	cyclic nucleotide binding	1/4	36/17632	0.00814268	0.0115712	0.000902236	PDE4D	1
MF	GO:0097110	scaffold protein binding	1/4	58/17632	0.0130942	0.0176772	0.00137834	PDE4D	1
MF	GO:0051117	ATPase binding	1/4	80/17632	0.0180272	0.0231778	0.00180724	PDE4D	1
MF	GO:0004620	phospholipase activity	1/4	99/17632	0.0222726	0.0273345	0.00213135	CCR1	1
MF	GO:0044325	ion channel binding	1/4	125/17632	0.0280598	0.0320668	0.00250034	PDE4D	1
MF	GO:0016298	lipase activity	1/4	127/17632	0.0285039	0.0320668	0.00250034	CCR1	1
MF	GO:0008022	protein C-terminus binding	1/4	187/17632	0.0417562	0.0450967	0.00351631	RBFOX1	1
MF	GO:0001664	G protein-coupled receptor binding	1/4	274/17632	0.0607308	0.0630666	0.00491747	PDE4D	1
MF	GO:0003729	mRNA binding	1/4	463/17632	0.100979	0.100979	0.00787363	RBFOX1	1

## Sheet: SAS_Altai_0.3, KEGG
ID	Description	GeneRatio	BgRatio	pvalue	p.adjust	qvalue	geneID	Count
hsa04061	Viral protein interaction with cytokine and cytokine receptor	2/3	100/8016	0.000458501	0.00458501	0.000965265	1230/1232	2
hsa05167	Kaposi sarcoma-associated herpesvirus infection	2/3	186/8016	0.00158214	0.00544439	0.00114619	1230/1232	2
hsa04062	Chemokine signaling pathway	2/3	189/8016	0.00163332	0.00544439	0.00114619	1230/1232	2
hsa05163	Human cytomegalovirus infection	2/3	225/8016	0.00230971	0.00577429	0.00121564	1230/1232	2
hsa04060	Cytokine-cytokine receptor interaction	2/3	294/8016	0.0039246	0.0078492	0.00165246	1230/1232	2
hsa05032	Morphine addiction	1/3	91/8016	0.0336759	0.0559331	0.0117754	5144	1
hsa04928	Parathyroid hormone synthesis, secretion and action	1/3	106/8016	0.0391532	0.0559331	0.0117754	5144	1
hsa00230	Purine metabolism	1/3	130/8016	0.0478738	0.0598423	0.0125984	5144	1
hsa05203	Viral carcinogenesis	1/3	201/8016	0.073363	0.0786892	0.0165661	1232	1
hsa04024	cAMP signaling pathway	1/3	216/8016	0.0786892	0.0786892	0.0165661	5144	1

## Sheet: OCE_Altai_0.3, DO
ID	Description	GeneRatio	BgRatio	pvalue	p.adjust	qvalue	geneID	Count
DOID:2234	focal epilepsy	6/179	59/8007	0.00193661	0.693508	0.693508	SLIT2/GPHN/EIF2S1/TLN2/DAPK1/CNTNAP2	6
DOID:4851	pilocytic astrocytoma	3/179	15/8007	0.00410057	0.693508	0.693508	RAF1/MBP/ERBB3	3
DOID:3328	temporal lobe epilepsy	5/179	49/8007	0.00454263	0.693508	0.693508	SLIT2/GPHN/EIF2S1/TLN2/DAPK1	5
DOID:11260	rabies	5/179	60/8007	0.0106905	0.832428	0.832428	PITX2/SMAD3/BCL2/STAT2/RTN1	5
DOID:10652	Alzheimer's disease	17/179	430/8007	0.0156135	0.832428	0.832428	PLTP/AMIGO2/CAMK2A/ESR2/RAF1/EIF2S1/MBP/LRP1/COL25A1/FRK/MTHFD1/CTNNA3/BACE2/TP73/LRP2/DAPK1/ESR1	17
DOID:5520	head and neck squamous cell carcinoma	9/179	174/8007	0.0159162	0.832428	0.832428	TNFRSF10A/ENPEP/CAMK2A/RAF1/EBF3/GLI1/BCL2/TP73/DAPK1	9
DOID:680	tauopathy	17/179	434/8007	0.016958	0.832428	0.832428	PLTP/AMIGO2/CAMK2A/ESR2/RAF1/EIF2S1/MBP/LRP1/COL25A1/FRK/MTHFD1/CTNNA3/BACE2/TP73/LRP2/DAPK1/ESR1	17
DOID:0060118	thoracic disease	3/179	25/8007	0.0176039	0.832428	0.832428	ESR2/BCL2/ESR1	3
DOID:3463	breast disease	3/179	25/8007	0.0176039	0.832428	0.832428	ESR2/BCL2/ESR1	3
DOID:1826	epilepsy syndrome	9/179	201/8007	0.0361475	0.832428	0.832428	SLIT2/GPHN/EIF2S1/PRODH/MED1/ABCC5/TLN2/DAPK1/CNTNAP2	9
DOID:1542	head and neck carcinoma	10/179	235/8007	0.0377572	0.832428	0.832428	TNFRSF10A/ENPEP/CAMK2A/RAF1/EBF3/ROBO1/GLI1/BCL2/TP73/DAPK1	10
DOID:657	adenoma	13/179	340/8007	0.0409658	0.832428	0.832428	TNFRSF10A/SCG3/ESR2/TSHR/KRT7/GPR182/SMAD3/LRIG3/GLI1/BCL2/TCF4/ESR1/RET	13
DOID:11934	head and neck cancer	10/179	239/8007	0.0415929	0.832428	0.832428	TNFRSF10A/ENPEP/CAMK2A/RAF1/EBF3/ROBO1/GLI1/BCL2/TP73/DAPK1	10
DOID:11383	cryptorchidism	2/179	15/8007	0.0431167	0.832428	0.832428	RAF1/ESR1	2
DOID:1395	schistosomiasis	2/179	15/8007	0.0431167	0.832428	0.832428	STAT6/BCL2	2
DOID:3973	thyroid medullary carcinoma	3/179	38/8007	0.0523603	0.832428	0.832428	ESR2/ESR1/RET	3
DOID:0050938	breast lobular carcinoma	2/179	17/8007	0.0542519	0.832428	0.832428	ESR2/ESR1	2
DOID:3457	invasive lobular carcinoma	2/179	17/8007	0.0542519	0.832428	0.832428	ESR2/ESR1	2
DOID:3490	Noonan syndrome	2/179	17/8007	0.0542519	0.832428	0.832428	RAF1/PDGFRB	2
DOID:3908	non-small cell lung carcinoma	15/179	431/8007	0.0583757	0.832428	0.832428	CEACAM1/ESR2/RAF1/KRT7/DDIT3/ERBB3/ADAMTS1/FRK/KCNH5/BCL2/TP73/DAPK1/KLK14/ESR1/UBE2C	15
DOID:437	myasthenia gravis	3/179	41/8007	0.0630699	0.832428	0.832428	PDCD1/ESR2/ESR1	3
DOID:0060084	cell type benign neoplasm	16/179	475/8007	0.0653414	0.832428	0.832428	TNFRSF10A/SCG3/CEACAM1/ESR2/TSHR/KRT7/GPR182/SMAD3/LRIG3/GLI1/PDGFRB/BCL2/TCF4/DAPK1/ESR1/RET	16
DOID:3298	vaccinia	3/179	42/8007	0.0668483	0.832428	0.832428	VRK1/EIF2S1/BCL2	3
DOID:439	neuromuscular junction disease	3/179	42/8007	0.0668483	0.832428	0.832428	PDCD1/ESR2/ESR1	3
DOID:201	connective tissue cancer	13/179	370/8007	0.0706831	0.832428	0.832428	SLIT2/PTCH1/CAMK2A/ROR2/ESR2/LRP1/DDIT3/PIAS4/GAK/PDGFRB/BCL2/TP73/ESR1	13
DOID:0060095	uterine benign neoplasm	3/179	43/8007	0.070728	0.832428	0.832428	ESR2/BCL2/ESR1	3
DOID:13223	uterine fibroid	3/179	43/8007	0.070728	0.832428	0.832428	ESR2/BCL2/ESR1	3
DOID:10883	herpangina	2/179	20/8007	0.0725855	0.832428	0.832428	SMAD3/BCL2	2
DOID:0060086	female reproductive organ benign neoplasm	3/179	45/8007	0.0787834	0.832428	0.832428	ESR2/BCL2/ESR1	3
DOID:3744	cervical squamous cell carcinoma	4/179	73/8007	0.0801813	0.832428	0.832428	TNFRSF10A/CAMK2A/RAF1/BCL2	4
DOID:1800	neuroendocrine carcinoma	2/179	22/8007	0.085753	0.832428	0.832428	KRT7/GLI1	2
DOID:0050622	reproductive organ benign neoplasm	3/179	47/8007	0.08722	0.832428	0.832428	ESR2/BCL2/ESR1	3
DOID:9119	acute myeloid leukemia	5/179	107/8007	0.0912348	0.832428	0.832428	PLSCR1/TNFRSF10A/RAF1/MEIS1/BCL2	5
DOID:10892	hypospadias	2/179	23/8007	0.0925863	0.832428	0.832428	ESR2/ESR1	2
DOID:2921	glomerulonephritis	4/179	79/8007	0.100141	0.832428	0.832428	SGK1/SYNPO/SMAD3/PRKCB	4
DOID:10003	sensorineural hearing loss	3/179	51/8007	0.105168	0.832428	0.832428	USH2A/MYO1A/WFS1	3
DOID:28	endocrine system disease	13/179	399/8007	0.110394	0.832428	0.832428	TNFRSF10A/LIPE/PTCH1/TAC3/ESR2/TSHR/SGK1/BCL2/LRP2/CEL/TNFRSF10C/WFS1/RET	13
DOID:1168	familial hyperlipidemia	4/179	82/8007	0.110906	0.832428	0.832428	OSBPL10/LRP1/CPE/ESR1	4
DOID:10952	nephritis	6/179	147/8007	0.111232	0.832428	0.832428	TNFRSF10A/PDCD1/SGK1/SYNPO/SMAD3/PRKCB	6
DOID:0060100	musculoskeletal system cancer	14/179	439/8007	0.113656	0.832428	0.832428	SLIT2/PTCH1/CAMK2A/ROR2/ESR2/LRP1/DDIT3/PIAS4/GAK/GLI1/PDGFRB/BCL2/TP73/ESR1	14
DOID:0050851	glomerulosclerosis	2/179	26/8007	0.113959	0.832428	0.832428	SYNPO/SMAD3	2
DOID:1312	focal segmental glomerulosclerosis	2/179	26/8007	0.113959	0.832428	0.832428	SYNPO/SMAD3	2
DOID:3192	neurilemmoma	2/179	26/8007	0.113959	0.832428	0.832428	PDGFRB/ESR1	2
DOID:607	paraplegia	2/179	26/8007	0.113959	0.832428	0.832428	KIF5A/FA2H	2
DOID:440	neuromuscular disease	4/179	83/8007	0.114605	0.832428	0.832428	PDCD1/ESR2/ERBB3/ESR1	4
DOID:438	autoimmune disease of the nervous system	3/179	55/8007	0.12443	0.832428	0.832428	PDCD1/ESR2/ESR1	3
DOID:0050736	autosomal dominant disease	13/179	409/8007	0.126668	0.832428	0.832428	ENPEP/IL23A/ESR2/RAF1/PITX2/SGK1/SMAD3/PDGFRB/BCL2/TP73/CDK2/ESR1/RET	13
DOID:2001	neuroma	2/179	28/8007	0.128839	0.832428	0.832428	PDGFRB/ESR1	2
DOID:4440	seminoma	2/179	28/8007	0.128839	0.832428	0.832428	BCL2/RET	2
DOID:3962	follicular thyroid carcinoma	3/179	56/8007	0.129433	0.832428	0.832428	ESR2/ESR1/RET	3
DOID:2621	autonomic nervous system neoplasm	12/179	375/8007	0.133874	0.832428	0.832428	FHL2/SLIT2/GAS7/PTCH1/DDIT3/NAV2/GLI1/BCL2/TP73/CDK2/WFS1/RET	12
DOID:769	neuroblastoma	12/179	375/8007	0.133874	0.832428	0.832428	FHL2/SLIT2/GAS7/PTCH1/DDIT3/NAV2/GLI1/BCL2/TP73/CDK2/WFS1/RET	12
DOID:10211	cholelithiasis	2/179	29/8007	0.136441	0.832428	0.832428	ESR2/ESR1	2
DOID:936	brain disease	14/179	454/8007	0.13778	0.832428	0.832428	SLIT2/GPHN/EIF2S1/MBP/LINGO2/PRODH/MED1/FA2H/ABCC5/TLN2/DAPK1/ESR1/HEXB/CNTNAP2	14
DOID:1682	congenital heart disease	3/179	58/8007	0.139648	0.832428	0.832428	LPP/PITX2/MTHFD1	3
DOID:3829	pituitary adenoma	3/179	58/8007	0.139648	0.832428	0.832428	LRIG3/BCL2/RET	3
DOID:1115	sarcoma	7/179	193/8007	0.14115	0.832428	0.832428	LRP1/DDIT3/PIAS4/ERBB3/ADAMTS1/PDGFRB/BCL2	7
DOID:1967	leiomyosarcoma	2/179	30/8007	0.14414	0.832428	0.832428	GLI1/BCL2	2
DOID:4230	smooth muscle cancer	2/179	30/8007	0.14414	0.832428	0.832428	GLI1/BCL2	2
DOID:50	thyroid gland disease	6/179	159/8007	0.145449	0.832428	0.832428	PTCH1/ESR2/TSHR/BCL2/LRP2/RET	6
DOID:3459	breast carcinoma	12/179	383/8007	0.149002	0.832428	0.832428	MAP2K5/CEACAM1/ESR2/KRT7/ADAMTS1/WWP1/BCL2/DAPK1/ESR1/CSMD1/CSF1R/WFS1	12
DOID:11714	gestational diabetes	3/179	60/8007	0.150127	0.832428	0.832428	LIPE/DDIT3/FSTL3	3
DOID:3146	lipid metabolism disorder	4/179	92/8007	0.150213	0.832428	0.832428	OSBPL10/LRP1/CPE/ESR1	4
DOID:12930	dilated cardiomyopathy	4/179	93/8007	0.154408	0.832428	0.832428	RBM20/ESR2/CTNNA3/ESR1	4
DOID:10283	prostate cancer	13/179	425/8007	0.155396	0.832428	0.832428	TNFRSF10A/MMP15/CEACAM1/CPNE3/RAF1/ADAMTS9/PA2G4/SMAD3/PDGFRB/BCL2/LRP2/ESR1/CSMD1	13
DOID:8618	oral cavity cancer	3/179	61/8007	0.155459	0.832428	0.832428	PDCD1/MMP15/BCL2	3
DOID:2706	synovium cancer	2/179	32/8007	0.159796	0.832428	0.832428	PIAS4/PDGFRB	2
DOID:5485	synovial sarcoma	2/179	32/8007	0.159796	0.832428	0.832428	PIAS4/PDGFRB	2
DOID:3963	thyroid carcinoma	7/179	200/8007	0.160546	0.832428	0.832428	ESR2/EIF2S1/LRP1/BCL2/ESR1/UBE2C/RET	7
DOID:127	leiomyoma	4/179	95/8007	0.16293	0.832428	0.832428	ESR2/BCL2/DAPK1/ESR1	4
DOID:11476	osteoporosis	4/179	96/8007	0.167254	0.832428	0.832428	ESR2/THSD7A/ARHGEF3/ESR1	4
DOID:0060115	nervous system benign neoplasm	2/179	33/8007	0.167739	0.832428	0.832428	PDGFRB/ESR1	2
DOID:1227	neutropenia	2/179	33/8007	0.167739	0.832428	0.832428	USB1/BCL2	2
DOID:12987	agranulocytosis	2/179	33/8007	0.167739	0.832428	0.832428	USB1/BCL2	2
DOID:3355	fibrosarcoma	2/179	33/8007	0.167739	0.832428	0.832428	SLIT2/PDGFRB	2
DOID:10591	pre-eclampsia	9/179	278/8007	0.169914	0.832428	0.832428	LIPE/TAC3/BOK/STOX2/SYNPO/CTNNA3/INHBC/UCN3/ESR1	9
DOID:0080011	bone resorption disease	4/179	97/8007	0.171618	0.832428	0.832428	ESR2/THSD7A/ARHGEF3/ESR1	4
DOID:643	progressive multifocal leukoencephalopathy	3/179	64/8007	0.171797	0.832428	0.832428	TNFRSF10A/PIAS4/TP73	3
DOID:3856	male reproductive organ cancer	13/179	435/8007	0.174966	0.832428	0.832428	TNFRSF10A/MMP15/CEACAM1/CPNE3/RAF1/ADAMTS9/PA2G4/SMAD3/PDGFRB/BCL2/LRP2/ESR1/CSMD1	13
DOID:1192	peripheral nervous system neoplasm	12/179	396/8007	0.175426	0.832428	0.832428	FHL2/SLIT2/GAS7/PTCH1/DDIT3/NAV2/GLI1/BCL2/TP73/CDK2/WFS1/RET	12
DOID:11981	morbid obesity	2/179	34/8007	0.175747	0.832428	0.832428	ESR2/ESR1	2
DOID:184	bone cancer	8/179	243/8007	0.177081	0.832428	0.832428	CAMK2A/ROR2/ESR2/GAK/PDGFRB/BCL2/TP73/ESR1	8
DOID:10316	pneumoconiosis	2/179	35/8007	0.183815	0.832428	0.832428	PDCD1/KIF5A	2
DOID:0060036	intrinsic cardiomyopathy	5/179	135/8007	0.184414	0.832428	0.832428	RBM20/ESR2/RAF1/CTNNA3/ESR1	5
DOID:0080015	physical disorder	5/179	136/8007	0.188247	0.832428	0.832428	ESR2/RAF1/MTHFD1/LRP2/ESR1	5
DOID:526	Human immunodeficiency virus infectious disease	6/179	173/8007	0.190646	0.832428	0.832428	PDCD1/NCOR2/LRP1/BCL2/ESR1/HEXB	6
DOID:594	panic disorder	2/179	36/8007	0.191936	0.832428	0.832428	GRM7/ESR1	2
DOID:1781	thyroid cancer	7/179	213/8007	0.199529	0.832428	0.832428	ESR2/EIF2S1/LRP1/BCL2/ESR1/UBE2C/RET	7
DOID:0060116	sensory system cancer	5/179	139/8007	0.199916	0.832428	0.832428	RAF1/BCL2/TP73/CDK2/DAPK1	5
DOID:2174	ocular cancer	5/179	139/8007	0.199916	0.832428	0.832428	RAF1/BCL2/TP73/CDK2/DAPK1	5
DOID:2030	anxiety disorder	3/179	69/8007	0.20003	0.832428	0.832428	GRM7/ESR1/CNTNAP2	3
DOID:0060262	gallbladder disease	2/179	37/8007	0.200104	0.832428	0.832428	ESR2/ESR1	2
DOID:0060099	musculoskeletal system benign neoplasm	1/179	10/8007	0.202457	0.832428	0.832428	BCL2	1
DOID:3179	inverted papilloma	1/179	10/8007	0.202457	0.832428	0.832428	BCL2	1
DOID:3737	verrucous carcinoma	1/179	10/8007	0.202457	0.832428	0.832428	BCL2	1
DOID:4226	endometrial stromal sarcoma	1/179	10/8007	0.202457	0.832428	0.832428	PDGFRB	1
DOID:4233	clear cell sarcoma	1/179	10/8007	0.202457	0.832428	0.832428	ERBB3	1
DOID:8437	intestinal obstruction	1/179	10/8007	0.202457	0.832428	0.832428	CLCA1	1
DOID:2893	cervix carcinoma	4/179	104/8007	0.20322	0.832428	0.832428	TNFRSF10A/CAMK2A/RAF1/BCL2	4
DOID:4606	bile duct cancer	5/179	140/8007	0.20386	0.832428	0.832428	ESR2/SAFB/BCL2/DAPK1/ESR1	5
DOID:4897	bile duct carcinoma	5/179	140/8007	0.20386	0.832428	0.832428	ESR2/SAFB/BCL2/DAPK1/ESR1	5
DOID:3347	osteosarcoma	7/179	215/8007	0.205837	0.832428	0.832428	CAMK2A/ROR2/ESR2/GAK/BCL2/TP73/ESR1	7
DOID:0080005	bone remodeling disease	5/179	141/8007	0.20783	0.832428	0.832428	ESR2/RAF1/THSD7A/ARHGEF3/ESR1	5
DOID:4362	cervical cancer	4/179	105/8007	0.207871	0.832428	0.832428	TNFRSF10A/CAMK2A/RAF1/BCL2	4
DOID:4607	biliary tract cancer	6/179	178/8007	0.207978	0.832428	0.832428	ESR2/RAF1/SAFB/BCL2/DAPK1/ESR1	6
DOID:1596	mental depression	2/179	38/8007	0.208312	0.832428	0.832428	CAMK2A/WFS1	2
DOID:883	parasitic helminthiasis infectious disease	2/179	38/8007	0.208312	0.832428	0.832428	STAT6/BCL2	2
DOID:2952	inner ear disease	3/179	71/8007	0.21162	0.832428	0.832428	USH2A/MYO1A/WFS1	3
DOID:8692	myeloid leukemia	5/179	142/8007	0.211826	0.832428	0.832428	PLSCR1/TNFRSF10A/RAF1/MEIS1/BCL2	5
DOID:120	female reproductive organ cancer	13/179	455/8007	0.217539	0.832428	0.832428	FHL2/HAS1/PLSCR1/TNFRSF10A/CEACAM1/CAMK2A/ESR2/RAF1/KRT7/MED1/PDGFRB/BCL2/ESR1	13
DOID:2566	corneal dystrophy	1/179	11/8007	0.220309	0.832428	0.832428	PITX2	1
DOID:3507	dermatofibrosarcoma protuberans	1/179	11/8007	0.220309	0.832428	0.832428	PDGFRB	1
DOID:4465	papillary renal cell carcinoma	1/179	11/8007	0.220309	0.832428	0.832428	KRT7	1
DOID:4988	alcoholic pancreatitis	1/179	11/8007	0.220309	0.832428	0.832428	CEL	1
DOID:4866	salivary gland adenoid cystic carcinoma	2/179	40/8007	0.224826	0.832428	0.832428	MMP15/BCL2	2
DOID:1686	glaucoma	4/179	109/8007	0.226771	0.832428	0.832428	ESR2/PITX2/BCL2/ESR1	4
DOID:3382	liposarcoma	1/179	12/8007	0.237763	0.832428	0.832428	DDIT3	1
DOID:3911	progeria	1/179	12/8007	0.237763	0.832428	0.832428	SYNE2	1
DOID:3939	lipomatous cancer	1/179	12/8007	0.237763	0.832428	0.832428	DDIT3	1
DOID:7757	childhood leukemia	1/179	12/8007	0.237763	0.832428	0.832428	MBP	1
DOID:0050700	cardiomyopathy	5/179	149/8007	0.240455	0.832428	0.832428	RBM20/ESR2/RAF1/CTNNA3/ESR1	5
DOID:14330	Parkinson's disease	6/179	187/8007	0.240502	0.832428	0.832428	AMIGO2/ESR2/LINGO2/ESR1/LRRK1/RET	6
DOID:3069	astrocytoma	4/179	112/8007	0.241227	0.832428	0.832428	RAF1/MBP/ERBB3/BCL2	4
DOID:2154	nephroblastoma	3/179	77/8007	0.247184	0.832428	0.832428	BCL2/ESR1/RET	3
DOID:0050815	eye adnexa disease	1/179	13/8007	0.254829	0.832428	0.832428	BCL2	1
DOID:10481	diaphragm disease	1/179	13/8007	0.254829	0.832428	0.832428	DISP1	1
DOID:1089	tethered spinal cord syndrome	1/179	13/8007	0.254829	0.832428	0.832428	MTHFD1	1
DOID:3827	congenital diaphragmatic hernia	1/179	13/8007	0.254829	0.832428	0.832428	DISP1	1
DOID:841	extrinsic allergic alveolitis	1/179	13/8007	0.254829	0.832428	0.832428	PDCD1	1
DOID:768	retinoblastoma	4/179	116/8007	0.260817	0.832428	0.832428	RAF1/TP73/CDK2/DAPK1	4
DOID:771	retinal cell cancer	4/179	116/8007	0.260817	0.832428	0.832428	RAF1/TP73/CDK2/DAPK1	4
DOID:2394	ovarian cancer	9/179	312/8007	0.263354	0.832428	0.832428	FHL2/HAS1/PLSCR1/TNFRSF10A/ESR2/KRT7/MED1/BCL2/ESR1	9
DOID:12361	Graves' disease	3/179	80/8007	0.265308	0.832428	0.832428	ESR2/TSHR/BCL2	3
DOID:3113	papillary carcinoma	2/179	45/8007	0.266438	0.832428	0.832428	EIF2S1/RET	2
DOID:4645	retinal cancer	4/179	118/8007	0.270729	0.832428	0.832428	RAF1/TP73/CDK2/DAPK1	4
DOID:1003	pelvic inflammatory disease	1/179	14/8007	0.271515	0.832428	0.832428	CTSA	1
DOID:1019	osteomyelitis	1/179	14/8007	0.271515	0.832428	0.832428	RAF1	1
DOID:11119	Gilles de la Tourette syndrome	1/179	14/8007	0.271515	0.832428	0.832428	CNTNAP2	1
DOID:12689	acoustic neuroma	1/179	14/8007	0.271515	0.832428	0.832428	ESR1	1
DOID:6204	follicular adenoma	1/179	14/8007	0.271515	0.832428	0.832428	RET	1
DOID:6419	tetralogy of Fallot	1/179	14/8007	0.271515	0.832428	0.832428	LPP	1
DOID:9667	placental abruption	1/179	14/8007	0.271515	0.832428	0.832428	MTHFD1	1
DOID:615	leukopenia	2/179	47/8007	0.283114	0.832428	0.832428	USB1/BCL2	2
DOID:767	muscular atrophy	2/179	47/8007	0.283114	0.832428	0.832428	VRK1/BCLAF1	2
DOID:11202	primary hyperparathyroidism	1/179	15/8007	0.287829	0.832428	0.832428	RET	1
DOID:12176	goiter	1/179	15/8007	0.287829	0.832428	0.832428	TSHR	1
DOID:2769	tic disorder	1/179	15/8007	0.287829	0.832428	0.832428	CNTNAP2	1
DOID:2891	thyroid adenoma	1/179	15/8007	0.287829	0.832428	0.832428	RET	1
DOID:3948	adrenocortical carcinoma	1/179	15/8007	0.287829	0.832428	0.832428	ESR2	1
DOID:10286	prostate carcinoma	4/179	122/8007	0.290742	0.832428	0.832428	MMP15/BCL2/ESR1/CSMD1	4
DOID:9952	acute lymphocytic leukemia	2/179	49/8007	0.299757	0.832428	0.832428	SLIT2/BCL2	2
DOID:1993	rectum cancer	1/179	16/8007	0.30378	0.832428	0.832428	BCL2	1
DOID:2526	prostate adenocarcinoma	1/179	16/8007	0.30378	0.832428	0.832428	CSMD1	1
DOID:2615	papilloma	1/179	16/8007	0.30378	0.832428	0.832428	BCL2	1
DOID:5166	endometrial stromal tumor	1/179	16/8007	0.30378	0.832428	0.832428	PDGFRB	1
DOID:0080000	muscular disease	11/179	408/8007	0.304329	0.832428	0.832428	RBM20/VRK1/ESR2/RAF1/DISP1/SYNE2/BCLAF1/CTNNA3/BACE2/BCL2/ESR1	11
DOID:3376	bone osteosarcoma	2/179	50/8007	0.308058	0.832428	0.832428	CAMK2A/BCL2	2
DOID:0060005	autoimmune disease of endocrine system	3/179	87/8007	0.30812	0.832428	0.832428	ESR2/TSHR/BCL2	3
DOID:4948	gallbladder carcinoma	2/179	51/8007	0.316339	0.832428	0.832428	ESR2/RAF1	2
DOID:8567	Hodgkin's lymphoma	2/179	51/8007	0.316339	0.832428	0.832428	PDCD1/BCL2	2
DOID:10487	Hirschsprung's disease	1/179	17/8007	0.319375	0.832428	0.832428	RET	1
DOID:10976	membranous glomerulonephritis	1/179	17/8007	0.319375	0.832428	0.832428	PRKCB	1
DOID:11971	synostosis	1/179	17/8007	0.319375	0.832428	0.832428	ROR2	1
DOID:1273	respiratory syncytial virus infectious disease	1/179	17/8007	0.319375	0.832428	0.832428	PDCD1	1
DOID:8923	skin melanoma	1/179	17/8007	0.319375	0.832428	0.832428	CEACAM1	1
DOID:9253	gastrointestinal stromal tumor	1/179	17/8007	0.319375	0.832428	0.832428	BCL2	1
DOID:9675	pulmonary emphysema	1/179	17/8007	0.319375	0.832428	0.832428	TNFRSF10A	1
DOID:12858	Huntington's disease	2/179	52/8007	0.324598	0.832428	0.832428	IL23A/SGK1	2
DOID:3121	gallbladder cancer	2/179	52/8007	0.324598	0.832428	0.832428	ESR2/RAF1	2
DOID:3996	urinary system cancer	13/179	500/8007	0.326715	0.832428	0.832428	TNFRSF10A/CEACAM1/ROR2/KCNIP4/EIF2S1/LRP1/KRT7/BCL2/DAPK1/ESR1/CSMD1/CSF1R/RET	13
DOID:3082	interstitial lung disease	5/179	170/8007	0.331311	0.832428	0.832428	SLIT2/PDCD1/SGK1/KIF5A/ERBB3	5
DOID:7166	thyroiditis	2/179	53/8007	0.332831	0.832428	0.832428	PTCH1/RET	2
DOID:1852	intrahepatic cholestasis	1/179	18/8007	0.334623	0.832428	0.832428	ESR2	1
DOID:660	adrenal cortex cancer	1/179	18/8007	0.334623	0.832428	0.832428	ESR2	1
DOID:26	pancreas disease	5/179	171/8007	0.335752	0.832428	0.832428	TNFRSF10A/LIPE/SGK1/CEL/TNFRSF10C	5
DOID:2018	hyperinsulinism	2/179	54/8007	0.341036	0.832428	0.832428	LIPE/SGK1	2
DOID:9352	type 2 diabetes mellitus	6/179	215/8007	0.349189	0.832428	0.832428	PTPRN2/PDCD1/PLTP/DDIT3/LRP2/WFS1	6
DOID:5183	hereditary Wilms' tumor	2/179	55/8007	0.34921	0.832428	0.832428	BCL2/ESR1	2
DOID:9588	encephalitis	2/179	55/8007	0.34921	0.832428	0.832428	MBP/CNTNAP2	2
DOID:11372	megacolon	1/179	19/8007	0.349531	0.832428	0.832428	RET	1
DOID:2876	laryngeal squamous cell carcinoma	1/179	19/8007	0.349531	0.832428	0.832428	BCL2	1
DOID:3246	embryonal rhabdomyosarcoma	1/179	19/8007	0.349531	0.832428	0.832428	GLI1	1
DOID:3717	gastric adenocarcinoma	3/179	94/8007	0.351175	0.832428	0.832428	ESR2/RAF1/BCL2	3
DOID:4450	renal cell carcinoma	9/179	342/8007	0.35636	0.832428	0.832428	ROR2/KCNIP4/EIF2S1/LRP1/KRT7/BCL2/DAPK1/ESR1/CSF1R	9
DOID:7998	hyperthyroidism	3/179	96/8007	0.363444	0.832428	0.832428	ESR2/TSHR/BCL2	3
DOID:3302	chordoma	1/179	20/8007	0.364107	0.832428	0.832428	PDGFRB	1
DOID:3303	notochordal cancer	1/179	20/8007	0.364107	0.832428	0.832428	PDGFRB	1
DOID:447	renal tubular transport disease	1/179	20/8007	0.364107	0.832428	0.832428	SGK1	1
DOID:4990	essential tremor	1/179	20/8007	0.364107	0.832428	0.832428	LINGO2	1
DOID:540	strabismus	1/179	20/8007	0.364107	0.832428	0.832428	BCL2	1
DOID:8632	Kaposi's sarcoma	1/179	20/8007	0.364107	0.832428	0.832428	LRP1	1
DOID:0050904	salivary gland carcinoma	2/179	57/8007	0.365453	0.832428	0.832428	MMP15/BCL2	2
DOID:2645	benign mesothelioma	2/179	57/8007	0.365453	0.832428	0.832428	TNFRSF10A/CEACAM1	2
DOID:0050890	synucleinopathy	6/179	220/8007	0.369248	0.832428	0.832428	AMIGO2/ESR2/LINGO2/ESR1/LRRK1/RET	6
DOID:3083	chronic obstructive pulmonary disease	6/179	220/8007	0.369248	0.832428	0.832428	ATF6/TNFRSF10A/CLCA1/GPR182/SMAD3/BCL2	6
DOID:1380	endometrial cancer	3/179	97/8007	0.369567	0.832428	0.832428	CEACAM1/PDGFRB/BCL2	3
DOID:8850	salivary gland cancer	2/179	58/8007	0.373518	0.832428	0.832428	MMP15/BCL2	2
DOID:363	uterine cancer	3/179	98/8007	0.375678	0.832428	0.832428	CEACAM1/PDGFRB/BCL2	3
DOID:5683	hereditary breast ovarian cancer	6/179	222/8007	0.377289	0.832428	0.832428	ESR2/SMAD3/BCL2/TP73/CDK2/ESR1	6
DOID:10575	calcium metabolism disease	1/179	21/8007	0.378359	0.832428	0.832428	RET	1
DOID:1921	Klinefelter's syndrome	1/179	21/8007	0.378359	0.832428	0.832428	TAC3	1
DOID:2316	brain ischemia	1/179	21/8007	0.378359	0.832428	0.832428	BCL2	1
DOID:235	colonic benign neoplasm	1/179	21/8007	0.378359	0.832428	0.832428	BCL2	1
DOID:3953	adrenal gland cancer	1/179	21/8007	0.378359	0.832428	0.832428	ESR2	1
DOID:1036	chronic leukemia	6/179	223/8007	0.381312	0.832428	0.832428	TNFRSF10A/DUSP12/PRKCB/BCL2/TP73/DAPK1	6
DOID:1428	endocrine pancreas disease	2/179	59/8007	0.381541	0.832428	0.832428	LIPE/SGK1	2
DOID:18	urinary system disease	12/179	478/8007	0.381563	0.832428	0.832428	TNFRSF10A/PDCD1/CUBN/SGK1/STAT6/ROBO2/SYNPO/SMAD3/PRKCB/LRP2/ESR1/RET	12
DOID:0060089	endocrine organ benign neoplasm	3/179	99/8007	0.381779	0.832428	0.832428	LRIG3/BCL2/RET	3
DOID:4481	allergic rhinitis	3/179	99/8007	0.381779	0.832428	0.832428	IL23A/CLCA1/BCL2	3
DOID:2742	auditory system disease	3/179	100/8007	0.387866	0.832428	0.832428	USH2A/MYO1A/WFS1	3
DOID:0050032	mineral metabolism disease	1/179	22/8007	0.392292	0.832428	0.832428	RET	1
DOID:10933	obsessive-compulsive disorder	1/179	22/8007	0.392292	0.832428	0.832428	CNTNAP2	1
DOID:6741	bilateral breast cancer	1/179	22/8007	0.392292	0.832428	0.832428	WFS1	1
DOID:2163	nasal cavity disease	3/179	101/8007	0.39394	0.832428	0.832428	IL23A/CLCA1/BCL2	3
DOID:2825	nose disease	3/179	101/8007	0.39394	0.832428	0.832428	IL23A/CLCA1/BCL2	3
DOID:4483	rhinitis	3/179	101/8007	0.39394	0.832428	0.832428	IL23A/CLCA1/BCL2	3
DOID:1067	open-angle glaucoma	2/179	61/8007	0.397455	0.832428	0.832428	ESR2/ESR1	2
DOID:423	myopathy	10/179	398/8007	0.398468	0.832428	0.832428	RBM20/VRK1/ESR2/RAF1/SYNE2/BCLAF1/CTNNA3/BACE2/BCL2/ESR1	10
DOID:66	muscle tissue disease	10/179	398/8007	0.398468	0.832428	0.832428	RBM20/VRK1/ESR2/RAF1/SYNE2/BCLAF1/CTNNA3/BACE2/BCL2/ESR1	10
DOID:1037	lymphoblastic leukemia	11/179	443/8007	0.404274	0.832428	0.832428	TNFRSF10A/SLIT2/MLLT1/PDE7B/MLLT3/SMAD3/ANKS1B/PRKCB/BCL2/TP73/DAPK1	11
DOID:11984	hypertrophic cardiomyopathy	2/179	62/8007	0.405342	0.832428	0.832428	RAF1/ESR1	2
DOID:13580	cholestasis	2/179	62/8007	0.405342	0.832428	0.832428	ESR2/ESR1	2
DOID:9884	muscular dystrophy	3/179	103/8007	0.40604	0.832428	0.832428	SYNE2/BCLAF1/BCL2	3
DOID:8398	osteoarthritis	5/179	187/8007	0.407126	0.832428	0.832428	FHL2/ADAMTS5/ESR2/SMAD3/ESR1	5
DOID:12377	spinal muscular atrophy	1/179	24/8007	0.419235	0.834358	0.834358	VRK1	1
DOID:1681	heart septal defect	1/179	24/8007	0.419235	0.834358	0.834358	PITX2	1
DOID:169	neuroendocrine tumor	1/179	24/8007	0.419235	0.834358	0.834358	BCL2	1
DOID:272	hepatic vascular disease	1/179	24/8007	0.419235	0.834358	0.834358	PDCD1	1
DOID:4468	clear cell adenocarcinoma	1/179	24/8007	0.419235	0.834358	0.834358	KRT7	1
DOID:11054	urinary bladder cancer	3/179	107/8007	0.430021	0.834358	0.834358	TNFRSF10A/CEACAM1/CSMD1	3
DOID:13543	hyperparathyroidism	1/179	25/8007	0.432257	0.834358	0.834358	RET	1
DOID:13810	familial hypercholesterolemia	1/179	25/8007	0.432257	0.834358	0.834358	LRP1	1
DOID:1934	dysostosis	1/179	25/8007	0.432257	0.834358	0.834358	ROR2	1
DOID:5113	nutritional deficiency disease	1/179	25/8007	0.432257	0.834358	0.834358	MTHFD1	1
DOID:1059	intellectual disability	4/179	150/8007	0.432977	0.834358	0.834358	SRGAP3/PRODH/TCF4/CNTNAP2	4
DOID:4905	pancreatic carcinoma	6/179	237/8007	0.437526	0.834358	0.834358	TNFRSF10A/PTCH1/ABCC5/GLI1/BCL2/TP73	6
DOID:870	neuropathy	5/179	194/8007	0.438174	0.834358	0.834358	PDCD1/ESR2/ERBB3/BCL2/ESR1	5
DOID:850	lung disease	12/179	499/8007	0.439964	0.834358	0.834358	ATF6/TNFRSF10A/SLIT2/PDCD1/SGK1/KIF5A/ERBB3/CLCA1/GPR182/SMAD3/BCL2/HADHAP1	12
DOID:12306	vitiligo	2/179	67/8007	0.444004	0.834358	0.834358	PMEL/ESR1	2
DOID:1443	cerebral degeneration	2/179	67/8007	0.444004	0.834358	0.834358	FA2H/HEXB	2
DOID:13809	familial combined hyperlipidemia	1/179	26/8007	0.444989	0.834358	0.834358	OSBPL10	1
DOID:2600	laryngeal carcinoma	1/179	26/8007	0.444989	0.834358	0.834358	BCL2	1
DOID:5517	stomach carcinoma	4/179	153/8007	0.447973	0.834358	0.834358	TNFRSF10A/ESR2/RAF1/BCL2	4
DOID:2043	hepatitis B	5/179	197/8007	0.451378	0.834358	0.834358	PDCD1/RAF1/SMAD3/BCL2/ESR1	5
DOID:576	proteinuria	2/179	68/8007	0.451571	0.834358	0.834358	CUBN/SYNPO	2
DOID:6590	spondylitis	2/179	68/8007	0.451571	0.834358	0.834358	PDCD1/IL23A	2
DOID:3275	thymoma	1/179	27/8007	0.457437	0.834358	0.834358	ESR1	1
DOID:780	placenta disease	1/179	27/8007	0.457437	0.834358	0.834358	MTHFD1	1
DOID:2151	malignant ovarian surface epithelial-stromal neoplasm	7/179	286/8007	0.458446	0.834358	0.834358	FHL2/HAS1/PLSCR1/ESR2/MED1/BCL2/ESR1	7
DOID:2152	ovary epithelial cancer	7/179	286/8007	0.458446	0.834358	0.834358	FHL2/HAS1/PLSCR1/ESR2/MED1/BCL2/ESR1	7
DOID:4001	ovarian carcinoma	7/179	286/8007	0.458446	0.834358	0.834358	FHL2/HAS1/PLSCR1/ESR2/MED1/BCL2/ESR1	7
DOID:7147	ankylosing spondylitis	2/179	69/8007	0.459079	0.834358	0.834358	PDCD1/IL23A	2
DOID:3312	bipolar disorder	4/179	156/8007	0.462845	0.837878	0.837878	CAMK2A/BCL2/ESR1/WFS1	4
DOID:11201	parathyroid gland disease	1/179	28/8007	0.469607	0.840156	0.840156	RET	1
DOID:234	colon adenocarcinoma	1/179	28/8007	0.469607	0.840156	0.840156	KRT7	1
DOID:8552	chronic myeloid leukemia	1/179	28/8007	0.469607	0.840156	0.840156	BCL2	1
DOID:635	acquired immunodeficiency syndrome	2/179	71/8007	0.473917	0.842532	0.842532	LRP1/BCL2	2
DOID:4451	renal carcinoma	9/179	380/8007	0.478578	0.842532	0.842532	ROR2/KCNIP4/EIF2S1/LRP1/KRT7/BCL2/DAPK1/ESR1/CSF1R	9
DOID:5409	lung small cell carcinoma	2/179	72/8007	0.481244	0.842532	0.842532	BCL2/RET	2
DOID:3007	breast ductal carcinoma	1/179	29/8007	0.481506	0.842532	0.842532	BCL2	1
DOID:9834	hyperopia	1/179	29/8007	0.481506	0.842532	0.842532	BCL2	1
DOID:4074	pancreas adenocarcinoma	4/179	161/8007	0.487318	0.842532	0.842532	TNFRSF10A/GLI1/BCL2/TP73	4
DOID:4989	pancreatitis	3/179	117/8007	0.488322	0.842532	0.842532	TNFRSF10A/CEL/TNFRSF10C	3
DOID:5223	infertility	5/179	206/8007	0.490466	0.842532	0.842532	LIPE/ESR2/TSSK2/SGK1/ESR1	5
DOID:5353	colonic disease	1/179	30/8007	0.493139	0.842532	0.842532	RET	1
DOID:3070	malignant glioma	5/179	207/8007	0.494751	0.842532	0.842532	RAF1/ROBO1/MBP/ERBB3/BCL2	5
DOID:574	peripheral nervous system disease	2/179	74/8007	0.49571	0.842532	0.842532	NAB2/ESR1	2
DOID:15	reproductive system disease	9/179	386/8007	0.497625	0.842532	0.842532	LIPE/ESR2/TSSK2/SGK1/MTHFD1/BCL2/ESR1/CTSA/FSTL3	9
DOID:319	spinal cord disease	1/179	31/8007	0.504513	0.842532	0.842532	MTHFD1	1
DOID:4610	intestinal benign neoplasm	1/179	31/8007	0.504513	0.842532	0.842532	BCL2	1
DOID:8029	sporadic breast cancer	1/179	31/8007	0.504513	0.842532	0.842532	ESR2	1
DOID:1564	fungal infectious disease	2/179	76/8007	0.509919	0.842532	0.842532	PDCD1/IL23A	2
DOID:480	movement disease	2/179	76/8007	0.509919	0.842532	0.842532	LINGO2/FA2H	2
DOID:10595	Charcot-Marie-Tooth disease	1/179	32/8007	0.515633	0.842532	0.842532	ERBB3	1
DOID:13375	temporal arteritis	1/179	32/8007	0.515633	0.842532	0.842532	ESR2	1
DOID:525	central nervous system vasculitis	1/179	32/8007	0.515633	0.842532	0.842532	ESR2	1
DOID:1205	hypersensitivity reaction type I disease	3/179	122/8007	0.516388	0.842532	0.842532	PDCD1/LIPE/ESR1	3
DOID:263	kidney cancer	10/179	437/8007	0.516724	0.842532	0.842532	ROR2/KCNIP4/EIF2S1/LRP1/KRT7/BCL2/DAPK1/ESR1/CSF1R/RET	10
DOID:10584	retinitis pigmentosa	2/179	77/8007	0.516925	0.842532	0.842532	USH2A/CDH23	2
DOID:1123	spondyloarthropathy	2/179	77/8007	0.516925	0.842532	0.842532	PDCD1/IL23A	2
DOID:3565	meningioma	2/179	77/8007	0.516925	0.842532	0.842532	BCL2/TP73	2
DOID:3770	pulmonary fibrosis	3/179	123/8007	0.521903	0.846766	0.846766	SLIT2/SGK1/ERBB3	3
DOID:3277	thymus cancer	1/179	33/8007	0.526504	0.846766	0.846766	ESR1	1
DOID:3443	mammary Paget's disease	1/179	33/8007	0.526504	0.846766	0.846766	KRT7	1
DOID:3620	central nervous system cancer	3/179	124/8007	0.527384	0.846766	0.846766	BCL2/TP73/LRP2	3
DOID:8466	retinal degeneration	6/179	261/8007	0.531233	0.846766	0.846766	ESR2/USH2A/PITX2/CDH23/BCL2/ESR1	6
DOID:4766	embryoma	8/179	352/8007	0.532755	0.846766	0.846766	TNFRSF10A/CEACAM1/LRP1/SGK1/PA2G4/SMAD3/BCL2/RET	8
DOID:0060085	organ system benign neoplasm	6/179	262/8007	0.535011	0.846766	0.846766	ESR2/LRIG3/PDGFRB/BCL2/ESR1/RET	6
DOID:1927	sphingolipidosis	1/179	34/8007	0.537133	0.846766	0.846766	HEXB	1
DOID:974	upper respiratory tract disease	3/179	126/8007	0.538243	0.846766	0.846766	IL23A/CLCA1/BCL2	3
DOID:9074	systemic lupus erythematosus	2/179	81/8007	0.544282	0.846766	0.846766	PDCD1/BCL2	2
DOID:1116	pertussis	1/179	35/8007	0.547525	0.846766	0.846766	IL23A	1
DOID:2596	larynx cancer	1/179	35/8007	0.547525	0.846766	0.846766	BCL2	1
DOID:3683	lung benign neoplasm	1/179	35/8007	0.547525	0.846766	0.846766	BCL2	1
DOID:4896	bile duct adenocarcinoma	3/179	128/8007	0.548959	0.846766	0.846766	SAFB/BCL2/DAPK1	3
DOID:4947	cholangiocarcinoma	3/179	128/8007	0.548959	0.846766	0.846766	SAFB/BCL2/DAPK1	3
DOID:2871	endometrial carcinoma	2/179	82/8007	0.550952	0.846766	0.846766	CEACAM1/BCL2	2
DOID:3612	retinitis	2/179	82/8007	0.550952	0.846766	0.846766	USH2A/CDH23	2
DOID:1040	chronic lymphocytic leukemia	5/179	221/8007	0.553214	0.847398	0.847398	TNFRSF10A/PDE7B/PRKCB/BCL2/DAPK1	5
DOID:0050621	respiratory system benign neoplasm	1/179	36/8007	0.557685	0.84857	0.84857	BCL2	1
DOID:4928	intrahepatic cholangiocarcinoma	1/179	36/8007	0.557685	0.84857	0.84857	SAFB	1
DOID:255	hemangioma	1/179	37/8007	0.567618	0.853178	0.853178	PDGFRB	1
DOID:2994	germ cell cancer	9/179	410/8007	0.571621	0.853178	0.853178	TNFRSF10A/CEACAM1/LRP1/SGK1/KRT7/PA2G4/SMAD3/BCL2/RET	9
DOID:1793	pancreatic cancer	7/179	319/8007	0.574887	0.853178	0.853178	TNFRSF10A/PTCH1/ABCC5/GLI1/BCL2/TP73/RET	7
DOID:4138	bile duct disease	2/179	86/8007	0.576945	0.853178	0.853178	ESR2/ESR1	2
DOID:783	end stage renal failure	1/179	38/8007	0.577329	0.853178	0.853178	ESR1	1
DOID:866	vein disease	1/179	38/8007	0.577329	0.853178	0.853178	PDCD1	1
DOID:9261	nasopharynx carcinoma	1/179	38/8007	0.577329	0.853178	0.853178	ADAMTS9	1
DOID:8857	lupus erythematosus	2/179	87/8007	0.58327	0.853178	0.853178	PDCD1/BCL2	2
DOID:9741	biliary tract disease	2/179	87/8007	0.58327	0.853178	0.853178	ESR2/ESR1	2
DOID:1924	hypogonadism	1/179	39/8007	0.586823	0.853178	0.853178	TAC3	1
DOID:0060058	lymphoma	2/179	88/8007	0.589526	0.853178	0.853178	PDCD1/BCL2	2
DOID:0050339	commensal bacterial infectious disease	1/179	40/8007	0.596105	0.853178	0.853178	IL23A	1
DOID:0060119	pharynx cancer	1/179	40/8007	0.596105	0.853178	0.853178	ADAMTS9	1
DOID:1279	ocular motility disease	1/179	40/8007	0.596105	0.853178	0.853178	BCL2	1
DOID:688	embryonal cancer	8/179	373/8007	0.599473	0.853178	0.853178	TNFRSF10A/CEACAM1/LRP1/SGK1/PA2G4/SMAD3/BCL2/RET	8
DOID:1441	spinocerebellar ataxia	1/179	41/8007	0.605179	0.853178	0.853178	SUMF1	1
DOID:1790	malignant mesothelioma	1/179	41/8007	0.605179	0.853178	0.853178	TNFRSF10A	1
DOID:2478	spinocerebellar degeneration	1/179	41/8007	0.605179	0.853178	0.853178	SUMF1	1
DOID:8432	polycythemia	1/179	41/8007	0.605179	0.853178	0.853178	EIF2S1	1
DOID:4195	hyperglycemia	3/179	139/8007	0.605217	0.853178	0.853178	PTCH1/SGK1/FSTL3	3
DOID:231	motor neuron disease	4/179	187/8007	0.606035	0.853178	0.853178	VRK1/DDIT3/SMAD3/RET	4
DOID:1575	rheumatic disease	4/179	188/8007	0.610262	0.853178	0.853178	CD22/SMAD3/PDGFRB/ESR1	4
DOID:418	systemic scleroderma	4/179	188/8007	0.610262	0.853178	0.853178	CD22/SMAD3/PDGFRB/ESR1	4
DOID:419	scleroderma	4/179	188/8007	0.610262	0.853178	0.853178	CD22/SMAD3/PDGFRB/ESR1	4
DOID:9500	leukocyte disease	2/179	92/8007	0.613854	0.853178	0.853178	USB1/BCL2	2
DOID:3324	mood disorder	4/179	189/8007	0.614462	0.853178	0.853178	CAMK2A/BCL2/ESR1/WFS1	4
DOID:0060041	autism spectrum disorder	4/179	190/8007	0.618634	0.853178	0.853178	AUTS2/PRKCB/BCL2/CNTNAP2	4
DOID:12849	autistic disorder	4/179	190/8007	0.618634	0.853178	0.853178	AUTS2/PRKCB/BCL2/CNTNAP2	4
DOID:0050567	orofacial cleft	1/179	43/8007	0.622725	0.853178	0.853178	MTHFD1	1
DOID:4961	bone marrow disease	1/179	43/8007	0.622725	0.853178	0.853178	EIF2S1	1
DOID:5426	premature ovarian failure	1/179	43/8007	0.622725	0.853178	0.853178	ESR1	1
DOID:543	dystonia	1/179	43/8007	0.622725	0.853178	0.853178	FA2H	1
DOID:674	cleft palate	1/179	43/8007	0.622725	0.853178	0.853178	MTHFD1	1
DOID:229	female reproductive system disease	4/179	193/8007	0.630981	0.853178	0.853178	MTHFD1/ESR1/CTSA/FSTL3	4
DOID:10603	glucose intolerance	1/179	44/8007	0.631204	0.853178	0.853178	FSTL3	1
DOID:1459	hypothyroidism	1/179	44/8007	0.631204	0.853178	0.853178	TSHR	1
DOID:350	mastocytosis	1/179	44/8007	0.631204	0.853178	0.853178	BCL2	1
DOID:5041	esophageal cancer	3/179	145/8007	0.633895	0.853178	0.853178	ADAMTS9/BCL2/DAPK1	3
DOID:374	nutrition disease	7/179	338/8007	0.636388	0.853178	0.853178	LIPE/ESR2/TSHR/MTHFD1/NRXN3/ESR1/GM2A	7
DOID:3458	breast adenocarcinoma	1/179	45/8007	0.639494	0.853178	0.853178	KRT7	1
DOID:381	arthropathy	2/179	97/8007	0.642703	0.853178	0.853178	PDCD1/IL23A	2
DOID:161	keratosis	1/179	46/8007	0.647599	0.853178	0.853178	BCL2	1
DOID:2490	congenital nervous system abnormality	1/179	46/8007	0.647599	0.853178	0.853178	LRP2	1
DOID:3602	toxic encephalopathy	1/179	46/8007	0.647599	0.853178	0.853178	BCL2	1
DOID:0060122	integumentary system cancer	2/179	98/8007	0.648266	0.853178	0.853178	CEACAM1/CSMD1	2
DOID:3498	pancreatic ductal adenocarcinoma	2/179	98/8007	0.648266	0.853178	0.853178	TNFRSF10A/GLI1	2
DOID:4159	skin cancer	2/179	98/8007	0.648266	0.853178	0.853178	CEACAM1/CSMD1	2
DOID:14227	azoospermia	1/179	47/8007	0.655523	0.856858	0.856858	BCL2	1
DOID:9553	adrenal gland disease	1/179	47/8007	0.655523	0.856858	0.856858	WFS1	1
DOID:1307	dementia	3/179	150/8007	0.656675	0.856858	0.856858	ESR2/BCL2/ESR1	3
DOID:0060040	pervasive developmental disorder	4/179	201/8007	0.662647	0.858128	0.858128	AUTS2/PRKCB/BCL2/CNTNAP2	4
DOID:854	collagen disease	4/179	201/8007	0.662647	0.858128	0.858128	CD22/SMAD3/PDGFRB/ESR1	4
DOID:345	uterine disease	1/179	48/8007	0.663269	0.858128	0.858128	MTHFD1	1
DOID:10579	leukodystrophy	1/179	49/8007	0.670842	0.86305	0.86305	FA2H	1
DOID:4971	myelofibrosis	1/179	49/8007	0.670842	0.86305	0.86305	KRT7	1
DOID:0050624	gastrointestinal system benign neoplasm	1/179	50/8007	0.678246	0.865515	0.865515	BCL2	1
DOID:1070	primary open angle glaucoma	1/179	50/8007	0.678246	0.865515	0.865515	ESR2	1
DOID:332	amyotrophic lateral sclerosis	3/179	155/8007	0.678428	0.865515	0.865515	DDIT3/SMAD3/RET	3
DOID:399	tuberculosis	3/179	156/8007	0.682655	0.868489	0.868489	PDCD1/RAF1/BCL2	3
DOID:5295	intestinal disease	3/179	157/8007	0.686841	0.871394	0.871394	KRT7/CLCA1/RET	3
DOID:2320	obstructive lung disease	6/179	308/8007	0.692106	0.873809	0.873809	ATF6/TNFRSF10A/CLCA1/GPR182/SMAD3/BCL2	6
DOID:9415	allergic asthma	1/179	52/8007	0.692561	0.873809	0.873809	TNFRSF10A	1
DOID:4045	muscle cancer	2/179	107/8007	0.69529	0.874843	0.874843	GLI1/BCL2	2
DOID:12336	male infertility	2/179	108/8007	0.700183	0.878585	0.878585	BCL2/ESR1	2
DOID:9970	obesity	6/179	313/8007	0.706907	0.884599	0.884599	LIPE/ESR2/TSHR/NRXN3/ESR1/GM2A	6
DOID:557	kidney disease	9/179	461/8007	0.710522	0.886701	0.886701	TNFRSF10A/PDCD1/CUBN/SGK1/SYNPO/SMAD3/PRKCB/LRP2/ESR1	9
DOID:0080006	bone development disease	1/179	55/8007	0.712853	0.887192	0.887192	ROR2	1
DOID:12603	acute leukemia	2/179	112/8007	0.719109	0.892553	0.892553	MLLT1/BCL2	2
DOID:11612	polycystic ovary syndrome	3/179	166/8007	0.722677	0.894557	0.894557	LIPE/ESR2/ESR1	3
DOID:1520	colon carcinoma	3/179	168/8007	0.730195	0.895062	0.895062	TNFRSF10A/KRT7/CLCA1	3
DOID:0060038	specific developmental disorder	4/179	220/8007	0.730299	0.895062	0.895062	SRGAP3/PRODH/TCF4/CNTNAP2	4
DOID:104	bacterial infectious disease	5/179	271/8007	0.730361	0.895062	0.895062	PDCD1/IL23A/CEACAM1/RAF1/BCL2	5
DOID:654	overnutrition	6/179	322/8007	0.732328	0.895062	0.895062	LIPE/ESR2/TSHR/NRXN3/ESR1/GM2A	6
DOID:0060037	developmental disorder of mental health	7/179	373/8007	0.735376	0.895062	0.895062	AUTS2/SRGAP3/PRODH/PRKCB/BCL2/TCF4/CNTNAP2	7
DOID:110	lens disease	1/179	59/8007	0.737853	0.895062	0.895062	BCL2	1
DOID:83	cataract	1/179	59/8007	0.737853	0.895062	0.895062	BCL2	1
DOID:10534	stomach cancer	5/179	274/8007	0.739183	0.895062	0.895062	TNFRSF10A/ESR2/RAF1/SMAD3/BCL2	5
DOID:3627	aortic aneurysm	1/179	60/8007	0.743756	0.895062	0.895062	PRKCB	1
DOID:14250	Down syndrome	1/179	61/8007	0.749528	0.895062	0.895062	KCNJ15	1
DOID:341	peripheral vascular disease	1/179	61/8007	0.749528	0.895062	0.895062	PLTP	1
DOID:520	aortic disease	1/179	61/8007	0.749528	0.895062	0.895062	PRKCB	1
DOID:824	periodontitis	2/179	120/8007	0.753967	0.895062	0.895062	DGKA/ESR1	2
DOID:10124	corneal disease	1/179	62/8007	0.755171	0.895062	0.895062	PITX2	1
DOID:655	inherited metabolic disorder	6/179	331/8007	0.756172	0.895062	0.895062	OSBPL10/EIF2S1/LRP1/CPE/ESR1/HEXB	6
DOID:3371	chondrosarcoma	1/179	63/8007	0.760686	0.895062	0.895062	PTCH1	1
DOID:3748	esophagus squamous cell carcinoma	1/179	63/8007	0.760686	0.895062	0.895062	BCL2	1
DOID:219	colon cancer	5/179	282/8007	0.761683	0.895062	0.895062	TNFRSF10A/CEACAM1/KRT7/CLCA1/BCL2	5
DOID:865	vasculitis	2/179	122/8007	0.762081	0.895062	0.895062	IL23A/ESR2	2
DOID:3910	lung adenocarcinoma	3/179	178/8007	0.765419	0.895062	0.895062	ESR2/TP73/ESR1	3
DOID:1107	esophageal carcinoma	2/179	123/8007	0.76605	0.895062	0.895062	BCL2/DAPK1	2
DOID:1100	ovarian disease	1/179	64/8007	0.766079	0.895062	0.895062	ESR1	1
DOID:4029	gastritis	1/179	65/8007	0.77135	0.898927	0.898927	TP73	1
DOID:9256	colorectal cancer	5/179	287/8007	0.774994	0.900154	0.900154	TNFRSF10A/CEACAM1/KRT7/CLCA1/BCL2	5
DOID:5672	large intestine cancer	5/179	288/8007	0.777587	0.900154	0.900154	TNFRSF10A/CEACAM1/KRT7/CLCA1/BCL2	5
DOID:0050338	primary bacterial infectious disease	4/179	238/8007	0.78461	0.900154	0.900154	PDCD1/CEACAM1/RAF1/BCL2	4
DOID:1936	atherosclerosis	6/179	344/8007	0.787847	0.900154	0.900154	PLTP/ESR2/LRP1/CPE/MIR27B/ESR1	6
DOID:2348	arteriosclerotic cardiovascular disease	6/179	345/8007	0.790149	0.900154	0.900154	PLTP/ESR2/LRP1/CPE/MIR27B/ESR1	6
DOID:0060180	colitis	1/179	69/8007	0.791281	0.900154	0.900154	KRT7	1
DOID:8577	ulcerative colitis	1/179	69/8007	0.791281	0.900154	0.900154	KRT7	1
DOID:9455	lipid storage disease	2/179	130/8007	0.792266	0.900154	0.900154	EIF2S1/HEXB	2
DOID:2277	gonadal disease	1/179	70/8007	0.795988	0.900154	0.900154	TAC3	1
DOID:3068	glioblastoma multiforme	1/179	70/8007	0.795988	0.900154	0.900154	BCL2	1
DOID:5656	cranial nerve disease	1/179	70/8007	0.795988	0.900154	0.900154	BCL2	1
DOID:784	chronic kidney failure	1/179	70/8007	0.795988	0.900154	0.900154	ESR1	1
DOID:9835	refractive error	1/179	71/8007	0.800589	0.902052	0.902052	BCL2	1
DOID:48	male reproductive system disease	2/179	133/8007	0.80269	0.902052	0.902052	BCL2/ESR1	2
DOID:2841	asthma	2/179	134/8007	0.806061	0.902052	0.902052	TNFRSF10A/BCL2	2
DOID:10155	intestinal cancer	5/179	300/8007	0.806954	0.902052	0.902052	TNFRSF10A/CEACAM1/KRT7/CLCA1/BCL2	5
DOID:0080014	chromosomal disease	2/179	135/8007	0.809381	0.902052	0.902052	KCNJ15/TAC3	2
DOID:6364	migraine	1/179	73/8007	0.809483	0.902052	0.902052	ESR1	1
DOID:2349	arteriosclerosis	6/179	356/8007	0.814244	0.905155	0.905155	PLTP/ESR2/LRP1/CPE/MIR27B/ESR1	6
DOID:5679	retinal disease	6/179	358/8007	0.818386	0.905168	0.905168	ESR2/USH2A/PITX2/CDH23/BCL2/ESR1	6
DOID:1485	cystic fibrosis	2/179	138/8007	0.81904	0.905168	0.905168	SLC4A7/CLCA1	2
DOID:9778	irritable bowel syndrome	1/179	76/8007	0.822091	0.905168	0.905168	GLI1	1
DOID:3388	periodontal disease	2/179	139/8007	0.822161	0.905168	0.905168	DGKA/ESR1	2
DOID:76	stomach disease	1/179	77/8007	0.826106	0.90733	0.90733	TP73	1
DOID:3247	rhabdomyosarcoma	1/179	79/8007	0.833869	0.913665	0.913665	GLI1	1
DOID:633	myositis	1/179	81/8007	0.841286	0.919592	0.919592	BACE2	1
DOID:4043	skeletal muscle cancer	1/179	83/8007	0.848375	0.923887	0.923887	GLI1	1
DOID:1398	parasitic infectious disease	2/179	150/8007	0.853448	0.923887	0.923887	STAT6/BCL2	2
DOID:3211	lysosomal storage disease	2/179	150/8007	0.853448	0.923887	0.923887	EIF2S1/HEXB	2
DOID:0070004	myeloma	5/179	323/8007	0.854633	0.923887	0.923887	HAS1/LRP1/KRT7/PDGFRB/BCL2	5
DOID:2237	hepatitis	7/179	431/8007	0.855302	0.923887	0.923887	PDCD1/VRK1/CEACAM1/RAF1/SMAD3/BCL2/ESR1	7
DOID:13241	Behcet's disease	1/179	86/8007	0.858421	0.925075	0.925075	IL23A	1
DOID:1176	bronchial disease	2/179	153/8007	0.86107	0.925361	0.925361	TNFRSF10A/BCL2	2
DOID:4960	bone marrow cancer	5/179	328/8007	0.863603	0.925361	0.925361	HAS1/LRP1/KRT7/PDGFRB/BCL2	5
DOID:289	endometriosis	1/179	88/8007	0.864748	0.925361	0.925361	FSTL3	1
DOID:0050589	inflammatory bowel disease	1/179	90/8007	0.870794	0.928449	0.928449	KRT7	1
DOID:299	adenocarcinoma	2/179	158/8007	0.872975	0.928449	0.928449	KRT7/BCL2	2
DOID:10608	celiac disease	1/179	91/8007	0.873715	0.928449	0.928449	BCL2	1
DOID:1091	tooth disease	2/179	162/8007	0.881819	0.934891	0.934891	DGKA/ESR1	2
DOID:9452	fatty liver disease	1/179	95/8007	0.884758	0.935841	0.935841	EIF2S1	1
DOID:3969	papillary thyroid carcinoma	1/179	108/8007	0.914431	0.962609	0.962609	RET	1
DOID:552	pneumonia	1/179	108/8007	0.914431	0.962609	0.962609	PDCD1	1
DOID:0060031	autoimmune disease of gastrointestinal tract	1/179	109/8007	0.91637	0.962609	0.962609	BCL2	1
DOID:230	lateral sclerosis	1/179	111/8007	0.920118	0.964335	0.964335	DDIT3	1
DOID:8469	influenza	1/179	113/8007	0.923699	0.965877	0.965877	VPS4B	1
DOID:403	mouth disease	2/179	188/8007	0.926785	0.966769	0.966769	DGKA/ESR1	2
DOID:6713	cerebrovascular disease	1/179	116/8007	0.928774	0.966769	0.966769	ESR1	1
DOID:612	primary immunodeficiency disease	2/179	196/8007	0.937009	0.972576	0.972576	PDCD1/MLLT3	2
DOID:9538	multiple myeloma	3/179	264/8007	0.9386	0.972576	0.972576	HAS1/LRP1/BCL2	3
DOID:326	ischemia	2/179	204/8007	0.945875	0.977903	0.977903	DDIT3/BCL2	2
DOID:3393	coronary artery disease	4/179	348/8007	0.955944	0.986087	0.986087	PLTP/ESR2/CPE/ESR1	4
DOID:5082	liver cirrhosis	2/179	220/8007	0.960185	0.988236	0.988236	BCL2/CNTNAP2	2
DOID:3310	atopic dermatitis	1/179	152/8007	0.968876	0.992926	0.992926	SMAD3	1
DOID:1883	hepatitis C	2/179	233/8007	0.969078	0.992926	0.992926	PDCD1/VRK1	2
DOID:1074	kidney failure	1/179	156/8007	0.971618	0.993306	0.993306	ESR1	1
DOID:2355	anemia	2/179	244/8007	0.975086	0.99446	0.99446	TP73/FANCC	2
DOID:2377	multiple sclerosis	1/179	169/8007	0.978975	0.99446	0.99446	MBP	1
DOID:3213	demyelinating disease	1/179	175/8007	0.981698	0.99446	0.99446	MBP	1
DOID:0050737	autosomal recessive disease	3/179	334/8007	0.981925	0.99446	0.99446	SYNE2/SLC4A7/CLCA1	3
DOID:74	hematopoietic system disease	5/179	474/8007	0.983604	0.99446	0.99446	EIF2S1/USB1/BCL2/TP73/FANCC	5
DOID:2723	dermatitis	1/179	189/8007	0.986762	0.995456	0.995456	SMAD3	1
DOID:6000	congestive heart failure	1/179	229/8007	0.994771	0.998871	0.998871	FSTL3	1
DOID:37	skin disease	2/179	350/8007	0.997134	0.998871	0.998871	SMAD3/BCL2	2
DOID:5844	myocardial infarction	1/179	279/8007	0.998374	0.998871	0.998871	ESR1	1
DOID:16	integumentary system disease	2/179	394/8007	0.998871	0.998871	0.998871	SMAD3/BCL2	2

[truncated: 2 more sheets: OCE_Altai_0.3, GO, OCE_Altai_0.3, KEGG]
