# Supplementary material for: Refining models of archaic admixture in Eurasia with ArchaicSeeker 2.0
Source: Nat Commun. 2021 Oct 29;12:6232. doi: 10.1038/s41467-021-26503-5 (PMC8556419; doi:10.1038/s41467-021-26503-5)
Supplement: Supplementary file 6 — Supplementary Data 3 [file 41467_2021_26503_MOESM6_ESM.xlsx]

## Sheet: OCE_Denisova_0.3, DO
ID	Description	GeneRatio	BgRatio	pvalue	p.adjust	qvalue	geneID	Count
DOID:715	T-cell leukemia	5/118	63/8007	0.00227082	0.432177	0.432177	IRF4/IKZF3/TNFRSF8/ALB/PRDM16	5
DOID:1441	spinocerebellar ataxia	4/118	41/8007	0.00298053	0.432177	0.432177	SUMF1/ATXN1/ITPR1/PPARG	4
DOID:2478	spinocerebellar degeneration	4/118	41/8007	0.00298053	0.432177	0.432177	SUMF1/ATXN1/ITPR1/PPARG	4
DOID:10747	lymphoid leukemia	5/118	72/8007	0.0040706	0.442677	0.442677	IRF4/IKZF3/TNFRSF8/ALB/PRDM16	5
DOID:1037	lymphoblastic leukemia	14/118	443/8007	0.00542432	0.471916	0.471916	IFNGR1/IRF4/GRB7/IKZF3/PDE7B/TP63/CD33/ZAP70/TNFRSF8/PRKCB/ALB/ANKS1B/PRDM16/BCL2	14
DOID:4305	bone giant cell tumor	2/118	12/8007	0.0129057	0.693952	0.693952	TP63/CD33	2
DOID:1785	pituitary cancer	2/118	13/8007	0.0151066	0.693952	0.693952	SFRP4/THRB	2
DOID:594	panic disorder	3/118	36/8007	0.0156431	0.693952	0.693952	DAOA-AS1/DAOA/GRM7	3
DOID:1040	chronic lymphocytic leukemia	8/118	221/8007	0.0161659	0.693952	0.693952	IFNGR1/IRF4/GRB7/PDE7B/TP63/ZAP70/PRKCB/BCL2	8
DOID:3298	vaccinia	3/118	42/8007	0.0236049	0.693952	0.693952	ERBB2/ZAP70/BCL2	3
DOID:0050338	primary bacterial infectious disease	8/118	238/8007	0.0240532	0.693952	0.693952	IFNGR1/HSP90B1/TXNRD1/TF/ZAP70/ALOX5/BCL2/PPARG	8
DOID:3312	bipolar disorder	6/118	156/8007	0.0274599	0.693952	0.693952	HSP90B1/DAOA-AS1/DAOA/BCL2/BHLHE40/PPP1R1B	6
DOID:200	giant cell tumor	2/118	18/8007	0.0282487	0.693952	0.693952	TP63/CD33	2
DOID:540	strabismus	2/118	20/8007	0.0344182	0.693952	0.693952	SALL4/BCL2	2
DOID:4896	bile duct adenocarcinoma	5/118	128/8007	0.0403839	0.693952	0.693952	ERBB2/WWOX/AFP/BCL2/PPARG	5
DOID:4947	cholangiocarcinoma	5/118	128/8007	0.0403839	0.693952	0.693952	ERBB2/WWOX/AFP/BCL2/PPARG	5
DOID:201	connective tissue cancer	10/118	370/8007	0.0459087	0.693952	0.693952	IFNGR1/LSAMP/HSP90B1/ERBB2/WWOX/MAP3K5/TP63/CD33/BCL2/PPARG	10
DOID:1036	chronic leukemia	7/118	223/8007	0.0462833	0.693952	0.693952	IFNGR1/IRF4/AHI1/ZAP70/PRKCB/ALB/BCL2	7
DOID:104	bacterial infectious disease	8/118	271/8007	0.046427	0.693952	0.693952	IFNGR1/HSP90B1/TXNRD1/TF/ZAP70/ALOX5/BCL2/PPARG	8
DOID:9588	encephalitis	3/118	55/8007	0.0470582	0.693952	0.693952	OAS2/MAP3K5/OAS3	3
DOID:4606	bile duct cancer	5/118	140/8007	0.0555254	0.693952	0.693952	ERBB2/WWOX/AFP/BCL2/PPARG	5
DOID:4897	bile duct carcinoma	5/118	140/8007	0.0555254	0.693952	0.693952	ERBB2/WWOX/AFP/BCL2/PPARG	5
DOID:780	placenta disease	2/118	27/8007	0.0595044	0.693952	0.693952	AQP8/AFP	2
DOID:3324	mood disorder	6/118	189/8007	0.0601515	0.693952	0.693952	HSP90B1/DAOA-AS1/DAOA/BCL2/BHLHE40/PPP1R1B	6
DOID:12177	common variable immunodeficiency	2/118	29/8007	0.0675441	0.693952	0.693952	VAV1/TNFRSF8	2
DOID:9834	hyperopia	2/118	29/8007	0.0675441	0.693952	0.693952	SALL4/BCL2	2
DOID:423	myopathy	10/118	398/8007	0.0683842	0.693952	0.693952	IFNGR1/DNAJC19/SLC25A3/ERBB2/COL9A2/PRKCH/ITPR1/TCAP/BCL2/BACE2	10
DOID:66	muscle tissue disease	10/118	398/8007	0.0683842	0.693952	0.693952	IFNGR1/DNAJC19/SLC25A3/ERBB2/COL9A2/PRKCH/ITPR1/TCAP/BCL2/BACE2	10
DOID:0050700	cardiomyopathy	5/118	149/8007	0.0687737	0.693952	0.693952	IFNGR1/DNAJC19/SLC25A3/ERBB2/TCAP	5
DOID:3969	papillary thyroid carcinoma	4/118	108/8007	0.0749112	0.693952	0.693952	ERBB2/TF/THRB/PPARG	4
DOID:2583	agammaglobulinemia	2/118	31/8007	0.0759195	0.693952	0.693952	VAV1/TNFRSF8	2
DOID:620	blood protein disease	2/118	31/8007	0.0759195	0.693952	0.693952	VAV1/TNFRSF8	2
DOID:0080000	muscular disease	10/118	408/8007	0.0778746	0.693952	0.693952	IFNGR1/DNAJC19/SLC25A3/ERBB2/COL9A2/PRKCH/ITPR1/TCAP/BCL2/BACE2	10
DOID:399	tuberculosis	5/118	156/8007	0.0801915	0.693952	0.693952	IFNGR1/TF/ALOX5/BCL2/PPARG	5
DOID:2030	anxiety disorder	3/118	69/8007	0.0812505	0.693952	0.693952	DAOA-AS1/DAOA/GRM7	3
DOID:12603	acute leukemia	4/118	112/8007	0.0831105	0.693952	0.693952	SALL4/APAF1/TNFRSF8/BCL2	4
DOID:5656	cranial nerve disease	3/118	70/8007	0.0840158	0.693952	0.693952	SALL4/SCN10A/BCL2	3
DOID:2115	B cell deficiency	2/118	33/8007	0.0846045	0.693952	0.693952	VAV1/TNFRSF8	2
DOID:3443	mammary Paget's disease	2/118	33/8007	0.0846045	0.693952	0.693952	ERBB2/TP63	2
DOID:3744	cervical squamous cell carcinoma	3/118	73/8007	0.0925499	0.693952	0.693952	TP63/SEMA4D/BCL2	3
DOID:10316	pneumoconiosis	2/118	35/8007	0.0935743	0.693952	0.693952	IFNGR1/ERBB2	2
DOID:1781	thyroid cancer	6/118	213/8007	0.0942733	0.693952	0.693952	ERBB2/TP63/TF/THRB/BCL2/PPARG	6
DOID:3347	osteosarcoma	6/118	215/8007	0.0975099	0.693952	0.693952	LSAMP/HSP90B1/ERBB2/WWOX/MAP3K5/BCL2	6
DOID:9778	irritable bowel syndrome	3/118	76/8007	0.101428	0.693952	0.693952	CARD8/DLG5/PPARG	3
DOID:3565	meningioma	3/118	77/8007	0.104461	0.693952	0.693952	ERBB2/MEG3/BCL2	3
DOID:3082	interstitial lung disease	5/118	170/8007	0.105866	0.693952	0.693952	IFNGR1/ERBB2/TP63/METAP2/PPARG	5
DOID:3770	pulmonary fibrosis	4/118	123/8007	0.107806	0.693952	0.693952	ERBB2/TP63/METAP2/PPARG	4
DOID:0060100	musculoskeletal system cancer	10/118	439/8007	0.112321	0.693952	0.693952	IFNGR1/LSAMP/HSP90B1/ERBB2/WWOX/MAP3K5/TP63/CD33/BCL2/PPARG	10
DOID:1279	ocular motility disease	2/118	40/8007	0.117091	0.693952	0.693952	SALL4/BCL2	2
DOID:4866	salivary gland adenoid cystic carcinoma	2/118	40/8007	0.117091	0.693952	0.693952	TP63/BCL2	2
DOID:896	metal metabolism disorder	2/118	40/8007	0.117091	0.693952	0.693952	TF/TRH	2
DOID:1024	leprosy	2/118	41/8007	0.12196	0.693952	0.693952	IFNGR1/ZAP70	2
DOID:2021	placenta cancer	2/118	41/8007	0.12196	0.693952	0.693952	TP63/PPARG	2
DOID:3594	choriocarcinoma	2/118	41/8007	0.12196	0.693952	0.693952	TP63/PPARG	2
DOID:4607	biliary tract cancer	5/118	178/8007	0.12216	0.693952	0.693952	ERBB2/WWOX/AFP/BCL2/PPARG	5
DOID:11335	sarcoidosis	3/118	84/8007	0.126656	0.693952	0.693952	IL7R/TF/PPARG	3
DOID:657	adenoma	8/118	340/8007	0.128338	0.693952	0.693952	TXNRD1/ERBB2/HSD3B2/TP63/ALOX5/MEG3/BCL2/PPARG	8
DOID:1459	hypothyroidism	2/118	44/8007	0.136851	0.693952	0.693952	TRH/THRB	2
DOID:0060099	musculoskeletal system benign neoplasm	1/118	10/8007	0.138045	0.693952	0.693952	BCL2	1
DOID:2113	coccidiosis	1/118	10/8007	0.138045	0.693952	0.693952	ABCA4	1
DOID:3179	inverted papilloma	1/118	10/8007	0.138045	0.693952	0.693952	BCL2	1
DOID:3737	verrucous carcinoma	1/118	10/8007	0.138045	0.693952	0.693952	BCL2	1
DOID:5394	prolactinoma	1/118	10/8007	0.138045	0.693952	0.693952	ERBB2	1
DOID:8437	intestinal obstruction	1/118	10/8007	0.138045	0.693952	0.693952	TCAP	1
DOID:0060036	intrinsic cardiomyopathy	4/118	135/8007	0.138059	0.693952	0.693952	DNAJC19/SLC25A3/ERBB2/TCAP	4
DOID:2916	hypersensitivity reaction type IV disease	3/118	88/8007	0.140038	0.693952	0.693952	IL7R/TF/PPARG	3
DOID:3458	breast adenocarcinoma	2/118	45/8007	0.141901	0.693952	0.693952	ERBB2/TP63	2
DOID:161	keratosis	2/118	46/8007	0.146991	0.693952	0.693952	TP63/BCL2	2
DOID:0060041	autism spectrum disorder	5/118	190/8007	0.148646	0.693952	0.693952	AHI1/PRKCB/DAOA/BCL2/UBE2H	5
DOID:12849	autistic disorder	5/118	190/8007	0.148646	0.693952	0.693952	AHI1/PRKCB/DAOA/BCL2/UBE2H	5
DOID:184	bone cancer	6/118	243/8007	0.148798	0.693952	0.693952	LSAMP/HSP90B1/ERBB2/WWOX/MAP3K5/BCL2	6
DOID:11400	pyelonephritis	1/118	11/8007	0.150763	0.693952	0.693952	TNFRSF8	1
DOID:14681	Silver-Russell syndrome	1/118	11/8007	0.150763	0.693952	0.693952	GRB7	1
DOID:2744	pyelitis	1/118	11/8007	0.150763	0.693952	0.693952	TNFRSF8	1
DOID:14227	azoospermia	2/118	47/8007	0.152118	0.693952	0.693952	DAZL/BCL2	2
DOID:345	uterine disease	2/118	48/8007	0.15728	0.693952	0.693952	AQP8/AFP	2
DOID:12930	dilated cardiomyopathy	3/118	93/8007	0.157401	0.693952	0.693952	DNAJC19/ERBB2/TCAP	3
DOID:3717	gastric adenocarcinoma	3/118	94/8007	0.160952	0.693952	0.693952	ERBB2/BCL2/PPARG	3
DOID:612	primary immunodeficiency disease	5/118	196/8007	0.162742	0.693952	0.693952	VAV1/IL7R/ZAP70/TNFRSF8/PRDM16	5
DOID:0060082	breast benign neoplasm	1/118	12/8007	0.163296	0.693952	0.693952	ERBB2	1
DOID:0060097	thoracic benign neoplasm	1/118	12/8007	0.163296	0.693952	0.693952	ERBB2	1
DOID:12120	pulmonary alveolar proteinosis	1/118	12/8007	0.163296	0.693952	0.693952	ABCG1	1
DOID:1574	alcohol abuse	1/118	12/8007	0.163296	0.693952	0.693952	TF	1
DOID:3382	liposarcoma	1/118	12/8007	0.163296	0.693952	0.693952	PPARG	1
DOID:3500	gallbladder adenocarcinoma	1/118	12/8007	0.163296	0.693952	0.693952	ERBB2	1
DOID:3939	lipomatous cancer	1/118	12/8007	0.163296	0.693952	0.693952	PPARG	1
DOID:9562	primary ciliary dyskinesia	1/118	12/8007	0.163296	0.693952	0.693952	AK7	1
DOID:0050624	gastrointestinal system benign neoplasm	2/118	50/8007	0.167702	0.693952	0.693952	ERBB2/BCL2	2
DOID:627	severe combined immunodeficiency	2/118	50/8007	0.167702	0.693952	0.693952	IL7R/ZAP70	2
DOID:7998	hyperthyroidism	3/118	96/8007	0.168126	0.693952	0.693952	THRB/BCL2/PPARG	3
DOID:3963	thyroid carcinoma	5/118	200/8007	0.17243	0.693952	0.693952	ERBB2/TF/THRB/BCL2/PPARG	5
DOID:10003	sensorineural hearing loss	2/118	51/8007	0.172957	0.693952	0.693952	USH2A/MYO1F	2
DOID:0060040	pervasive developmental disorder	5/118	201/8007	0.174887	0.693952	0.693952	AHI1/PRKCB/DAOA/BCL2/UBE2H	5
DOID:0050815	eye adnexa disease	1/118	13/8007	0.175645	0.693952	0.693952	BCL2	1
DOID:628	combined T cell and B cell immunodeficiency	2/118	52/8007	0.178239	0.693952	0.693952	IL7R/ZAP70	2
DOID:987	alopecia	2/118	52/8007	0.178239	0.693952	0.693952	TP63/PPARG	2
DOID:1398	parasitic infectious disease	4/118	150/8007	0.180045	0.693952	0.693952	IFNGR1/ABCA4/VNN1/BCL2	4
DOID:10652	Alzheimer's disease	9/118	430/8007	0.182637	0.693952	0.693952	TF/CARD8/ALOX5/SEMA4D/DAOA/COX10/BACE2/PPARG/ABCG1	9
DOID:3310	atopic dermatitis	4/118	152/8007	0.185945	0.693952	0.693952	IL7R/COL6A5/ALB/PPARG	4
DOID:1019	osteomyelitis	1/118	14/8007	0.187813	0.693952	0.693952	IFNGR1	1
DOID:3650	lactic acidosis	1/118	14/8007	0.187813	0.693952	0.693952	SLC25A3	1
DOID:6419	tetralogy of Fallot	1/118	14/8007	0.187813	0.693952	0.693952	LPP	1
DOID:680	tauopathy	9/118	434/8007	0.1895	0.693952	0.693952	TF/CARD8/ALOX5/SEMA4D/DAOA/COX10/BACE2/PPARG/ABCG1	9
DOID:0080006	bone development disease	2/118	55/8007	0.194228	0.693952	0.693952	COL9A2/CAND2	2
DOID:5183	hereditary Wilms' tumor	2/118	55/8007	0.194228	0.693952	0.693952	ERBB2/BCL2	2
DOID:2893	cervix carcinoma	3/118	104/8007	0.197696	0.693952	0.693952	TP63/SEMA4D/BCL2	3
DOID:0060101	benign glioma	1/118	15/8007	0.199804	0.693952	0.693952	ERBB2	1
DOID:1395	schistosomiasis	1/118	15/8007	0.199804	0.693952	0.693952	BCL2	1
DOID:4844	benign ependymoma	1/118	15/8007	0.199804	0.693952	0.693952	ERBB2	1
DOID:4362	cervical cancer	3/118	105/8007	0.20148	0.693952	0.693952	TP63/SEMA4D/BCL2	3
DOID:0050904	salivary gland carcinoma	2/118	57/8007	0.204988	0.693952	0.693952	TP63/BCL2	2
DOID:50	thyroid gland disease	4/118	159/8007	0.207073	0.693952	0.693952	TRH/THRB/BCL2/PPARG	4
DOID:9119	acute myeloid leukemia	3/118	107/8007	0.209099	0.693952	0.693952	SALL4/PRDM16/BCL2	3
DOID:3829	pituitary adenoma	2/118	58/8007	0.210393	0.693952	0.693952	ERBB2/BCL2	2
DOID:8850	salivary gland cancer	2/118	58/8007	0.210393	0.693952	0.693952	TP63/BCL2	2
DOID:1993	rectum cancer	1/118	16/8007	0.211618	0.693952	0.693952	BCL2	1
DOID:2256	osteochondrodysplasia	1/118	16/8007	0.211618	0.693952	0.693952	COL9A2	1
DOID:2615	papilloma	1/118	16/8007	0.211618	0.693952	0.693952	BCL2	1
DOID:3265	chronic granulomatous disease	1/118	16/8007	0.211618	0.693952	0.693952	PRDM16	1
DOID:9637	stomatitis	1/118	16/8007	0.211618	0.693952	0.693952	HSP90B1	1
DOID:110	lens disease	2/118	59/8007	0.215813	0.693952	0.693952	LIM2/BCL2	2
DOID:4535	hypotrichosis	2/118	59/8007	0.215813	0.693952	0.693952	TP63/PPARG	2
DOID:83	cataract	2/118	59/8007	0.215813	0.693952	0.693952	LIM2/BCL2	2
DOID:11260	rabies	2/118	60/8007	0.221246	0.693952	0.693952	RTN1/BCL2	2
DOID:3627	aortic aneurysm	2/118	60/8007	0.221246	0.693952	0.693952	PRKCB/PPARG	2
DOID:4007	bladder carcinoma	2/118	60/8007	0.221246	0.693952	0.693952	ERBB2/TP63	2
DOID:0050938	breast lobular carcinoma	1/118	17/8007	0.22326	0.693952	0.693952	ERBB2	1
DOID:10976	membranous glomerulonephritis	1/118	17/8007	0.22326	0.693952	0.693952	PRKCB	1
DOID:3457	invasive lobular carcinoma	1/118	17/8007	0.22326	0.693952	0.693952	ERBB2	1
DOID:5395	functioning pituitary adenoma	1/118	17/8007	0.22326	0.693952	0.693952	ERBB2	1
DOID:9253	gastrointestinal stromal tumor	1/118	17/8007	0.22326	0.693952	0.693952	BCL2	1
DOID:9477	pulmonary embolism	1/118	17/8007	0.22326	0.693952	0.693952	ALB	1
DOID:0050890	synucleinopathy	5/118	220/8007	0.223945	0.693952	0.693952	WWOX/MAP3K5/TF/LRRK1/PPP1R1B	5
DOID:5082	liver cirrhosis	5/118	220/8007	0.223945	0.693952	0.693952	IL7R/AFP/TNFRSF8/BCL2/PPARG	5
DOID:520	aortic disease	2/118	61/8007	0.22669	0.693952	0.693952	PRKCB/PPARG	2
DOID:8618	oral cavity cancer	2/118	61/8007	0.22669	0.693952	0.693952	TP63/BCL2	2
DOID:5683	hereditary breast ovarian cancer	5/118	222/8007	0.229342	0.693952	0.693952	ERBB2/TOPBP1/TP63/RAD51B/BCL2	5
DOID:11984	hypertrophic cardiomyopathy	2/118	62/8007	0.232144	0.693952	0.693952	SLC25A3/TCAP	2
DOID:10325	silicosis	1/118	18/8007	0.234731	0.693952	0.693952	IFNGR1	1
DOID:11836	clubfoot	1/118	18/8007	0.234731	0.693952	0.693952	CAND2	1
DOID:302	substance abuse	1/118	18/8007	0.234731	0.693952	0.693952	TF	1
DOID:3262	phagocyte bactericidal dysfunction	1/118	18/8007	0.234731	0.693952	0.693952	PRDM16	1
DOID:1100	ovarian disease	2/118	64/8007	0.243077	0.693952	0.693952	SALL4/TP63	2
DOID:643	progressive multifocal leukoencephalopathy	2/118	64/8007	0.243077	0.693952	0.693952	TOPBP1/TP63	2
DOID:2876	laryngeal squamous cell carcinoma	1/118	19/8007	0.246034	0.693952	0.693952	BCL2	1
DOID:2957	pulmonary tuberculosis	1/118	19/8007	0.246034	0.693952	0.693952	IFNGR1	1
DOID:3095	germ cell and embryonal cancer	1/118	19/8007	0.246034	0.693952	0.693952	ERBB2	1
DOID:4029	gastritis	2/118	65/8007	0.248552	0.693952	0.693952	ALOX5/PPP1R1B	2
DOID:421	hair disease	2/118	65/8007	0.248552	0.693952	0.693952	TP63/PPARG	2
DOID:0050736	autosomal dominant disease	8/118	409/8007	0.255132	0.693952	0.693952	SLC25A3/RPS6/ERBB2/TOPBP1/TP63/RAD51B/TCAP/BCL2	8
DOID:10883	herpangina	1/118	20/8007	0.257172	0.693952	0.693952	BCL2	1
DOID:14791	Leber congenital amaurosis	1/118	20/8007	0.257172	0.693952	0.693952	AHI1	1
DOID:452	pleomorphic adenoma	1/118	20/8007	0.257172	0.693952	0.693952	ERBB2	1
DOID:8632	Kaposi's sarcoma	1/118	20/8007	0.257172	0.693952	0.693952	IFNGR1	1
DOID:37	skin disease	7/118	350/8007	0.257363	0.693952	0.693952	IL7R/TP63/COL6A5/ALOX5/ALB/BCL2/PPARG	7
DOID:0060084	cell type benign neoplasm	9/118	475/8007	0.265784	0.693952	0.693952	TXNRD1/ERBB2/HSD3B2/SFRP4/TP63/ALOX5/MEG3/BCL2/PPARG	9
DOID:10286	prostate carcinoma	3/118	122/8007	0.267959	0.693952	0.693952	ERBB2/BCL2/PPARG	3
DOID:10825	essential hypertension	3/118	122/8007	0.267959	0.693952	0.693952	HSD3B2/PPARG/PNMT	3
DOID:1205	hypersensitivity reaction type I disease	3/118	122/8007	0.267959	0.693952	0.693952	IFNGR1/TNFRSF8/ADRA1B	3
DOID:2316	brain ischemia	1/118	21/8007	0.268147	0.693952	0.693952	BCL2	1
DOID:235	colonic benign neoplasm	1/118	21/8007	0.268147	0.693952	0.693952	BCL2	1
DOID:4752	multiple system atrophy	1/118	21/8007	0.268147	0.693952	0.693952	PPP1R1B	1
DOID:1107	esophageal carcinoma	3/118	123/8007	0.271963	0.693952	0.693952	HSP90B1/BCL2/PPARG	3
DOID:3620	central nervous system cancer	3/118	124/8007	0.275974	0.693952	0.693952	ERBB2/MEG3/BCL2	3
DOID:14221	metabolic syndrome X	1/118	22/8007	0.27896	0.693952	0.693952	PPARG	1
DOID:2952	inner ear disease	2/118	71/8007	0.281451	0.693952	0.693952	USH2A/MYO1F	2
DOID:9835	refractive error	2/118	71/8007	0.281451	0.693952	0.693952	SALL4/BCL2	2
DOID:10871	age related macular degeneration	2/118	72/8007	0.286931	0.693952	0.693952	ABCA4/TF	2
DOID:2007	degeneration of macula and posterior pole	2/118	72/8007	0.286931	0.693952	0.693952	ABCA4/TF	2
DOID:5409	lung small cell carcinoma	2/118	72/8007	0.286931	0.693952	0.693952	ERBB2/BCL2	2
DOID:2789	parasitic protozoa infectious disease	3/118	127/8007	0.288041	0.693952	0.693952	IFNGR1/ABCA4/VNN1	3
DOID:10892	hypospadias	1/118	23/8007	0.289616	0.693952	0.693952	HSD3B2	1
DOID:11723	Duchenne muscular dystrophy	1/118	23/8007	0.289616	0.693952	0.693952	ITPR1	1
DOID:4914	esophagus adenocarcinoma	1/118	23/8007	0.289616	0.693952	0.693952	PPARG	1
DOID:14330	Parkinson's disease	4/118	187/8007	0.297149	0.693952	0.693952	WWOX/MAP3K5/TF/LRRK1	4
DOID:4448	macular degeneration	2/118	74/8007	0.297876	0.693952	0.693952	ABCA4/TF	2
DOID:169	neuroendocrine tumor	1/118	24/8007	0.300115	0.693952	0.693952	BCL2	1
DOID:3908	non-small cell lung carcinoma	8/118	431/8007	0.302252	0.693952	0.693952	ERBB2/WWOX/TP63/CD33/NTN1/BCL2/BHLHE40/PPARG	8
DOID:2723	dermatitis	4/118	189/8007	0.303809	0.693952	0.693952	IL7R/COL6A5/ALB/PPARG	4
DOID:1564	fungal infectious disease	2/118	76/8007	0.308798	0.693952	0.693952	IFNGR1/TNFRSF8	2
DOID:0060118	thoracic disease	1/118	25/8007	0.31046	0.693952	0.693952	BCL2	1
DOID:13515	tuberous sclerosis	1/118	25/8007	0.31046	0.693952	0.693952	RPS6	1
DOID:14069	cerebral malaria	1/118	25/8007	0.31046	0.693952	0.693952	IFNGR1	1
DOID:3463	breast disease	1/118	25/8007	0.31046	0.693952	0.693952	BCL2	1
DOID:4531	mucoepidermoid carcinoma	1/118	25/8007	0.31046	0.693952	0.693952	TP63	1
DOID:687	hepatoblastoma	1/118	25/8007	0.31046	0.693952	0.693952	AFP	1
DOID:10584	retinitis pigmentosa	2/118	77/8007	0.314247	0.693952	0.693952	USH2A/ABCA4	2
DOID:2154	nephroblastoma	2/118	77/8007	0.314247	0.693952	0.693952	ERBB2/BCL2	2
DOID:6432	pulmonary hypertension	2/118	77/8007	0.314247	0.693952	0.693952	PPARG/ABCG1	2
DOID:76	stomach disease	2/118	77/8007	0.314247	0.693952	0.693952	ALOX5/PPP1R1B	2
DOID:850	lung disease	9/118	499/8007	0.314408	0.693952	0.693952	IFNGR1/ERBB2/TP63/TNFRSF8/COL6A5/METAP2/BCL2/PPARG/ABCG1	9
DOID:1115	sarcoma	4/118	193/8007	0.31718	0.693952	0.693952	RPS6/ERBB2/CD33/BCL2	4
DOID:229	female reproductive system disease	4/118	193/8007	0.31718	0.693952	0.693952	SALL4/AQP8/AFP/TP63	4
DOID:870	neuropathy	4/118	194/8007	0.320531	0.693952	0.693952	SALL4/SCN10A/ERBB2/BCL2	4
DOID:0002116	pterygium	1/118	26/8007	0.320654	0.693952	0.693952	TNFRSF8	1
DOID:10139	conjunctival degeneration	1/118	26/8007	0.320654	0.693952	0.693952	TNFRSF8	1
DOID:10526	conjunctival pterygium	1/118	26/8007	0.320654	0.693952	0.693952	TNFRSF8	1
DOID:13809	familial combined hyperlipidemia	1/118	26/8007	0.320654	0.693952	0.693952	PPARG	1
DOID:2600	laryngeal carcinoma	1/118	26/8007	0.320654	0.693952	0.693952	BCL2	1
DOID:3978	extrinsic cardiomyopathy	1/118	26/8007	0.320654	0.693952	0.693952	IFNGR1	1
DOID:820	myocarditis	1/118	26/8007	0.320654	0.693952	0.693952	IFNGR1	1
DOID:12361	Graves' disease	2/118	80/8007	0.330536	0.700387	0.700387	BCL2/PPARG	2
DOID:10159	osteonecrosis	1/118	27/8007	0.330698	0.700387	0.700387	PPARG	1
DOID:2352	hemochromatosis	1/118	27/8007	0.330698	0.700387	0.700387	TF	1
DOID:3459	breast carcinoma	7/118	383/8007	0.334845	0.700387	0.700387	HSP90B1/ERBB2/TOPBP1/TP63/ZAP70/BCL2/PPARG	7
DOID:9074	systemic lupus erythematosus	2/118	81/8007	0.335943	0.700387	0.700387	IFNGR1/BCL2	2
DOID:0060116	sensory system cancer	3/118	139/8007	0.336604	0.700387	0.700387	ERBB2/MAP3K5/BCL2	3
DOID:2174	ocular cancer	3/118	139/8007	0.336604	0.700387	0.700387	ERBB2/MAP3K5/BCL2	3
DOID:4440	seminoma	1/118	28/8007	0.340595	0.700387	0.700387	BCL2	1
DOID:8552	chronic myeloid leukemia	1/118	28/8007	0.340595	0.700387	0.700387	BCL2	1
DOID:9446	cholangitis	1/118	28/8007	0.340595	0.700387	0.700387	PPARG	1
DOID:3612	retinitis	2/118	82/8007	0.341338	0.700387	0.700387	USH2A/ABCA4	2
DOID:8692	myeloid leukemia	3/118	142/8007	0.348754	0.70556	0.70556	SALL4/PRDM16/BCL2	3
DOID:9538	multiple myeloma	5/118	264/8007	0.349207	0.70556	0.70556	IRF4/WWOX/SFRP4/BCL2/PPARG	5
DOID:1712	aortic valve stenosis	1/118	29/8007	0.350347	0.70556	0.70556	ALOX5	1
DOID:3007	breast ductal carcinoma	1/118	29/8007	0.350347	0.70556	0.70556	BCL2	1
DOID:326	ischemia	4/118	204/8007	0.354165	0.709962	0.709962	TF/ALB/BCL2/PPARG	4
DOID:1967	leiomyosarcoma	1/118	30/8007	0.359956	0.711569	0.711569	BCL2	1
DOID:4230	smooth muscle cancer	1/118	30/8007	0.359956	0.711569	0.711569	BCL2	1
DOID:5041	esophageal cancer	3/118	145/8007	0.360885	0.711569	0.711569	HSP90B1/BCL2/PPARG	3
DOID:16	integumentary system disease	7/118	394/8007	0.36151	0.711569	0.711569	IL7R/TP63/COL6A5/ALOX5/ALB/BCL2/PPARG	7
DOID:0060005	autoimmune disease of endocrine system	2/118	87/8007	0.368097	0.717407	0.717407	BCL2/PPARG	2
DOID:8857	lupus erythematosus	2/118	87/8007	0.368097	0.717407	0.717407	IFNGR1/BCL2	2
DOID:4610	intestinal benign neoplasm	1/118	31/8007	0.369424	0.717407	0.717407	BCL2	1
DOID:10595	Charcot-Marie-Tooth disease	1/118	32/8007	0.378753	0.719464	0.719464	ERBB2	1
DOID:13375	temporal arteritis	1/118	32/8007	0.378753	0.719464	0.719464	IFNGR1	1
DOID:2706	synovium cancer	1/118	32/8007	0.378753	0.719464	0.719464	ERBB2	1
DOID:525	central nervous system vasculitis	1/118	32/8007	0.378753	0.719464	0.719464	IFNGR1	1
DOID:5485	synovial sarcoma	1/118	32/8007	0.378753	0.719464	0.719464	ERBB2	1
DOID:1094	attention deficit hyperactivity disorder	1/118	33/8007	0.387945	0.725613	0.725613	CCSER1	1
DOID:1227	neutropenia	1/118	33/8007	0.387945	0.725613	0.725613	BCL2	1
DOID:12987	agranulocytosis	1/118	33/8007	0.387945	0.725613	0.725613	BCL2	1
DOID:5517	stomach carcinoma	3/118	153/8007	0.393055	0.725613	0.725613	ERBB2/BCL2/PPARG	3
DOID:9408	acute myocardial infarction	2/118	92/8007	0.394433	0.725613	0.725613	ALB/PPARG	2
DOID:11981	morbid obesity	1/118	34/8007	0.397002	0.725613	0.725613	PPARG	1
DOID:4251	conjunctival disease	1/118	34/8007	0.397002	0.725613	0.725613	TNFRSF8	1
DOID:62	aortic valve disease	1/118	34/8007	0.397002	0.725613	0.725613	ALOX5	1
DOID:811	lipodystrophy	1/118	34/8007	0.397002	0.725613	0.725613	PPARG	1
DOID:2596	larynx cancer	1/118	35/8007	0.405926	0.730377	0.730377	BCL2	1
DOID:3683	lung benign neoplasm	1/118	35/8007	0.405926	0.730377	0.730377	BCL2	1
DOID:127	leiomyoma	2/118	95/8007	0.409999	0.730377	0.730377	BCL2/PPARG	2
DOID:9452	fatty liver disease	2/118	95/8007	0.409999	0.730377	0.730377	ALB/PPARG	2
DOID:2151	malignant ovarian surface epithelial-stromal neoplasm	5/118	286/8007	0.414058	0.730377	0.730377	ERBB2/HSD3B2/WWOX/BCL2/PPARG	5
DOID:2152	ovary epithelial cancer	5/118	286/8007	0.414058	0.730377	0.730377	ERBB2/HSD3B2/WWOX/BCL2/PPARG	5
DOID:4001	ovarian carcinoma	5/118	286/8007	0.414058	0.730377	0.730377	ERBB2/HSD3B2/WWOX/BCL2/PPARG	5
DOID:0050621	respiratory system benign neoplasm	1/118	36/8007	0.41472	0.730377	0.730377	BCL2	1
DOID:4928	intrahepatic cholangiocarcinoma	1/118	36/8007	0.41472	0.730377	0.730377	AFP	1
DOID:0060089	endocrine organ benign neoplasm	2/118	99/8007	0.43045	0.751543	0.751543	ERBB2/BCL2	2
DOID:783	end stage renal failure	1/118	38/8007	0.431921	0.751543	0.751543	ADRA1B	1
DOID:883	parasitic helminthiasis infectious disease	1/118	38/8007	0.431921	0.751543	0.751543	BCL2	1
DOID:5679	retinal disease	6/118	358/8007	0.433716	0.751658	0.751658	USH2A/ABCA4/AHI1/TF/ATXN1/BCL2	6
DOID:2742	auditory system disease	2/118	100/8007	0.435505	0.751765	0.751765	USH2A/MYO1F	2
DOID:3111	cystadenocarcinoma	1/118	40/8007	0.448621	0.760181	0.760181	ERBB2	1
DOID:3114	serous cystadenocarcinoma	1/118	40/8007	0.448621	0.760181	0.760181	ERBB2	1
DOID:12365	malaria	2/118	103/8007	0.450526	0.760181	0.760181	IFNGR1/VNN1	2
DOID:9884	muscular dystrophy	2/118	103/8007	0.450526	0.760181	0.760181	ITPR1/BCL2	2
DOID:2377	multiple sclerosis	3/118	169/8007	0.456014	0.760181	0.760181	EIF2B5/IL7R/PNMT	3
DOID:1790	malignant mesothelioma	1/118	41/8007	0.456788	0.760181	0.760181	TP63	1
DOID:1542	head and neck carcinoma	4/118	235/8007	0.457612	0.760181	0.760181	ERBB2/TP63/TCF21/BCL2	4
DOID:0050136	systemic mycosis	1/118	42/8007	0.464834	0.760181	0.760181	IFNGR1	1
DOID:263	kidney cancer	7/118	437/8007	0.466431	0.760181	0.760181	ERBB2/APAF1/TP63/ALOX5/PRKCH/BCL2/PPARG	7
DOID:11054	urinary bladder cancer	2/118	107/8007	0.470202	0.760181	0.760181	ERBB2/TP63	2
DOID:11934	head and neck cancer	4/118	239/8007	0.470641	0.760181	0.760181	ERBB2/TP63/TCF21/BCL2	4
DOID:0050567	orofacial cleft	1/118	43/8007	0.472763	0.760181	0.760181	TP63	1
DOID:0060095	uterine benign neoplasm	1/118	43/8007	0.472763	0.760181	0.760181	BCL2	1
DOID:13223	uterine fibroid	1/118	43/8007	0.472763	0.760181	0.760181	BCL2	1
DOID:5426	premature ovarian failure	1/118	43/8007	0.472763	0.760181	0.760181	SALL4	1
DOID:674	cleft palate	1/118	43/8007	0.472763	0.760181	0.760181	TP63	1
DOID:0060037	developmental disorder of mental health	6/118	373/8007	0.473169	0.760181	0.760181	CCSER1/AHI1/PRKCB/DAOA/BCL2/UBE2H	6
DOID:12336	male infertility	2/118	108/8007	0.475057	0.760181	0.760181	DAZL/BCL2	2
DOID:5520	head and neck squamous cell carcinoma	3/118	174/8007	0.475159	0.760181	0.760181	ERBB2/TP63/BCL2	3
DOID:3213	demyelinating disease	3/118	175/8007	0.478953	0.760181	0.760181	EIF2B5/IL7R/PNMT	3
DOID:10603	glucose intolerance	1/118	44/8007	0.480574	0.760181	0.760181	PPARG	1
DOID:1555	urticaria	1/118	44/8007	0.480574	0.760181	0.760181	ALOX5	1
DOID:350	mastocytosis	1/118	44/8007	0.480574	0.760181	0.760181	BCL2	1
DOID:0060086	female reproductive organ benign neoplasm	1/118	45/8007	0.488272	0.76062	0.76062	BCL2	1
DOID:0080008	ischemic bone disease	1/118	45/8007	0.488272	0.76062	0.76062	PPARG	1
DOID:3113	papillary carcinoma	1/118	45/8007	0.488272	0.76062	0.76062	ERBB2	1
DOID:2394	ovarian cancer	5/118	312/8007	0.489408	0.76062	0.76062	ERBB2/HSD3B2/WWOX/BCL2/PPARG	5
DOID:3910	lung adenocarcinoma	3/118	178/8007	0.490256	0.76062	0.76062	ERBB2/TP63/BHLHE40	3
DOID:4451	renal carcinoma	6/118	380/8007	0.491343	0.76062	0.76062	APAF1/TP63/ALOX5/PRKCH/BCL2/PPARG	6
DOID:3602	toxic encephalopathy	1/118	46/8007	0.495856	0.764884	0.764884	BCL2	1
DOID:0050622	reproductive organ benign neoplasm	1/118	47/8007	0.503328	0.769034	0.769034	BCL2	1
DOID:615	leukopenia	1/118	47/8007	0.503328	0.769034	0.769034	BCL2	1
DOID:15	reproductive system disease	6/118	386/8007	0.506767	0.769034	0.769034	SALL4/AQP8/AFP/TP63/DAZL/BCL2	6
DOID:120	female reproductive organ cancer	7/118	455/8007	0.509494	0.769034	0.769034	ERBB2/HSD3B2/WWOX/TP63/SEMA4D/BCL2/PPARG	7
DOID:768	retinoblastoma	2/118	116/8007	0.512911	0.769034	0.769034	ERBB2/MAP3K5	2
DOID:771	retinal cell cancer	2/118	116/8007	0.512911	0.769034	0.769034	ERBB2/MAP3K5	2
DOID:10579	leukodystrophy	1/118	49/8007	0.517945	0.769034	0.769034	EIF2B5	1
DOID:7693	abdominal aortic aneurysm	1/118	49/8007	0.517945	0.769034	0.769034	PPARG	1
DOID:9952	acute lymphocytic leukemia	1/118	49/8007	0.517945	0.769034	0.769034	BCL2	1
DOID:0070004	myeloma	5/118	323/8007	0.520322	0.769034	0.769034	IRF4/WWOX/SFRP4/BCL2/PPARG	5
DOID:4645	retinal cancer	2/118	118/8007	0.522095	0.769034	0.769034	ERBB2/MAP3K5	2
DOID:231	motor neuron disease	3/118	187/8007	0.523439	0.769034	0.769034	RPS6/TXNRD1/UBE2H	3
DOID:8398	osteoarthritis	3/118	187/8007	0.523439	0.769034	0.769034	PADI4/COL9A2/PPARG	3
DOID:557	kidney disease	7/118	461/8007	0.523608	0.769034	0.769034	ERBB2/AHI1/TNFRSF8/PRKCB/ALB/ADRA1B/PPARG	7
DOID:3376	bone osteosarcoma	1/118	50/8007	0.525093	0.769034	0.769034	BCL2	1
DOID:403	mouth disease	3/118	188/8007	0.527055	0.769034	0.769034	HSP90B1/TP63/PPARG	3
DOID:4079	heart valve disease	1/118	51/8007	0.532136	0.769034	0.769034	ALOX5	1
DOID:4948	gallbladder carcinoma	1/118	51/8007	0.532136	0.769034	0.769034	ERBB2	1
DOID:8567	Hodgkin's lymphoma	1/118	51/8007	0.532136	0.769034	0.769034	BCL2	1
DOID:4960	bone marrow cancer	5/118	328/8007	0.534121	0.769346	0.769346	IRF4/WWOX/SFRP4/BCL2/PPARG	5
DOID:3121	gallbladder cancer	1/118	52/8007	0.539075	0.772765	0.772765	ERBB2	1
DOID:8466	retinal degeneration	4/118	261/8007	0.540047	0.772765	0.772765	USH2A/ABCA4/TF/BCL2	4
DOID:7166	thyroiditis	1/118	53/8007	0.545912	0.778596	0.778596	THRB	1
DOID:2018	hyperinsulinism	1/118	54/8007	0.552649	0.785628	0.785628	PPARG	1
DOID:2043	hepatitis B	3/118	197/8007	0.558909	0.791939	0.791939	ALOX5/BCL2/PPARG	3
DOID:18	urinary system disease	7/118	478/8007	0.562768	0.793982	0.793982	ERBB2/AHI1/TNFRSF8/PRKCB/ALB/ADRA1B/PPARG	7
DOID:3526	cerebral infarction	1/118	56/8007	0.565826	0.793982	0.793982	PRKCH	1
DOID:3962	follicular thyroid carcinoma	1/118	56/8007	0.565826	0.793982	0.793982	PPARG	1
DOID:4450	renal cell carcinoma	5/118	342/8007	0.571791	0.797876	0.797876	APAF1/TP63/PRKCH/BCL2/PPARG	5
DOID:2645	benign mesothelioma	1/118	57/8007	0.572269	0.797876	0.797876	SFRP4	1
DOID:9455	lipid storage disease	2/118	130/8007	0.574745	0.797953	0.797953	ALB/PPARG	2
DOID:1936	atherosclerosis	5/118	344/8007	0.577047	0.797953	0.797953	IL7R/ALOX5/ALB/PPARG/ABCG1	5
DOID:1682	congenital heart disease	1/118	58/8007	0.578618	0.797953	0.797953	LPP	1
DOID:2348	arteriosclerotic cardiovascular disease	5/118	345/8007	0.579663	0.797953	0.797953	IL7R/ALOX5/ALB/PPARG/ABCG1	5
DOID:1428	endocrine pancreas disease	1/118	59/8007	0.584873	0.802587	0.802587	PPARG	1
DOID:48	male reproductive system disease	2/118	133/8007	0.587239	0.803298	0.803298	DAZL/BCL2	2
DOID:11714	gestational diabetes	1/118	60/8007	0.591037	0.805959	0.805959	PPARG	1
DOID:0080014	chromosomal disease	2/118	135/8007	0.595418	0.809166	0.809166	KCNJ15/GRB7	2
DOID:14250	Down syndrome	1/118	61/8007	0.597109	0.809166	0.809166	KCNJ15	1
DOID:0080015	physical disorder	2/118	136/8007	0.599462	0.809707	0.809707	HSD3B2/TP63	2
DOID:10124	corneal disease	1/118	62/8007	0.603092	0.809707	0.809707	TNFRSF8	1
DOID:3454	brain infarction	1/118	62/8007	0.603092	0.809707	0.809707	PRKCH	1
DOID:2349	arteriosclerosis	5/118	356/8007	0.60787	0.81012	0.81012	IL7R/ALOX5/ALB/PPARG/ABCG1	5
DOID:3371	chondrosarcoma	1/118	63/8007	0.608987	0.81012	0.81012	PPARG	1
DOID:3748	esophagus squamous cell carcinoma	1/118	63/8007	0.608987	0.81012	0.81012	BCL2	1
DOID:3996	urinary system cancer	7/118	500/8007	0.61126	0.810665	0.810665	ERBB2/APAF1/TP63/ALOX5/PRKCH/BCL2/PPARG	7
DOID:303	substance-related disorder	1/118	64/8007	0.614795	0.812875	0.812875	TF	1
DOID:750	peptic ulcer disease	1/118	66/8007	0.626156	0.825387	0.825387	PPARG	1
DOID:1443	cerebral degeneration	1/118	67/8007	0.631711	0.825899	0.825899	EIF2B5	1
DOID:3083	chronic obstructive pulmonary disease	3/118	220/8007	0.634258	0.825899	0.825899	COL6A5/BCL2/PPARG	3
DOID:6590	spondylitis	1/118	68/8007	0.637184	0.825899	0.825899	PADI4	1
DOID:10952	nephritis	2/118	147/8007	0.641968	0.825899	0.825899	PRKCB/PPARG	2
DOID:0060180	colitis	1/118	69/8007	0.642577	0.825899	0.825899	AQP8	1
DOID:12894	Sjogren's syndrome	1/118	69/8007	0.642577	0.825899	0.825899	ITPR1	1
DOID:7147	ankylosing spondylitis	1/118	69/8007	0.642577	0.825899	0.825899	PADI4	1
DOID:8577	ulcerative colitis	1/118	69/8007	0.642577	0.825899	0.825899	AQP8	1
DOID:3068	glioblastoma multiforme	1/118	70/8007	0.64789	0.825899	0.825899	BCL2	1
DOID:784	chronic kidney failure	1/118	70/8007	0.64789	0.825899	0.825899	ADRA1B	1
DOID:10155	intestinal cancer	4/118	300/8007	0.650735	0.825899	0.825899	HSP90B1/ERBB2/SRPRB/BCL2	4
DOID:1307	dementia	2/118	150/8007	0.652933	0.825899	0.825899	BCL2/PPARG	2
DOID:3211	lysosomal storage disease	2/118	150/8007	0.652933	0.825899	0.825899	ALB/PPARG	2
DOID:635	acquired immunodeficiency syndrome	1/118	71/8007	0.653125	0.825899	0.825899	BCL2	1
DOID:6000	congestive heart failure	3/118	229/8007	0.661233	0.831595	0.831595	ERBB2/ADRA1B/PPARG	3
DOID:0060049	autoimmune disease of urogenital tract	1/118	73/8007	0.663364	0.831595	0.831595	IL7R	1
DOID:12236	primary biliary cirrhosis	1/118	73/8007	0.663364	0.831595	0.831595	IL7R	1
DOID:12449	aplastic anemia	1/118	74/8007	0.668371	0.835464	0.835464	RPS6	1
DOID:332	amyotrophic lateral sclerosis	2/118	155/8007	0.670618	0.83587	0.83587	TXNRD1/UBE2H	2
DOID:1883	hepatitis C	3/118	233/8007	0.672758	0.836143	0.836143	AFP/TNFRSF8/PPARG	3
DOID:5295	intestinal disease	2/118	157/8007	0.677487	0.839621	0.839621	AQP8/TCAP	2
DOID:299	adenocarcinoma	2/118	158/8007	0.680879	0.841427	0.841427	ERBB2/BCL2	2
DOID:1123	spondyloarthropathy	1/118	77/8007	0.682952	0.841598	0.841598	PADI4	1
DOID:4074	pancreas adenocarcinoma	2/118	161/8007	0.69088	0.848333	0.848333	ERBB2/BCL2	2
DOID:2921	glomerulonephritis	1/118	79/8007	0.692318	0.848333	0.848333	PRKCB	1
DOID:633	myositis	1/118	81/8007	0.70141	0.856906	0.856906	BACE2	1
DOID:1168	familial hyperlipidemia	1/118	82/8007	0.705855	0.856906	0.856906	PPARG	1
DOID:2871	endometrial carcinoma	1/118	82/8007	0.705855	0.856906	0.856906	BCL2	1
DOID:28	endocrine system disease	5/118	399/8007	0.707194	0.856906	0.856906	TF/TRH/THRB/BCL2/PPARG	5
DOID:440	neuromuscular disease	1/118	83/8007	0.710235	0.8582	0.8582	ERBB2	1
DOID:26	pancreas disease	2/118	171/8007	0.722383	0.86666	0.86666	TF/PPARG	2
DOID:4138	bile duct disease	1/118	86/8007	0.722989	0.86666	0.86666	PPARG	1
DOID:655	inherited metabolic disorder	4/118	331/8007	0.725295	0.86666	0.86666	TF/TRH/ALB/PPARG	4
DOID:9741	biliary tract disease	1/118	87/8007	0.727116	0.86666	0.86666	PPARG	1
DOID:526	Human immunodeficiency virus infectious disease	2/118	173/8007	0.728352	0.86666	0.86666	IL7R/BCL2	2
DOID:2994	germ cell cancer	5/118	410/8007	0.729618	0.86666	0.86666	KLKP1/ERBB2/SFRP4/SEMA4D/BCL2	5
DOID:0060058	lymphoma	1/118	88/8007	0.731182	0.86666	0.86666	BCL2	1
DOID:0050589	inflammatory bowel disease	1/118	90/8007	0.739134	0.873226	0.873226	AQP8	1
DOID:10608	celiac disease	1/118	91/8007	0.743022	0.873226	0.873226	BCL2	1
DOID:3146	lipid metabolism disorder	1/118	92/8007	0.746853	0.873226	0.873226	PPARG	1
DOID:9500	leukocyte disease	1/118	92/8007	0.746853	0.873226	0.873226	BCL2	1
DOID:10283	prostate cancer	5/118	425/8007	0.758197	0.873226	0.873226	KLKP1/ERBB2/SFRP4/BCL2/PPARG	5
DOID:11476	osteoporosis	1/118	96/8007	0.761617	0.873226	0.873226	ARHGEF3	1
DOID:0080011	bone resorption disease	1/118	97/8007	0.765173	0.873226	0.873226	ARHGEF3	1
DOID:1380	endometrial cancer	1/118	97/8007	0.765173	0.873226	0.873226	BCL2	1
DOID:381	arthropathy	1/118	97/8007	0.765173	0.873226	0.873226	PADI4	1
DOID:0060122	integumentary system cancer	1/118	98/8007	0.768676	0.873226	0.873226	IRF4	1
DOID:3498	pancreatic ductal adenocarcinoma	1/118	98/8007	0.768676	0.873226	0.873226	ERBB2	1
DOID:363	uterine cancer	1/118	98/8007	0.768676	0.873226	0.873226	BCL2	1
DOID:4159	skin cancer	1/118	98/8007	0.768676	0.873226	0.873226	IRF4	1
DOID:4766	embryoma	4/118	352/8007	0.768771	0.873226	0.873226	KLKP1/SFRP4/SEMA4D/BCL2	4
DOID:2237	hepatitis	5/118	431/8007	0.768986	0.873226	0.873226	AFP/TNFRSF8/ALOX5/BCL2/PPARG	5
DOID:4481	allergic rhinitis	1/118	99/8007	0.772127	0.873226	0.873226	BCL2	1
DOID:10534	stomach cancer	3/118	274/8007	0.774644	0.873226	0.873226	ERBB2/BCL2/PPARG	3
DOID:3856	male reproductive organ cancer	5/118	435/8007	0.775977	0.873226	0.873226	KLKP1/ERBB2/SFRP4/BCL2/PPARG	5
DOID:2163	nasal cavity disease	1/118	101/8007	0.778877	0.873226	0.873226	BCL2	1
DOID:2825	nose disease	1/118	101/8007	0.778877	0.873226	0.873226	BCL2	1
DOID:4483	rhinitis	1/118	101/8007	0.778877	0.873226	0.873226	BCL2	1
DOID:10591	pre-eclampsia	3/118	278/8007	0.783055	0.875653	0.875653	IFNGR1/TNFRSF8/PPARG	3
DOID:5844	myocardial infarction	3/118	279/8007	0.785117	0.875708	0.875708	ALOX5/ALB/PPARG	3
DOID:219	colon cancer	3/118	282/8007	0.791208	0.880245	0.880245	HSP90B1/SRPRB/BCL2	3
DOID:4045	muscle cancer	1/118	107/8007	0.797961	0.880904	0.880904	BCL2	1
DOID:552	pneumonia	1/118	108/8007	0.800979	0.880904	0.880904	TNFRSF8	1
DOID:9256	colorectal cancer	3/118	287/8007	0.801045	0.880904	0.880904	HSP90B1/SRPRB/BCL2	3
DOID:5672	large intestine cancer	3/118	288/8007	0.802965	0.880904	0.880904	HSP90B1/SRPRB/BCL2	3
DOID:0060031	autoimmune disease of gastrointestinal tract	1/118	109/8007	0.803952	0.880904	0.880904	BCL2	1
DOID:1686	glaucoma	1/118	109/8007	0.803952	0.880904	0.880904	BCL2	1
DOID:688	embryonal cancer	4/118	373/8007	0.806753	0.881752	0.881752	KLKP1/SFRP4/SEMA4D/BCL2	4
DOID:230	lateral sclerosis	1/118	111/8007	0.809767	0.882828	0.882828	TXNRD1	1
DOID:3069	astrocytoma	1/118	112/8007	0.812609	0.883713	0.883713	BCL2	1
DOID:8469	influenza	1/118	113/8007	0.81541	0.884547	0.884547	MAP3K5	1
DOID:6713	cerebrovascular disease	1/118	116/8007	0.823566	0.891172	0.891172	PRKCH	1
DOID:4989	pancreatitis	1/118	117/8007	0.826204	0.891809	0.891809	TF	1
DOID:824	periodontitis	1/118	120/8007	0.833887	0.896528	0.896528	PPARG	1
DOID:74	hematopoietic system disease	5/118	474/8007	0.835959	0.896528	0.896528	RPS6/VAV1/TNFRSF8/ALB/BCL2	5
DOID:2320	obstructive lung disease	3/118	308/8007	0.838248	0.896528	0.896528	COL6A5/BCL2/PPARG	3
DOID:865	vasculitis	1/118	122/8007	0.838821	0.896528	0.896528	IFNGR1	1
DOID:9970	obesity	3/118	313/8007	0.84618	0.902177	0.902177	MAP3K5/PPARG/PNMT	3
DOID:974	upper respiratory tract disease	1/118	126/8007	0.848256	0.90218	0.90218	BCL2	1
DOID:1793	pancreatic cancer	3/118	319/8007	0.855255	0.907405	0.907405	ERBB2/MAP3K5/BCL2	3
DOID:654	overnutrition	3/118	322/8007	0.859617	0.909814	0.909814	MAP3K5/PPARG/PNMT	3
DOID:2841	asthma	1/118	134/8007	0.865515	0.913833	0.913833	BCL2	1
DOID:4905	pancreatic carcinoma	2/118	237/8007	0.869216	0.914648	0.914648	ERBB2/BCL2	2
DOID:1485	cystic fibrosis	1/118	138/8007	0.8734	0.914648	0.914648	TF	1
DOID:3388	periodontal disease	1/118	139/8007	0.875298	0.914648	0.914648	PPARG	1
DOID:4195	hyperglycemia	1/118	139/8007	0.875298	0.914648	0.914648	PPARG	1
DOID:0080005	bone remodeling disease	1/118	141/8007	0.879011	0.914648	0.914648	ARHGEF3	1
DOID:2355	anemia	2/118	244/8007	0.879695	0.914648	0.914648	RPS6/ALB	2
DOID:374	nutrition disease	3/118	338/8007	0.881006	0.914648	0.914648	MAP3K5/PPARG/PNMT	3
DOID:3393	coronary artery disease	3/118	348/8007	0.892871	0.924759	0.924759	ALOX5/ALB/PPARG	3
DOID:1176	bronchial disease	1/118	153/8007	0.899093	0.928992	0.928992	BCL2	1
DOID:0060085	organ system benign neoplasm	2/118	262/8007	0.903208	0.929207	0.929207	ERBB2/BCL2	2
DOID:1074	kidney failure	1/118	156/8007	0.903574	0.929207	0.929207	ADRA1B	1
DOID:936	brain disease	4/118	454/8007	0.908806	0.932384	0.932384	OAS2/EIF2B5/MAP3K5/OAS3	4
DOID:1091	tooth disease	1/118	162/8007	0.911952	0.93269	0.93269	PPARG	1
DOID:11612	polycystic ovary syndrome	1/118	166/8007	0.917132	0.93269	0.93269	PPARG	1
DOID:1520	colon carcinoma	1/118	168/8007	0.919608	0.93269	0.93269	HSP90B1	1
DOID:2621	autonomic nervous system neoplasm	3/118	375/8007	0.919826	0.93269	0.93269	LRRN1/APAF1/BCL2	3
DOID:769	neuroblastoma	3/118	375/8007	0.919826	0.93269	0.93269	LRRN1/APAF1/BCL2	3
DOID:1192	peripheral nervous system neoplasm	3/118	396/8007	0.936381	0.947269	0.947269	LRRN1/APAF1/BCL2	3
DOID:5223	infertility	1/118	206/8007	0.954886	0.962205	0.962205	DAZL	1
DOID:3070	malignant glioma	1/118	207/8007	0.955569	0.962205	0.962205	BCL2	1
DOID:9352	type 2 diabetes mellitus	1/118	215/8007	0.960672	0.962994	0.962994	IL7R	1
DOID:0050737	autosomal recessive disease	2/118	334/8007	0.960781	0.962994	0.962994	AK7/TF	2
DOID:0060038	specific developmental disorder	1/118	220/8007	0.963562	0.963562	0.963562	CCSER1	1

## Sheet: OCE_Denisova_0.3, GO
ONTOLOGY	ID	Description	GeneRatio	BgRatio	pvalue	p.adjust	qvalue	geneID	Count
BP	GO:0033077	T cell differentiation in thymus	6/219	69/18493	0.000165806	0.444691	0.443312	RPS6/ERBB2/IL7R/VNN1/ZAP70/BCL2	6
BP	GO:0030859	polarized epithelial cell differentiation	3/219	19/18493	0.00137987	0.694054	0.691902	TP63/AHI1/DLG5	3
BP	GO:0008631	intrinsic apoptotic signaling pathway in response to oxidative stress	4/219	45/18493	0.00194927	0.694054	0.691902	VNN1/MAP3K5/BCL2/GSKIP	4
BP	GO:0048546	digestive tract morphogenesis	4/219	49/18493	0.00267176	0.694054	0.691902	TP63/AHI1/TCF21/BCL2	4
BP	GO:0033081	regulation of T cell differentiation in thymus	3/219	24/18493	0.00275935	0.694054	0.691902	ERBB2/IL7R/VNN1	3
BP	GO:0006817	phosphate ion transport	3/219	26/18493	0.00348352	0.694054	0.691902	SLC25A3/SLC37A1/SFRP4	3
BP	GO:1903792	negative regulation of anion transport	3/219	27/18493	0.00388507	0.694054	0.691902	SFRP4/TRH/GRM7	3
BP	GO:0060333	interferon-gamma-mediated signaling pathway	5/219	90/18493	0.00432873	0.694054	0.691902	IFNGR1/OAS2/IRF4/OAS3/PPARG	5
BP	GO:0009581	detection of external stimulus	6/219	130/18493	0.00454899	0.694054	0.691902	ABCA4/METAP2/TCAP/PKD1L3/GJA10/SEMA5B	6
BP	GO:0001894	tissue homeostasis	8/219	221/18493	0.00492525	0.694054	0.691902	HOMER1/USH2A/IL20RA/ABCA4/TF/ALB/BCL2/LRRK1	8
BP	GO:0009582	detection of abiotic stimulus	6/219	133/18493	0.00508047	0.694054	0.691902	ABCA4/METAP2/TCAP/PKD1L3/GJA10/SEMA5B	6
BP	GO:0070059	intrinsic apoptotic signaling pathway in response to endoplasmic reticulum stress	4/219	59/18493	0.005236	0.694054	0.691902	APAF1/MAP3K5/ITPR1/BCL2	4
BP	GO:0010743	regulation of macrophage derived foam cell differentiation	3/219	30/18493	0.00525406	0.694054	0.691902	PRKCH/PPARG/ABCG1	3
BP	GO:0035019	somatic stem cell population maintenance	4/219	60/18493	0.00555888	0.694054	0.691902	SALL4/FOXD3/TP63/PRDM16	4
BP	GO:0009584	detection of visible light	4/219	61/18493	0.00589478	0.694054	0.691902	ABCA4/METAP2/GJA10/SEMA5B	4
BP	GO:0018345	protein palmitoylation	3/219	33/18493	0.00687955	0.694054	0.691902	MAP6D1/ABHD17C/ZDHHC14	3
BP	GO:0030217	T cell differentiation	8/219	234/18493	0.00688582	0.694054	0.691902	IRF4/RPS6/ERBB2/VAV1/IL7R/VNN1/ZAP70/BCL2	8
BP	GO:0033089	positive regulation of T cell differentiation in thymus	2/219	11/18493	0.00715631	0.694054	0.691902	IL7R/VNN1	2
BP	GO:0070269	pyroptosis	2/219	11/18493	0.00715631	0.694054	0.691902	GSDMA/GSDMB	2
BP	GO:0097193	intrinsic apoptotic signaling pathway	9/219	287/18493	0.00737267	0.694054	0.691902	IL20RA/WWOX/APAF1/VNN1/MAP3K5/TP63/ITPR1/BCL2/GSKIP	9
BP	GO:0043368	positive T cell selection	3/219	35/18493	0.00811117	0.694054	0.691902	IRF4/ZAP70/BCL2	3
BP	GO:0010561	negative regulation of glycoprotein biosynthetic process	2/219	12/18493	0.00852096	0.694054	0.691902	ACER2/BACE2	2
BP	GO:0010889	regulation of sequestering of triglyceride	2/219	12/18493	0.00852096	0.694054	0.691902	OSBPL11/PPARG	2
BP	GO:0051657	maintenance of organelle location	2/219	12/18493	0.00852096	0.694054	0.691902	POLR2M/ALB	2
BP	GO:0051956	negative regulation of amino acid transport	2/219	12/18493	0.00852096	0.694054	0.691902	TRH/GRM7	2
BP	GO:0070486	leukocyte aggregation	2/219	12/18493	0.00852096	0.694054	0.691902	ZAP70/SEMA4D	2
BP	GO:0010742	macrophage derived foam cell differentiation	3/219	36/18493	0.00877243	0.694054	0.691902	PRKCH/PPARG/ABCG1	3
BP	GO:0090077	foam cell differentiation	3/219	36/18493	0.00877243	0.694054	0.691902	PRKCH/PPARG/ABCG1	3
BP	GO:0015918	sterol transport	5/219	108/18493	0.00926094	0.694054	0.691902	OSBPL3/OSBPL11/STARD3/PPARG/ABCG1	5
BP	GO:0010745	negative regulation of macrophage derived foam cell differentiation	2/219	13/18493	0.00999219	0.694054	0.691902	PPARG/ABCG1	2
BP	GO:0015812	gamma-aminobutyric acid transport	2/219	13/18493	0.00999219	0.694054	0.691902	TRH/SLC6A13	2
BP	GO:0050872	white fat cell differentiation	2/219	13/18493	0.00999219	0.694054	0.691902	PRDM16/PPARG	2
BP	GO:0008207	C21-steroid hormone metabolic process	3/219	38/18493	0.0101873	0.694054	0.691902	HSD3B2/AFP/STARD3	3
BP	GO:0010559	regulation of glycoprotein biosynthetic process	3/219	38/18493	0.0101873	0.694054	0.691902	ACER2/BCL2/BACE2	3
BP	GO:0001895	retina homeostasis	4/219	73/18493	0.0110193	0.694054	0.691902	USH2A/ABCA4/TF/ALB	4
BP	GO:0009583	detection of light stimulus	4/219	73/18493	0.0110193	0.694054	0.691902	ABCA4/METAP2/GJA10/SEMA5B	4
BP	GO:0007512	adult heart development	2/219	14/18493	0.0115673	0.694054	0.691902	SCUBE1/TCAP	2
BP	GO:0009214	cyclic nucleotide catabolic process	2/219	14/18493	0.0115673	0.694054	0.691902	PDE9A/PDE7B	2
BP	GO:0035435	phosphate ion transmembrane transport	2/219	14/18493	0.0115673	0.694054	0.691902	SLC25A3/SLC37A1	2
BP	GO:0071599	otic vesicle development	2/219	14/18493	0.0115673	0.694054	0.691902	AHI1/TCAP	2
BP	GO:0007216	G protein-coupled glutamate receptor signaling pathway	2/219	15/18493	0.0132437	0.694054	0.691902	HOMER1/GRM7	2
BP	GO:0010885	regulation of cholesterol storage	2/219	15/18493	0.0132437	0.694054	0.691902	PPARG/ABCG1	2
BP	GO:0030730	sequestering of triglyceride	2/219	15/18493	0.0132437	0.694054	0.691902	OSBPL11/PPARG	2
BP	GO:1903019	negative regulation of glycoprotein metabolic process	2/219	15/18493	0.0132437	0.694054	0.691902	ACER2/BACE2	2
BP	GO:0030517	negative regulation of axon extension	3/219	42/18493	0.0133936	0.694054	0.691902	SEMA4D/NTN1/SEMA5B	3
BP	GO:0034976	response to endoplasmic reticulum stress	8/219	264/18493	0.0136098	0.694054	0.691902	JKAMP/EIF2B5/HSP90B1/APAF1/MAP3K5/SRPRB/ITPR1/BCL2	8
BP	GO:1905477	positive regulation of protein localization to membrane	5/219	119/18493	0.0136812	0.694054	0.691902	ERBB2/STAC2/TP63/PRKCH/BCL2	5
BP	GO:0045619	regulation of lymphocyte differentiation	6/219	166/18493	0.0142943	0.694054	0.691902	IRF4/IKZF3/ERBB2/IL7R/VNN1/ZAP70	6
BP	GO:0014048	regulation of glutamate secretion	2/219	16/18493	0.0150187	0.694054	0.691902	TRH/GRM7	2
BP	GO:0035372	protein localization to microtubule	2/219	16/18493	0.0150187	0.694054	0.691902	ABHD17C/MAPRE2	2
BP	GO:0042448	progesterone metabolic process	2/219	16/18493	0.0150187	0.694054	0.691902	AFP/STARD3	2
BP	GO:0010883	regulation of lipid storage	3/219	45/18493	0.0161337	0.694054	0.691902	OSBPL11/PPARG/ABCG1	3
BP	GO:1903018	regulation of glycoprotein metabolic process	3/219	45/18493	0.0161337	0.694054	0.691902	ACER2/BCL2/BACE2	3
BP	GO:0010878	cholesterol storage	2/219	17/18493	0.0168898	0.694054	0.691902	PPARG/ABCG1	2
BP	GO:0034375	high-density lipoprotein particle remodeling	2/219	17/18493	0.0168898	0.694054	0.691902	ALB/ABCG1	2
BP	GO:0050908	detection of light stimulus involved in visual perception	2/219	17/18493	0.0168898	0.694054	0.691902	GJA10/SEMA5B	2
BP	GO:0050962	detection of light stimulus involved in sensory perception	2/219	17/18493	0.0168898	0.694054	0.691902	GJA10/SEMA5B	2
BP	GO:0043280	positive regulation of cysteine-type endopeptidase activity involved in apoptotic process	5/219	126/18493	0.0171312	0.694054	0.691902	ACER2/APAF1/MAP3K5/CARD8/PPARG	5
BP	GO:0048477	oogenesis	4/219	85/18493	0.0183825	0.694054	0.691902	RPS6/DAZL/SOHLH2/BCL2	4
BP	GO:0036342	post-anal tail morphogenesis	2/219	18/18493	0.0188545	0.694054	0.691902	TP63/CHST11	2
BP	GO:0045058	T cell selection	3/219	48/18493	0.0191654	0.694054	0.691902	IRF4/ZAP70/BCL2	3
BP	GO:0050732	negative regulation of peptidyl-tyrosine phosphorylation	3/219	49/18493	0.020241	0.694054	0.691902	SAMSN1/SEMA4D/LRRK1	3
BP	GO:0006497	protein lipidation	4/219	88/18493	0.0206035	0.694054	0.691902	MAP6D1/ABHD17C/PGAP3/ZDHHC14	4
BP	GO:0006919	activation of cysteine-type endopeptidase activity involved in apoptotic process	4/219	88/18493	0.0206035	0.694054	0.691902	ACER2/APAF1/CARD8/PPARG	4
BP	GO:0002363	alpha-beta T cell lineage commitment	2/219	19/18493	0.0209103	0.694054	0.691902	IRF4/BCL2	2
BP	GO:0010888	negative regulation of lipid storage	2/219	19/18493	0.0209103	0.694054	0.691902	PPARG/ABCG1	2
BP	GO:0032011	ARF protein signal transduction	2/219	19/18493	0.0209103	0.694054	0.691902	MAPRE2/CYTH1	2
BP	GO:0032012	regulation of ARF protein signal transduction	2/219	19/18493	0.0209103	0.694054	0.691902	MAPRE2/CYTH1	2
BP	GO:0048148	behavioral response to cocaine	2/219	19/18493	0.0209103	0.694054	0.691902	HOMER1/PPP1R1B	2
BP	GO:0009994	oocyte differentiation	3/219	50/18493	0.0213493	0.694054	0.691902	DAZL/SOHLH2/BCL2	3
BP	GO:0009791	post-embryonic development	4/219	89/18493	0.0213789	0.694054	0.691902	SCUBE1/ITPR1/BCL2/CHST11	4
BP	GO:0007292	female gamete generation	5/219	134/18493	0.0217288	0.694054	0.691902	RPS6/AFP/DAZL/SOHLH2/BCL2	5
BP	GO:0030098	lymphocyte differentiation	9/219	344/18493	0.0217527	0.694054	0.691902	IRF4/RPS6/IKZF3/ERBB2/VAV1/IL7R/VNN1/ZAP70/BCL2	9
BP	GO:0048260	positive regulation of receptor-mediated endocytosis	3/219	51/18493	0.0224903	0.694054	0.691902	SFRP4/AHI1/TF	3
BP	GO:0030308	negative regulation of cell growth	6/219	184/18493	0.022511	0.694054	0.691902	SEMA4D/NTN1/MEG3/SEMA5B/BCL2/PPARG	6
BP	GO:0007617	mating behavior	2/219	20/18493	0.0230549	0.694054	0.691902	THRB/PPP1R1B	2
BP	GO:0032891	negative regulation of organic acid transport	2/219	20/18493	0.0230549	0.694054	0.691902	TRH/GRM7	2
BP	GO:0045580	regulation of T cell differentiation	5/219	137/18493	0.0236409	0.694054	0.691902	IRF4/ERBB2/IL7R/VNN1/ZAP70	5
BP	GO:0036473	cell death in response to oxidative stress	4/219	93/18493	0.0246579	0.694054	0.691902	VNN1/MAP3K5/BCL2/GSKIP	4
BP	GO:0042158	lipoprotein biosynthetic process	4/219	93/18493	0.0246579	0.694054	0.691902	MAP6D1/ABHD17C/PGAP3/ZDHHC14	4
BP	GO:0050879	multicellular organismal movement	3/219	53/18493	0.0248702	0.694054	0.691902	HOMER1/ITPR1/TCAP	3
BP	GO:0050881	musculoskeletal movement	3/219	53/18493	0.0248702	0.694054	0.691902	HOMER1/ITPR1/TCAP	3
BP	GO:0048871	multicellular organismal homeostasis	11/219	471/18493	0.0250646	0.694054	0.691902	IRF4/HOMER1/USH2A/IL20RA/ABCA4/TP63/TF/ALB/PRDM16/BCL2/LRRK1	11
BP	GO:0043369	CD4-positive or CD8-positive, alpha-beta T cell lineage commitment	2/219	21/18493	0.0252858	0.694054	0.691902	IRF4/BCL2	2
BP	GO:0050857	positive regulation of antigen receptor-mediated signaling pathway	2/219	21/18493	0.0252858	0.694054	0.691902	PRKCB/PRKCH	2
BP	GO:0051249	regulation of lymphocyte activation	11/219	472/18493	0.0254051	0.694054	0.691902	IRF4/IKZF3/ERBB2/VAV1/SAMSN1/IL7R/IGHV3-11/VNN1/ZAP70/BCL2/DLG5	11
BP	GO:0045807	positive regulation of endocytosis	5/219	141/18493	0.0263548	0.694054	0.691902	SFRP4/CAMK1D/AHI1/TF/PPARG	5
BP	GO:0032069	regulation of nuclease activity	2/219	22/18493	0.0276007	0.694054	0.691902	OAS2/OAS3	2
BP	GO:0032469	endoplasmic reticulum calcium ion homeostasis	2/219	22/18493	0.0276007	0.694054	0.691902	ITPR1/BCL2	2
BP	GO:2001056	positive regulation of cysteine-type endopeptidase activity	5/219	143/18493	0.0277834	0.694054	0.691902	ACER2/APAF1/MAP3K5/CARD8/PPARG	5
BP	GO:0090263	positive regulation of canonical Wnt signaling pathway	4/219	97/18493	0.0282248	0.694054	0.691902	SFRP4/PRDM15/LRRK1/GSKIP	4
BP	GO:0060541	respiratory system development	6/219	194/18493	0.0282276	0.694054	0.691902	ALDH1A3/ATXN1/THRB/TCF21/CRISPLD2/DLG5	6
BP	GO:0019827	stem cell population maintenance	5/219	144/18493	0.0285157	0.694054	0.691902	SALL4/PADI4/FOXD3/TP63/PRDM16	5
BP	GO:0008535	respiratory chain complex IV assembly	2/219	23/18493	0.0299974	0.694054	0.691902	COX10/COX16	2
BP	GO:0045606	positive regulation of epidermal cell differentiation	2/219	23/18493	0.0299974	0.694054	0.691902	SFRP4/PRKCH	2
BP	GO:0051412	response to corticosterone	2/219	23/18493	0.0299974	0.694054	0.691902	HSD3B2/TRH	2
BP	GO:0098727	maintenance of cell number	5/219	147/18493	0.0307859	0.694054	0.691902	SALL4/PADI4/FOXD3/TP63/PRDM16	5
BP	GO:0045604	regulation of epidermal cell differentiation	3/219	58/18493	0.0313899	0.694054	0.691902	SFRP4/TP63/PRKCH	3
BP	GO:0007266	Rho protein signal transduction	6/219	199/18493	0.0314152	0.694054	0.691902	VAV1/SYNJ2BP/ARHGEF3/TIAM2/NTN1/RHOJ	6
BP	GO:0002092	positive regulation of receptor internalization	2/219	24/18493	0.0324736	0.694054	0.691902	SFRP4/AHI1	2
BP	GO:0050855	regulation of B cell receptor signaling pathway	2/219	24/18493	0.0324736	0.694054	0.691902	PRKCB/PRKCH	2
BP	GO:1900739	regulation of protein insertion into mitochondrial membrane involved in apoptotic signaling pathway	2/219	24/18493	0.0324736	0.694054	0.691902	TP63/BCL2	2
BP	GO:1900740	positive regulation of protein insertion into mitochondrial membrane involved in apoptotic signaling pathway	2/219	24/18493	0.0324736	0.694054	0.691902	TP63/BCL2	2
BP	GO:0060562	epithelial tube morphogenesis	8/219	313/18493	0.0333439	0.694054	0.691902	SALL4/APAF1/AHI1/NTN1/TCF21/TCAP/BCL2/DLG5	8
BP	GO:0015748	organophosphate ester transport	4/219	103/18493	0.0341232	0.694054	0.691902	SLC37A1/ATP9A/ABCA4/ABCG1	4
BP	GO:0031069	hair follicle morphogenesis	2/219	25/18493	0.0350271	0.694054	0.691902	TP63/BCL2	2
BP	GO:0060330	regulation of response to interferon-gamma	2/219	25/18493	0.0350271	0.694054	0.691902	IFNGR1/PPARG	2
BP	GO:0060334	regulation of interferon-gamma-mediated signaling pathway	2/219	25/18493	0.0350271	0.694054	0.691902	IFNGR1/PPARG	2
BP	GO:0048747	muscle fiber development	3/219	61/18493	0.0356895	0.694054	0.691902	HOMER1/TCAP/BCL2	3
BP	GO:0048857	neural nucleus development	3/219	62/18493	0.0371868	0.694054	0.691902	ALDH1A3/GNB4/BCL2	3
BP	GO:0002360	T cell lineage commitment	2/219	26/18493	0.0376557	0.694054	0.691902	IRF4/BCL2	2
BP	GO:0015949	nucleobase-containing small molecule interconversion	2/219	26/18493	0.0376557	0.694054	0.691902	AK7/TXNRD1	2
BP	GO:0042953	lipoprotein transport	2/219	26/18493	0.0376557	0.694054	0.691902	PRKCB/PPARG	2
BP	GO:0044872	lipoprotein localization	2/219	26/18493	0.0376557	0.694054	0.691902	PRKCB/PPARG	2
BP	GO:0045332	phospholipid translocation	2/219	26/18493	0.0376557	0.694054	0.691902	ATP9A/ABCA4	2
BP	GO:0048843	negative regulation of axon extension involved in axon guidance	2/219	26/18493	0.0376557	0.694054	0.691902	SEMA4D/SEMA5B	2
BP	GO:0051953	negative regulation of amine transport	2/219	26/18493	0.0376557	0.694054	0.691902	TRH/GRM7	2
BP	GO:0051056	regulation of small GTPase mediated signal transduction	8/219	321/18493	0.0378115	0.694054	0.691902	VAV1/CGNL1/MAPRE2/ARHGEF3/TIAM2/ARHGAP28/CYTH1/RHOJ	8
BP	GO:0046651	lymphocyte proliferation	7/219	264/18493	0.0381571	0.694054	0.691902	RPS6/IKZF3/ERBB2/IL7R/ZAP70/BCL2/DLG5	7
BP	GO:0043281	regulation of cysteine-type endopeptidase activity involved in apoptotic process	6/219	209/18493	0.0384748	0.694054	0.691902	ACER2/APAF1/MAP3K5/TP63/CARD8/PPARG	6
BP	GO:0043583	ear development	6/219	210/18493	0.039232	0.694054	0.691902	USH2A/ALDH1A3/AHI1/NTN1/TCAP/BCL2	6
BP	GO:0032943	mononuclear cell proliferation	7/219	266/18493	0.0394811	0.694054	0.691902	RPS6/IKZF3/ERBB2/IL7R/ZAP70/BCL2/DLG5	7
BP	GO:0034204	lipid translocation	2/219	27/18493	0.0403574	0.694054	0.691902	ATP9A/ABCA4	2
BP	GO:0050807	regulation of synapse organization	6/219	214/18493	0.0423552	0.694054	0.691902	LRRN1/ABHD17C/HOMER1/NTN1/DLG5/NEUROD2	6
BP	GO:0001844	protein insertion into mitochondrial membrane involved in apoptotic signaling pathway	2/219	28/18493	0.04313	0.694054	0.691902	TP63/BCL2	2
BP	GO:0034368	protein-lipid complex remodeling	2/219	28/18493	0.04313	0.694054	0.691902	ALB/ABCG1	2
BP	GO:0034369	plasma lipoprotein particle remodeling	2/219	28/18493	0.04313	0.694054	0.691902	ALB/ABCG1	2
BP	GO:0042044	fluid transport	2/219	28/18493	0.04313	0.694054	0.691902	AQP8/ITPR1	2
BP	GO:0048730	epidermis morphogenesis	2/219	28/18493	0.04313	0.694054	0.691902	TP63/BCL2	2
BP	GO:1902668	negative regulation of axon guidance	2/219	28/18493	0.04313	0.694054	0.691902	SEMA4D/SEMA5B	2
BP	GO:0019915	lipid storage	3/219	66/18493	0.0434919	0.694054	0.691902	OSBPL11/PPARG/ABCG1	3
BP	GO:0030858	positive regulation of epithelial cell differentiation	3/219	66/18493	0.0434919	0.694054	0.691902	SFRP4/AHI1/PRKCH	3
BP	GO:0019098	reproductive behavior	2/219	29/18493	0.0459715	0.694054	0.691902	THRB/PPP1R1B	2
BP	GO:0031365	N-terminal protein amino acid modification	2/219	29/18493	0.0459715	0.694054	0.691902	MAP6D1/METAP2	2
BP	GO:0050803	regulation of synapse structure or activity	6/219	220/18493	0.0473265	0.694054	0.691902	LRRN1/ABHD17C/HOMER1/NTN1/DLG5/NEUROD2	6
BP	GO:0015711	organic anion transport	10/219	460/18493	0.0478277	0.694054	0.691902	SLC37A1/ATP9A/ABCA4/TRH/SLC6A13/SLC16A5/GRM7/PPARG/ABCG1/SLC52A3	10
BP	GO:0034754	cellular hormone metabolic process	4/219	115/18493	0.0479174	0.694054	0.691902	ALDH1A3/HSD3B2/AFP/STARD3	4
BP	GO:0050771	negative regulation of axonogenesis	3/219	69/18493	0.0485479	0.694054	0.691902	SEMA4D/NTN1/SEMA5B	3
BP	GO:0034367	protein-containing complex remodeling	2/219	30/18493	0.0488799	0.694054	0.691902	ALB/ABCG1	2
BP	GO:0045948	positive regulation of translational initiation	2/219	30/18493	0.0488799	0.694054	0.691902	EIF2B5/DAZL	2
BP	GO:0070979	protein K11-linked ubiquitination	2/219	30/18493	0.0488799	0.694054	0.691902	UBE2E2/UBE2H	2
BP	GO:0048675	axon extension	4/219	116/18493	0.0491874	0.694054	0.691902	SEMA4D/NTN1/DCLK1/SEMA5B	4
BP	GO:1903747	regulation of establishment of protein localization to mitochondrion	3/219	70/18493	0.0502945	0.694054	0.691902	TP63/PARL/BCL2	3
BP	GO:0030324	lung development	5/219	169/18493	0.0508759	0.694054	0.691902	ATXN1/THRB/TCF21/CRISPLD2/DLG5	5
BP	GO:0046660	female sex differentiation	4/219	118/18493	0.0517827	0.694054	0.691902	EIF2B5/AFP/TP63/BCL2	4
BP	GO:0009154	purine ribonucleotide catabolic process	2/219	31/18493	0.0518532	0.694054	0.691902	PDE9A/PDE7B	2
BP	GO:0038128	ERBB2 signaling pathway	2/219	31/18493	0.0518532	0.694054	0.691902	GRB7/ERBB2	2
BP	GO:0048741	skeletal muscle fiber development	2/219	31/18493	0.0518532	0.694054	0.691902	HOMER1/BCL2	2
BP	GO:0051204	protein insertion into mitochondrial membrane	2/219	31/18493	0.0518532	0.694054	0.691902	TP63/BCL2	2
BP	GO:2001235	positive regulation of apoptotic signaling pathway	5/219	170/18493	0.0519357	0.694054	0.691902	IL20RA/WWOX/APAF1/TP63/BCL2	5
BP	GO:0070661	leukocyte proliferation	7/219	283/18493	0.0519538	0.694054	0.691902	RPS6/IKZF3/ERBB2/IL7R/ZAP70/BCL2/DLG5	7
BP	GO:0010950	positive regulation of endopeptidase activity	5/219	171/18493	0.0530084	0.694054	0.691902	ACER2/APAF1/MAP3K5/CARD8/PPARG	5
BP	GO:0006898	receptor-mediated endocytosis	8/219	346/18493	0.0543082	0.694054	0.691902	HSP90B1/IGHV3-11/SFRP4/AHI1/TF/LRP1B/ALB/STAB2	8
BP	GO:0009261	ribonucleotide catabolic process	2/219	32/18493	0.0548895	0.694054	0.691902	PDE9A/PDE7B	2
BP	GO:0010039	response to iron ion	2/219	32/18493	0.0548895	0.694054	0.691902	TF/BCL2	2
BP	GO:0014002	astrocyte development	2/219	32/18493	0.0548895	0.694054	0.691902	EIF2B5/BACE2	2
BP	GO:0045880	positive regulation of smoothened signaling pathway	2/219	32/18493	0.0548895	0.694054	0.691902	SCUBE1/DLG5	2
BP	GO:0048841	regulation of axon extension involved in axon guidance	2/219	32/18493	0.0548895	0.694054	0.691902	SEMA4D/SEMA5B	2
BP	GO:1901030	positive regulation of mitochondrial outer membrane permeabilization involved in apoptotic signaling pathway	2/219	32/18493	0.0548895	0.694054	0.691902	TP63/BCL2	2
BP	GO:0030323	respiratory tube development	5/219	173/18493	0.0551923	0.694054	0.691902	ATXN1/THRB/TCF21/CRISPLD2/DLG5	5
BP	GO:0050853	B cell receptor signaling pathway	4/219	122/18493	0.0571938	0.694054	0.691902	IGHV3-11/PRKCB/PRKCH/BCL2	4
BP	GO:0051090	regulation of DNA-binding transcription factor activity	9/219	412/18493	0.0572482	0.694054	0.691902	SFRP4/CAMK1D/CARD8/TNFRSF8/PRKCB/PRKCH/BHLHE40/PPARG/NEUROD2	9
BP	GO:0008361	regulation of cell size	5/219	175/18493	0.0574277	0.694054	0.691902	VAV1/IL7R/SEMA4D/NTN1/SEMA5B	5
BP	GO:0015914	phospholipid transport	3/219	74/18493	0.0575817	0.694054	0.691902	ATP9A/ABCA4/ABCG1	3
BP	GO:0072078	nephron tubule morphogenesis	3/219	74/18493	0.0575817	0.694054	0.691902	AHI1/TCF21/BCL2	3
BP	GO:0017004	cytochrome complex assembly	2/219	33/18493	0.0579869	0.694054	0.691902	COX10/COX16	2
BP	GO:0051955	regulation of amino acid transport	2/219	33/18493	0.0579869	0.694054	0.691902	TRH/GRM7	2
BP	GO:0071402	cellular response to lipoprotein particle stimulus	2/219	33/18493	0.0579869	0.694054	0.691902	PPARG/ABCG1	2
BP	GO:2000116	regulation of cysteine-type endopeptidase activity	6/219	232/18493	0.0583149	0.694054	0.691902	ACER2/APAF1/MAP3K5/TP63/CARD8/PPARG	6
BP	GO:0001937	negative regulation of endothelial cell proliferation	3/219	75/18493	0.0594775	0.694054	0.691902	SYNJ2BP/PPARG/VASH1	3
BP	GO:0002009	morphogenesis of an epithelium	10/219	479/18493	0.0595838	0.694054	0.691902	SALL4/ALDH1A3/APAF1/TP63/AHI1/NTN1/TCF21/TCAP/BCL2/DLG5	10
BP	GO:1905475	regulation of protein localization to membrane	5/219	177/18493	0.0597145	0.694054	0.691902	ERBB2/STAC2/TP63/PRKCH/BCL2	5
BP	GO:0071346	cellular response to interferon-gamma	5/219	178/18493	0.0608771	0.694054	0.691902	IFNGR1/OAS2/IRF4/OAS3/PPARG	5
BP	GO:0007603	phototransduction, visible light	2/219	34/18493	0.0611436	0.694054	0.691902	ABCA4/METAP2	2
BP	GO:0014047	glutamate secretion	2/219	34/18493	0.0611436	0.694054	0.691902	TRH/GRM7	2
BP	GO:0014904	myotube cell development	2/219	34/18493	0.0611436	0.694054	0.691902	HOMER1/BCL2	2
BP	GO:0048536	spleen development	2/219	34/18493	0.0611436	0.694054	0.691902	TCF21/BCL2	2
BP	GO:0072088	nephron epithelium morphogenesis	3/219	76/18493	0.0614023	0.694054	0.691902	AHI1/TCF21/BCL2	3
BP	GO:0072332	intrinsic apoptotic signaling pathway by p53 class mediator	3/219	76/18493	0.0614023	0.694054	0.691902	WWOX/TP63/BCL2	3
BP	GO:0060828	regulation of canonical Wnt signaling pathway	6/219	236/18493	0.0622904	0.694054	0.691902	SFRP4/CDK14/KREMEN1/PRDM15/LRRK1/GSKIP	6
BP	GO:0051385	response to mineralocorticoid	2/219	35/18493	0.0643576	0.694054	0.691902	HSD3B2/TRH	2
BP	GO:0110111	negative regulation of animal organ morphogenesis	2/219	35/18493	0.0643576	0.694054	0.691902	THRB/BCL2	2
BP	GO:0042157	lipoprotein metabolic process	4/219	127/18493	0.0643675	0.694054	0.691902	MAP6D1/ABHD17C/PGAP3/ZDHHC14	4
BP	GO:0061333	renal tubule morphogenesis	3/219	78/18493	0.0653383	0.694054	0.691902	AHI1/TCF21/BCL2	3
BP	GO:0072028	nephron morphogenesis	3/219	78/18493	0.0653383	0.694054	0.691902	AHI1/TCF21/BCL2	3
BP	GO:0030177	positive regulation of Wnt signaling pathway	4/219	128/18493	0.0658563	0.694054	0.691902	SFRP4/PRDM15/LRRK1/GSKIP	4
BP	GO:0048839	inner ear development	5/219	183/18493	0.0668826	0.694054	0.691902	USH2A/ALDH1A3/AHI1/NTN1/TCAP	5
BP	GO:0030279	negative regulation of ossification	3/219	79/18493	0.0673489	0.694054	0.691902	SEMA4D/KREMEN1/BCL2	3
BP	GO:0001662	behavioral fear response	2/219	36/18493	0.0676274	0.694054	0.691902	BCL2/NEUROD2	2
BP	GO:0002209	behavioral defense response	2/219	36/18493	0.0676274	0.694054	0.691902	BCL2/NEUROD2	2
BP	GO:0033144	negative regulation of intracellular steroid hormone receptor signaling pathway	2/219	36/18493	0.0676274	0.694054	0.691902	TP63/TCF21	2
BP	GO:0048608	reproductive structure development	9/219	428/18493	0.0691505	0.694054	0.691902	EIF2B5/DNAJC19/RPS6/AFP/TP63/TCF21/BCL2/PPARG/VASH1	9
BP	GO:0042113	B cell activation	7/219	303/18493	0.0694988	0.694054	0.691902	IKZF3/SAMSN1/IL7R/IGHV3-11/ZAP70/PRKCB/BCL2	7
BP	GO:0048565	digestive tract development	4/219	131/18493	0.0704298	0.694054	0.691902	TP63/AHI1/TCF21/BCL2	4
BP	GO:0007265	Ras protein signal transduction	9/219	430/18493	0.0707396	0.694054	0.691902	RAB6B/VAV1/MAPRE2/SYNJ2BP/ARHGEF3/TIAM2/NTN1/CYTH1/RHOJ	9
BP	GO:0007618	mating	2/219	37/18493	0.070951	0.694054	0.691902	THRB/PPP1R1B	2
BP	GO:0045494	photoreceptor cell maintenance	2/219	37/18493	0.070951	0.694054	0.691902	USH2A/ABCA4	2
BP	GO:0045684	positive regulation of epidermis development	2/219	37/18493	0.070951	0.694054	0.691902	SFRP4/PRKCH	2
BP	GO:0048846	axon extension involved in axon guidance	2/219	37/18493	0.070951	0.694054	0.691902	SEMA4D/SEMA5B	2
BP	GO:1902284	neuron projection extension involved in neuron projection guidance	2/219	37/18493	0.070951	0.694054	0.691902	SEMA4D/SEMA5B	2
BP	GO:0050863	regulation of T cell activation	7/219	305/18493	0.0714268	0.694054	0.691902	IRF4/ERBB2/VAV1/IL7R/VNN1/ZAP70/DLG5	7
BP	GO:0045682	regulation of epidermis development	3/219	81/18493	0.0714538	0.694054	0.691902	SFRP4/TP63/PRKCH	3
BP	GO:0061458	reproductive system development	9/219	431/18493	0.0715427	0.694054	0.691902	EIF2B5/DNAJC19/RPS6/AFP/TP63/TCF21/BCL2/PPARG/VASH1	9
BP	GO:0014031	mesenchymal cell development	3/219	82/18493	0.0735476	0.694054	0.691902	SEMA4D/SEMA5B/BCL2	3
BP	GO:0007339	binding of sperm to zona pellucida	2/219	38/18493	0.0743267	0.694054	0.691902	ADAM20/ZPBP2	2
BP	GO:0010661	positive regulation of muscle cell apoptotic process	2/219	38/18493	0.0743267	0.694054	0.691902	MAP3K5/PPARG	2
BP	GO:0042596	fear response	2/219	38/18493	0.0743267	0.694054	0.691902	BCL2/NEUROD2	2
BP	GO:0045197	establishment or maintenance of epithelial cell apical/basal polarity	2/219	38/18493	0.0743267	0.694054	0.691902	SYNJ2BP/DLG5	2
BP	GO:0090050	positive regulation of cell migration involved in sprouting angiogenesis	2/219	38/18493	0.0743267	0.694054	0.691902	MIR101-1/RHOJ	2
BP	GO:0009416	response to light stimulus	7/219	308/18493	0.0743782	0.694054	0.691902	ABCA4/METAP2/GJA10/SEMA5B/BCL2/BHLHE40/PPP1R1B	7
BP	GO:0010952	positive regulation of peptidase activity	5/219	189/18493	0.0745097	0.694054	0.691902	ACER2/APAF1/MAP3K5/CARD8/PPARG	5
BP	GO:0045582	positive regulation of T cell differentiation	3/219	83/18493	0.0756686	0.694054	0.691902	IL7R/VNN1/ZAP70	3
BP	GO:0072655	establishment of protein localization to mitochondrion	4/219	135/18493	0.0767748	0.694054	0.691902	DNAJC19/TP63/PARL/BCL2	4
BP	GO:0030111	regulation of Wnt signaling pathway	7/219	311/18493	0.0774008	0.694054	0.691902	WWOX/SFRP4/CDK14/KREMEN1/PRDM15/LRRK1/GSKIP	7
BP	GO:0043029	T cell homeostasis	2/219	39/18493	0.0777529	0.694054	0.691902	RPS6/BCL2	2
BP	GO:0045616	regulation of keratinocyte differentiation	2/219	39/18493	0.0777529	0.694054	0.691902	TP63/PRKCH	2
BP	GO:0051590	positive regulation of neurotransmitter transport	2/219	39/18493	0.0777529	0.694054	0.691902	TRH/SNX4	2
BP	GO:0090596	sensory organ morphogenesis	6/219	251/18493	0.0785949	0.694054	0.691902	ALDH1A3/AHI1/NTN1/THRB/TCAP/BCL2	6
BP	GO:0006694	steroid biosynthetic process	5/219	193/18493	0.079847	0.694054	0.691902	OSBPL3/NFYB/HSD3B2/STARD3/ABCG1	5
BP	GO:0002820	negative regulation of adaptive immune response	2/219	40/18493	0.081228	0.694054	0.691902	SAMSN1/IL7R	2
BP	GO:0048286	lung alveolus development	2/219	40/18493	0.081228	0.694054	0.691902	ATXN1/TCF21	2
BP	GO:0071526	semaphorin-plexin signaling pathway	2/219	40/18493	0.081228	0.694054	0.691902	SEMA4D/SEMA5B	2
BP	GO:0009314	response to radiation	9/219	443/18493	0.0816232	0.694054	0.691902	IKBIP/ABCA4/TOPBP1/METAP2/GJA10/SEMA5B/BCL2/BHLHE40/PPP1R1B	9
BP	GO:0006767	water-soluble vitamin metabolic process	3/219	86/18493	0.0821915	0.694054	0.691902	VNN1/MTHFS/SLC52A3	3
BP	GO:0007281	germ cell development	6/219	255/18493	0.0833134	0.694054	0.691902	ZPBP2/RPS6/DAZL/RSPH1/SOHLH2/BCL2	6
BP	GO:0051091	positive regulation of DNA-binding transcription factor activity	6/219	255/18493	0.0833134	0.694054	0.691902	CAMK1D/TNFRSF8/PRKCB/PRKCH/PPARG/NEUROD2	6
BP	GO:0070585	protein localization to mitochondrion	4/219	139/18493	0.083397	0.694054	0.691902	DNAJC19/TP63/PARL/BCL2	4
BP	GO:0090150	establishment of protein localization to membrane	7/219	317/18493	0.0836593	0.694054	0.691902	RPS6/ERBB2/ZDHHC14/BHLHE40-AS1/TP63/RPS28/BCL2	7
BP	GO:0048709	oligodendrocyte differentiation	3/219	87/18493	0.0844182	0.694054	0.691902	EIF2B5/ERBB2/PPARG	3
BP	GO:0008202	steroid metabolic process	7/219	318/18493	0.08473	0.694054	0.691902	OSBPL3/NFYB/HSD3B2/WWOX/AFP/STARD3/ABCG1	7
BP	GO:0051235	maintenance of location	7/219	318/18493	0.08473	0.694054	0.691902	HSP90B1/POLR2M/ALB/OSBPL11/ITPR1/PPARG/ABCG1	7
BP	GO:0002931	response to ischemia	2/219	41/18493	0.0847502	0.694054	0.691902	MAP3K5/BCL2	2
BP	GO:0003009	skeletal muscle contraction	2/219	41/18493	0.0847502	0.694054	0.691902	HOMER1/TCAP	2
BP	GO:0035088	establishment or maintenance of apical/basal cell polarity	2/219	41/18493	0.0847502	0.694054	0.691902	SYNJ2BP/DLG5	2
BP	GO:0050919	negative chemotaxis	2/219	41/18493	0.0847502	0.694054	0.691902	SEMA4D/SEMA5B	2
BP	GO:0050982	detection of mechanical stimulus	2/219	41/18493	0.0847502	0.694054	0.691902	TCAP/PKD1L3	2
BP	GO:0061245	establishment or maintenance of bipolar cell polarity	2/219	41/18493	0.0847502	0.694054	0.691902	SYNJ2BP/DLG5	2
BP	GO:1901028	regulation of mitochondrial outer membrane permeabilization involved in apoptotic signaling pathway	2/219	41/18493	0.0847502	0.694054	0.691902	TP63/BCL2	2
BP	GO:0006612	protein targeting to membrane	5/219	198/18493	0.086799	0.694054	0.691902	RPS6/ERBB2/ZDHHC14/BHLHE40-AS1/RPS28	5
BP	GO:0034341	response to interferon-gamma	5/219	198/18493	0.086799	0.694054	0.691902	IFNGR1/OAS2/IRF4/OAS3/PPARG	5
BP	GO:0050808	synapse organization	8/219	384/18493	0.0871336	0.694054	0.691902	LRRN1/ABHD17C/HOMER1/ERBB2/NTN1/GJA10/DLG5/NEUROD2	8
BP	GO:0050851	antigen receptor-mediated signaling pathway	6/219	259/18493	0.0881864	0.694054	0.691902	EIF2B5/IGHV3-11/ZAP70/PRKCB/PRKCH/BCL2	6
BP	GO:0007163	establishment or maintenance of cell polarity	5/219	199/18493	0.0882264	0.694054	0.691902	PARVB/SYNJ2BP/CYTH1/RHOJ/DLG5	5
BP	GO:0009187	cyclic nucleotide metabolic process	2/219	42/18493	0.088318	0.694054	0.691902	PDE9A/PDE7B	2
BP	GO:0097035	regulation of membrane lipid distribution	2/219	42/18493	0.088318	0.694054	0.691902	ATP9A/ABCA4	2
BP	GO:0007605	sensory perception of sound	4/219	142/18493	0.088542	0.694054	0.691902	USH2A/THRB/GRM7/SLC52A3	4
BP	GO:0042110	T cell activation	9/219	451/18493	0.0887994	0.694054	0.691902	IRF4/RPS6/ERBB2/VAV1/IL7R/VNN1/ZAP70/BCL2/DLG5	9
BP	GO:0001656	metanephros development	3/219	89/18493	0.088948	0.694054	0.691902	TCF21/BCL2/DLG5	3
BP	GO:0060337	type I interferon signaling pathway	3/219	89/18493	0.088948	0.694054	0.691902	OAS2/IRF4/OAS3	3
BP	GO:0071357	cellular response to type I interferon	3/219	89/18493	0.088948	0.694054	0.691902	OAS2/IRF4/OAS3	3
BP	GO:0001655	urogenital system development	7/219	322/18493	0.0890911	0.694054	0.691902	APAF1/TP63/AHI1/TCF21/PKD1L3/BCL2/DLG5	7
BP	GO:0030100	regulation of endocytosis	6/219	260/18493	0.0894286	0.694054	0.691902	SFRP4/CAMK1D/SYNJ2BP/AHI1/TF/PPARG	6
BP	GO:0045926	negative regulation of growth	6/219	260/18493	0.0894286	0.694054	0.691902	SEMA4D/NTN1/MEG3/SEMA5B/BCL2/PPARG	6
BP	GO:0055123	digestive system development	4/219	143/18493	0.0902905	0.694054	0.691902	TP63/AHI1/TCF21/BCL2	4
BP	GO:0042771	intrinsic apoptotic signaling pathway in response to DNA damage by p53 class mediator	2/219	43/18493	0.0919299	0.694054	0.691902	TP63/BCL2	2
BP	GO:1902667	regulation of axon guidance	2/219	43/18493	0.0919299	0.694054	0.691902	SEMA4D/SEMA5B	2
BP	GO:0030516	regulation of axon extension	3/219	91/18493	0.093578	0.694054	0.691902	SEMA4D/NTN1/SEMA5B	3
BP	GO:0042100	B cell proliferation	3/219	91/18493	0.093578	0.694054	0.691902	IKZF3/IL7R/BCL2	3
BP	GO:0044070	regulation of anion transport	3/219	91/18493	0.093578	0.694054	0.691902	SFRP4/TRH/GRM7	3
BP	GO:0048592	eye morphogenesis	4/219	145/18493	0.0938369	0.694054	0.691902	ALDH1A3/AHI1/THRB/BCL2	4
BP	GO:0007159	leukocyte cell-cell adhesion	7/219	327/18493	0.0947185	0.694054	0.691902	ERBB2/VAV1/IL7R/VNN1/ZAP70/SEMA4D/DLG5	7
BP	GO:0006195	purine nucleotide catabolic process	2/219	44/18493	0.0955843	0.694054	0.691902	PDE9A/PDE7B	2
BP	GO:0050850	positive regulation of calcium-mediated signaling	2/219	44/18493	0.0955843	0.694054	0.691902	ZAP70/NEUROD2	2
BP	GO:0051646	mitochondrion localization	2/219	44/18493	0.0955843	0.694054	0.691902	SYNJ2BP/ALB	2
BP	GO:1901292	nucleoside phosphate catabolic process	4/219	146/18493	0.0956346	0.694054	0.691902	PDE9A/PDE7B/UPP2/SMPDL3A	4
BP	GO:1902105	regulation of leukocyte differentiation	6/219	265/18493	0.0957828	0.694054	0.691902	IRF4/IKZF3/ERBB2/IL7R/VNN1/ZAP70	6
BP	GO:0050670	regulation of lymphocyte proliferation	5/219	205/18493	0.0970463	0.694054	0.691902	IKZF3/ERBB2/ZAP70/BCL2/DLG5	5
BP	GO:0072080	nephron tubule development	3/219	93/18493	0.0983054	0.694054	0.691902	AHI1/TCF21/BCL2	3
BP	GO:0032944	regulation of mononuclear cell proliferation	5/219	206/18493	0.0985584	0.694054	0.691902	IKZF3/ERBB2/ZAP70/BCL2/DLG5	5
BP	GO:0018198	peptidyl-cysteine modification	2/219	45/18493	0.0992797	0.694054	0.691902	MAP6D1/ZDHHC14	2
BP	GO:0048599	oocyte development	2/219	45/18493	0.0992797	0.694054	0.691902	DAZL/BCL2	2
BP	GO:0071827	plasma lipoprotein particle organization	2/219	45/18493	0.0992797	0.694054	0.691902	ALB/ABCG1	2
BP	GO:0007548	sex differentiation	6/219	268/18493	0.0997089	0.694054	0.691902	EIF2B5/DNAJC19/AFP/TP63/TCF21/BCL2	6
BP	GO:0034340	response to type I interferon	3/219	94/18493	0.100705	0.694054	0.691902	OAS2/IRF4/OAS3	3
BP	GO:0045621	positive regulation of lymphocyte differentiation	3/219	94/18493	0.100705	0.694054	0.691902	IL7R/VNN1/ZAP70	3
BP	GO:0060993	kidney morphogenesis	3/219	94/18493	0.100705	0.694054	0.691902	AHI1/TCF21/BCL2	3
BP	GO:0016331	morphogenesis of embryonic epithelium	4/219	149/18493	0.101125	0.694054	0.691902	SALL4/ALDH1A3/APAF1/TP63	4
BP	GO:0042461	photoreceptor cell development	2/219	46/18493	0.103015	0.694054	0.691902	AHI1/THRB	2
BP	GO:0048806	genitalia development	2/219	46/18493	0.103015	0.694054	0.691902	DNAJC19/TP63	2
BP	GO:2001239	regulation of extrinsic apoptotic signaling pathway in absence of ligand	2/219	46/18493	0.103015	0.694054	0.691902	WWOX/BCL2	2
BP	GO:0001738	morphogenesis of a polarized epithelium	3/219	95/18493	0.103128	0.694054	0.691902	TP63/AHI1/DLG5	3
BP	GO:0061326	renal tubule development	3/219	95/18493	0.103128	0.694054	0.691902	AHI1/TCF21/BCL2	3
BP	GO:0007601	visual perception	5/219	209/18493	0.103166	0.694054	0.691902	DNAJC19/USH2A/ABCA4/GJA10/SEMA5B	5
BP	GO:0001822	kidney development	6/219	271/18493	0.103719	0.694054	0.691902	APAF1/AHI1/TCF21/PKD1L3/BCL2/DLG5	6
BP	GO:0048762	mesenchymal cell differentiation	5/219	210/18493	0.104725	0.694054	0.691902	SEMA4D/TCF21/SEMA5B/BCL2/DLG5	5
BP	GO:0030856	regulation of epithelial cell differentiation	4/219	151/18493	0.104864	0.694054	0.691902	SFRP4/TP63/AHI1/PRKCH	4
BP	GO:0010657	muscle cell apoptotic process	3/219	96/18493	0.105574	0.694054	0.691902	APAF1/MAP3K5/PPARG	3
BP	GO:0010771	negative regulation of cell morphogenesis involved in differentiation	3/219	96/18493	0.105574	0.694054	0.691902	SEMA4D/NTN1/SEMA5B	3
BP	GO:0042472	inner ear morphogenesis	3/219	96/18493	0.105574	0.694054	0.691902	ALDH1A3/NTN1/TCAP	3
BP	GO:0048259	regulation of receptor-mediated endocytosis	3/219	96/18493	0.105574	0.694054	0.691902	SFRP4/AHI1/TF	3
BP	GO:0030168	platelet activation	4/219	152/18493	0.106757	0.694054	0.691902	VAV1/PRKCB/PRKCH/ITPR1	4
BP	GO:0035094	response to nicotine	2/219	47/18493	0.106788	0.694054	0.691902	BCL2/PPP1R1B	2
BP	GO:0051205	protein insertion into membrane	2/219	47/18493	0.106788	0.694054	0.691902	TP63/BCL2	2
BP	GO:0060042	retina morphogenesis in camera-type eye	2/219	47/18493	0.106788	0.694054	0.691902	AHI1/THRB	2
BP	GO:0043547	positive regulation of GTPase activity	8/219	405/18493	0.109358	0.694054	0.691902	ERBB2/VAV1/MAPRE2/TIAM2/SEMA4D/ARHGAP28/TBC1D22A/RSU1	8
BP	GO:0050953	sensory perception of light stimulus	5/219	213/18493	0.109473	0.694054	0.691902	DNAJC19/USH2A/ABCA4/GJA10/SEMA5B	5
BP	GO:0008585	female gonad development	3/219	98/18493	0.110533	0.694054	0.691902	EIF2B5/AFP/BCL2	3
BP	GO:0010596	negative regulation of endothelial cell migration	3/219	98/18493	0.110533	0.694054	0.691902	SYNJ2BP/PPARG/VASH1	3
BP	GO:0030301	cholesterol transport	3/219	98/18493	0.110533	0.694054	0.691902	STARD3/PPARG/ABCG1	3
BP	GO:0043271	negative regulation of ion transport	4/219	154/18493	0.11059	0.694054	0.691902	SFRP4/TRH/BCL2/GRM7	4
BP	GO:0003254	regulation of membrane depolarization	2/219	48/18493	0.110597	0.694054	0.691902	SCN10A/BCL2	2
BP	GO:0006221	pyrimidine nucleotide biosynthetic process	2/219	48/18493	0.110597	0.694054	0.691902	UPP2/CDS2	2
BP	GO:0009409	response to cold	2/219	48/18493	0.110597	0.694054	0.691902	TRH/PPARG	2
BP	GO:0072698	protein localization to microtubule cytoskeleton	2/219	48/18493	0.110597	0.694054	0.691902	ABHD17C/MAPRE2	2
BP	GO:0001833	inner cell mass cell proliferation	1/219	10/18493	0.112333	0.694054	0.691902	SALL4	1
BP	GO:0006930	substrate-dependent cell migration, cell extension	1/219	10/18493	0.112333	0.694054	0.691902	NTN1	1
BP	GO:0007135	meiosis II	1/219	10/18493	0.112333	0.694054	0.691902	DAZL	1
BP	GO:0009396	folic acid-containing compound biosynthetic process	1/219	10/18493	0.112333	0.694054	0.691902	MTHFS	1
BP	GO:0010838	positive regulation of keratinocyte proliferation	1/219	10/18493	0.112333	0.694054	0.691902	TP63	1
BP	GO:0014041	regulation of neuron maturation	1/219	10/18493	0.112333	0.694054	0.691902	BCL2	1
BP	GO:0016102	diterpenoid biosynthetic process	1/219	10/18493	0.112333	0.694054	0.691902	ALDH1A3	1
BP	GO:0019755	one-carbon compound transport	1/219	10/18493	0.112333	0.694054	0.691902	SLC14A2	1
BP	GO:0021548	pons development	1/219	10/18493	0.112333	0.694054	0.691902	BCL2	1
BP	GO:0033314	mitotic DNA replication checkpoint	1/219	10/18493	0.112333	0.694054	0.691902	TOPBP1	1
BP	GO:0035542	regulation of SNARE complex assembly	1/219	10/18493	0.112333	0.694054	0.691902	STXBP6	1
BP	GO:0035845	photoreceptor cell outer segment organization	1/219	10/18493	0.112333	0.694054	0.691902	AHI1	1
BP	GO:0035999	tetrahydrofolate interconversion	1/219	10/18493	0.112333	0.694054	0.691902	MTHFS	1
BP	GO:0036500	ATF6-mediated unfolded protein response	1/219	10/18493	0.112333	0.694054	0.691902	HSP90B1	1
BP	GO:0042670	retinal cone cell differentiation	1/219	10/18493	0.112333	0.694054	0.691902	THRB	1
BP	GO:0045713	low-density lipoprotein particle receptor biosynthetic process	1/219	10/18493	0.112333	0.694054	0.691902	PPARG	1
BP	GO:0046512	sphingosine biosynthetic process	1/219	10/18493	0.112333	0.694054	0.691902	ACER2	1
BP	GO:0046532	regulation of photoreceptor cell differentiation	1/219	10/18493	0.112333	0.694054	0.691902	THRB	1
BP	GO:0046549	retinal cone cell development	1/219	10/18493	0.112333	0.694054	0.691902	THRB	1
BP	GO:0048672	positive regulation of collateral sprouting	1/219	10/18493	0.112333	0.694054	0.691902	SEMA4D	1
BP	GO:0048703	embryonic viscerocranium morphogenesis	1/219	10/18493	0.112333	0.694054	0.691902	CHST11	1
BP	GO:0055091	phospholipid homeostasis	1/219	10/18493	0.112333	0.694054	0.691902	ABCG1	1
BP	GO:0060513	prostatic bud formation	1/219	10/18493	0.112333	0.694054	0.691902	TP63	1
BP	GO:0061983	meiosis II cell cycle process	1/219	10/18493	0.112333	0.694054	0.691902	DAZL	1
BP	GO:0070816	phosphorylation of RNA polymerase II C-terminal domain	1/219	10/18493	0.112333	0.694054	0.691902	CDK12	1
BP	GO:0090205	positive regulation of cholesterol metabolic process	1/219	10/18493	0.112333	0.694054	0.691902	ABCG1	1
BP	GO:0090336	positive regulation of brown fat cell differentiation	1/219	10/18493	0.112333	0.694054	0.691902	PRDM16	1
BP	GO:0098734	macromolecule depalmitoylation	1/219	10/18493	0.112333	0.694054	0.691902	ABHD17C	1
BP	GO:0099566	regulation of postsynaptic cytosolic calcium ion concentration	1/219	10/18493	0.112333	0.694054	0.691902	ITPR1	1
BP	GO:1902510	regulation of apoptotic DNA fragmentation	1/219	10/18493	0.112333	0.694054	0.691902	APAF1	1
BP	GO:2000035	regulation of stem cell division	1/219	10/18493	0.112333	0.694054	0.691902	PRDM15	1
BP	GO:0001933	negative regulation of protein phosphorylation	8/219	408/18493	0.112767	0.694054	0.691902	CNKSR3/SAMSN1/SYNJ2BP/SEMA4D/PRDM15/LRRK1/PPP1R1B/GSKIP	8
BP	GO:0070663	regulation of leukocyte proliferation	5/219	216/18493	0.114324	0.694054	0.691902	IKZF3/ERBB2/ZAP70/BCL2/DLG5	5
BP	GO:0042982	amyloid precursor protein metabolic process	2/219	49/18493	0.114442	0.694054	0.691902	BACE2/ABCG1	2
BP	GO:0060324	face development	2/219	49/18493	0.114442	0.694054	0.691902	ALDH1A3/CRISPLD2	2
BP	GO:0071825	protein-lipid complex subunit organization	2/219	49/18493	0.114442	0.694054	0.691902	ALB/ABCG1	2
BP	GO:0050848	regulation of calcium-mediated signaling	3/219	100/18493	0.115581	0.694054	0.691902	ZAP70/ITPR1/NEUROD2	3
BP	GO:0042445	hormone metabolic process	5/219	218/18493	0.117615	0.694054	0.691902	ALDH1A3/HSD3B2/AFP/STARD3/BACE2	5
BP	GO:0046632	alpha-beta T cell differentiation	3/219	101/18493	0.118137	0.694054	0.691902	IRF4/ZAP70/BCL2	3
BP	GO:0098869	cellular oxidant detoxification	3/219	101/18493	0.118137	0.694054	0.691902	TXNRD1/ALB/IPCEF1	3
BP	GO:0045540	regulation of cholesterol biosynthetic process	2/219	50/18493	0.118321	0.694054	0.691902	NFYB/ABCG1	2
BP	GO:0060425	lung morphogenesis	2/219	50/18493	0.118321	0.694054	0.691902	TCF21/DLG5	2
BP	GO:0070231	T cell apoptotic process	2/219	50/18493	0.118321	0.694054	0.691902	RPS6/IL7R	2
BP	GO:0097120	receptor localization to synapse	2/219	50/18493	0.118321	0.694054	0.691902	SYNJ2BP/ANKS1B	2
BP	GO:0106118	regulation of sterol biosynthetic process	2/219	50/18493	0.118321	0.694054	0.691902	NFYB/ABCG1	2
BP	GO:0015718	monocarboxylic acid transport	4/219	158/18493	0.118437	0.694054	0.691902	TRH/SLC6A13/SLC16A5/PPARG	4
BP	GO:0043535	regulation of blood vessel endothelial cell migration	4/219	158/18493	0.118437	0.694054	0.691902	MIR101-1/RHOJ/PPARG/VASH1	4
BP	GO:0018105	peptidyl-serine phosphorylation	6/219	282/18493	0.119131	0.694054	0.691902	CNKSR3/PRKCB/SH2D3A/PRKCH/DCLK1/BCL2	6
BP	GO:0002429	immune response-activating cell surface receptor signaling pathway	8/219	414/18493	0.119756	0.694054	0.691902	EIF2B5/VAV1/IGHV3-11/CLEC6A/ZAP70/PRKCB/PRKCH/BCL2	8
BP	GO:0010632	regulation of epithelial cell migration	6/219	284/18493	0.12205	0.694054	0.691902	MIR101-1/MAPRE2/SYNJ2BP/RHOJ/PPARG/VASH1	6
BP	GO:0048562	embryonic organ morphogenesis	6/219	284/18493	0.12205	0.694054	0.691902	ALDH1A3/AHI1/NTN1/TCF21/TCAP/CHST11	6
BP	GO:0060070	canonical Wnt signaling pathway	6/219	284/18493	0.12205	0.694054	0.691902	SFRP4/CDK14/KREMEN1/PRDM15/LRRK1/GSKIP	6
BP	GO:0072523	purine-containing compound catabolic process	2/219	51/18493	0.122232	0.694054	0.691902	PDE9A/PDE7B	2
BP	GO:0097345	mitochondrial outer membrane permeabilization	2/219	51/18493	0.122232	0.694054	0.691902	TP63/BCL2	2
BP	GO:0001821	histamine secretion	1/219	11/18493	0.122851	0.694054	0.691902	SNX4	1
BP	GO:0006222	UMP biosynthetic process	1/219	11/18493	0.122851	0.694054	0.691902	UPP2	1
BP	GO:0006702	androgen biosynthetic process	1/219	11/18493	0.122851	0.694054	0.691902	HSD3B2	1
BP	GO:0009173	pyrimidine ribonucleoside monophosphate metabolic process	1/219	11/18493	0.122851	0.694054	0.691902	UPP2	1
BP	GO:0009174	pyrimidine ribonucleoside monophosphate biosynthetic process	1/219	11/18493	0.122851	0.694054	0.691902	UPP2	1
BP	GO:0010269	response to selenium ion	1/219	11/18493	0.122851	0.694054	0.691902	MIEN1	1
BP	GO:0010623	programmed cell death involved in cell development	1/219	11/18493	0.122851	0.694054	0.691902	BCL2	1
BP	GO:0010872	regulation of cholesterol esterification	1/219	11/18493	0.122851	0.694054	0.691902	ABCG1	1
BP	GO:0030241	skeletal muscle myosin thick filament assembly	1/219	11/18493	0.122851	0.694054	0.691902	TCAP	1
BP	GO:0033197	response to vitamin E	1/219	11/18493	0.122851	0.694054	0.691902	PPARG	1
BP	GO:0033629	negative regulation of cell adhesion mediated by integrin	1/219	11/18493	0.122851	0.694054	0.691902	ACER2	1
BP	GO:0038007	netrin-activated signaling pathway	1/219	11/18493	0.122851	0.694054	0.691902	NTN1	1
BP	GO:0042535	positive regulation of tumor necrosis factor biosynthetic process	1/219	11/18493	0.122851	0.694054	0.691902	TNFRSF8	1
BP	GO:0042983	amyloid precursor protein biosynthetic process	1/219	11/18493	0.122851	0.694054	0.691902	BACE2	1
BP	GO:0042984	regulation of amyloid precursor protein biosynthetic process	1/219	11/18493	0.122851	0.694054	0.691902	BACE2	1
BP	GO:0043097	pyrimidine nucleoside salvage	1/219	11/18493	0.122851	0.694054	0.691902	UPP2	1
BP	GO:0044341	sodium-dependent phosphate transport	1/219	11/18493	0.122851	0.694054	0.691902	SFRP4	1
BP	GO:0045060	negative thymic T cell selection	1/219	11/18493	0.122851	0.694054	0.691902	ZAP70	1
BP	GO:0045176	apical protein localization	1/219	11/18493	0.122851	0.694054	0.691902	DLG5	1
BP	GO:0045945	positive regulation of transcription by RNA polymerase III	1/219	11/18493	0.122851	0.694054	0.691902	ERBB2	1
BP	GO:0046049	UMP metabolic process	1/219	11/18493	0.122851	0.694054	0.691902	UPP2	1
BP	GO:0046520	sphingoid biosynthetic process	1/219	11/18493	0.122851	0.694054	0.691902	ACER2	1
BP	GO:0048742	regulation of skeletal muscle fiber development	1/219	11/18493	0.122851	0.694054	0.691902	BCL2	1
BP	GO:0051974	negative regulation of telomerase activity	1/219	11/18493	0.122851	0.694054	0.691902	PPARG	1
BP	GO:0060100	positive regulation of phagocytosis, engulfment	1/219	11/18493	0.122851	0.694054	0.691902	PPARG	1
BP	GO:0060525	prostate glandular acinus development	1/219	11/18493	0.122851	0.694054	0.691902	TP63	1
BP	GO:0061299	retina vasculature morphogenesis in camera-type eye	1/219	11/18493	0.122851	0.694054	0.691902	RHOJ	1
BP	GO:0070673	response to interleukin-18	1/219	11/18493	0.122851	0.694054	0.691902	ALOX5	1
BP	GO:0071281	cellular response to iron ion	1/219	11/18493	0.122851	0.694054	0.691902	TF	1
BP	GO:0071468	cellular response to acidic pH	1/219	11/18493	0.122851	0.694054	0.691902	PKD1L3	1
BP	GO:0071688	striated muscle myosin thick filament assembly	1/219	11/18493	0.122851	0.694054	0.691902	TCAP	1
BP	GO:0086016	AV node cell action potential	1/219	11/18493	0.122851	0.694054	0.691902	SCN10A	1
BP	GO:0086027	AV node cell to bundle of His cell signaling	1/219	11/18493	0.122851	0.694054	0.691902	SCN10A	1
BP	GO:0097340	inhibition of cysteine-type endopeptidase activity	1/219	11/18493	0.122851	0.694054	0.691902	CARD8	1
BP	GO:0097341	zymogen inhibition	1/219	11/18493	0.122851	0.694054	0.691902	CARD8	1
BP	GO:1902950	regulation of dendritic spine maintenance	1/219	11/18493	0.122851	0.694054	0.691902	HOMER1	1
BP	GO:1905155	positive regulation of membrane invagination	1/219	11/18493	0.122851	0.694054	0.691902	PPARG	1
BP	GO:2001241	positive regulation of extrinsic apoptotic signaling pathway in absence of ligand	1/219	11/18493	0.122851	0.694054	0.691902	WWOX	1
BP	GO:0046545	development of primary female sexual characteristics	3/219	103/18493	0.123312	0.694054	0.691902	EIF2B5/AFP/BCL2	3
BP	GO:0010594	regulation of endothelial cell migration	5/219	222/18493	0.12433	0.694054	0.691902	MIR101-1/SYNJ2BP/RHOJ/PPARG/VASH1	5
BP	GO:0046578	regulation of Ras protein signal transduction	5/219	222/18493	0.12433	0.694054	0.691902	VAV1/MAPRE2/ARHGEF3/TIAM2/CYTH1	5
BP	GO:0050954	sensory perception of mechanical stimulus	4/219	161/18493	0.124477	0.694054	0.691902	USH2A/THRB/GRM7/SLC52A3	4
BP	GO:1990138	neuron projection extension	4/219	161/18493	0.124477	0.694054	0.691902	SEMA4D/NTN1/DCLK1/SEMA5B	4
BP	GO:0072001	renal system development	6/219	286/18493	0.125004	0.694054	0.691902	APAF1/AHI1/TCF21/PKD1L3/BCL2/DLG5	6
BP	GO:0051963	regulation of synapse assembly	3/219	104/18493	0.12593	0.694054	0.691902	LRRN1/NTN1/DLG5	3
BP	GO:0002090	regulation of receptor internalization	2/219	52/18493	0.126175	0.694054	0.691902	SFRP4/AHI1	2
BP	GO:0042220	response to cocaine	2/219	52/18493	0.126175	0.694054	0.691902	HOMER1/PPP1R1B	2
BP	GO:0006614	SRP-dependent cotranslational protein targeting to membrane	3/219	105/18493	0.128568	0.694054	0.691902	RPS6/BHLHE40-AS1/RPS28	3
BP	GO:0021761	limbic system development	3/219	105/18493	0.128568	0.694054	0.691902	EIF2B5/ALDH1A3/HSD3B2	3
BP	GO:0061387	regulation of extent of cell growth	3/219	105/18493	0.128568	0.694054	0.691902	SEMA4D/NTN1/SEMA5B	3
BP	GO:1990748	cellular detoxification	3/219	105/18493	0.128568	0.694054	0.691902	TXNRD1/ALB/IPCEF1	3
BP	GO:0030307	positive regulation of cell growth	4/219	163/18493	0.128575	0.694054	0.691902	ERBB2/SEMA4D/NTN1/BCL2	4
BP	GO:0035036	sperm-egg recognition	2/219	53/18493	0.130148	0.694054	0.691902	ADAM20/ZPBP2	2
BP	GO:0044380	protein localization to cytoskeleton	2/219	53/18493	0.130148	0.694054	0.691902	ABHD17C/MAPRE2	2
BP	GO:0043279	response to alkaloid	3/219	106/18493	0.131225	0.694054	0.691902	HOMER1/PPARG/PPP1R1B	3
BP	GO:0006605	protein targeting	8/219	424/18493	0.131905	0.694054	0.691902	DNAJC19/RPS6/ERBB2/ZDHHC14/BHLHE40-AS1/SYNJ2BP/RPS28/PARL	8
BP	GO:0007416	synapse assembly	4/219	165/18493	0.132729	0.694054	0.691902	LRRN1/NTN1/GJA10/DLG5	4
BP	GO:0060249	anatomical structure homeostasis	8/219	425/18493	0.133154	0.694054	0.691902	HOMER1/USH2A/IL20RA/ABCA4/TF/ALB/BCL2/LRRK1	8
BP	GO:0002674	negative regulation of acute inflammatory response	1/219	12/18493	0.133245	0.694054	0.691902	PPARG	1
BP	GO:0006527	arginine catabolic process	1/219	12/18493	0.133245	0.694054	0.691902	PADI4	1
BP	GO:0006617	SRP-dependent cotranslational protein targeting to membrane, signal sequence recognition	1/219	12/18493	0.133245	0.694054	0.691902	BHLHE40-AS1	1
BP	GO:0006670	sphingosine metabolic process	1/219	12/18493	0.133245	0.694054	0.691902	ACER2	1
BP	GO:0006705	mineralocorticoid biosynthetic process	1/219	12/18493	0.133245	0.694054	0.691902	HSD3B2	1
BP	GO:0007077	mitotic nuclear envelope disassembly	1/219	12/18493	0.133245	0.694054	0.691902	PRKCB	1
BP	GO:0008212	mineralocorticoid metabolic process	1/219	12/18493	0.133245	0.694054	0.691902	HSD3B2	1
BP	GO:0008655	pyrimidine-containing compound salvage	1/219	12/18493	0.133245	0.694054	0.691902	UPP2	1
BP	GO:0018206	peptidyl-methionine modification	1/219	12/18493	0.133245	0.694054	0.691902	METAP2	1
BP	GO:0031034	myosin filament assembly	1/219	12/18493	0.133245	0.694054	0.691902	TCAP	1
BP	GO:0031665	negative regulation of lipopolysaccharide-mediated signaling pathway	1/219	12/18493	0.133245	0.694054	0.691902	CARD8	1
BP	GO:0033700	phospholipid efflux	1/219	12/18493	0.133245	0.694054	0.691902	ABCG1	1
BP	GO:0035330	regulation of hippo signaling	1/219	12/18493	0.133245	0.694054	0.691902	DLG5	1
BP	GO:0035641	locomotory exploration behavior	1/219	12/18493	0.133245	0.694054	0.691902	LSAMP	1
BP	GO:0043383	negative T cell selection	1/219	12/18493	0.133245	0.694054	0.691902	ZAP70	1
BP	GO:0051549	positive regulation of keratinocyte migration	1/219	12/18493	0.133245	0.694054	0.691902	MAPRE2	1
BP	GO:0051608	histamine transport	1/219	12/18493	0.133245	0.694054	0.691902	SNX4	1
BP	GO:0052803	imidazole-containing compound metabolic process	1/219	12/18493	0.133245	0.694054	0.691902	TRH	1
BP	GO:0060742	epithelial cell differentiation involved in prostate gland development	1/219	12/18493	0.133245	0.694054	0.691902	TP63	1
BP	GO:0060900	embryonic camera-type eye formation	1/219	12/18493	0.133245	0.694054	0.691902	ALDH1A3	1
BP	GO:0061430	bone trabecula morphogenesis	1/219	12/18493	0.133245	0.694054	0.691902	SEMA4D	1
BP	GO:0071257	cellular response to electrical stimulus	1/219	12/18493	0.133245	0.694054	0.691902	NEUROD2	1
BP	GO:0072178	nephric duct morphogenesis	1/219	12/18493	0.133245	0.694054	0.691902	AHI1	1
BP	GO:0072540	T-helper 17 cell lineage commitment	1/219	12/18493	0.133245	0.694054	0.691902	IRF4	1
BP	GO:0086067	AV node cell to bundle of His cell communication	1/219	12/18493	0.133245	0.694054	0.691902	SCN10A	1
BP	GO:0098962	regulation of postsynaptic neurotransmitter receptor activity	1/219	12/18493	0.133245	0.694054	0.691902	HOMER1	1
BP	GO:1901387	positive regulation of voltage-gated calcium channel activity	1/219	12/18493	0.133245	0.694054	0.691902	STAC2	1
BP	GO:1902414	protein localization to cell junction	1/219	12/18493	0.133245	0.694054	0.691902	DLG5	1
BP	GO:1903624	regulation of DNA catabolic process	1/219	12/18493	0.133245	0.694054	0.691902	APAF1	1
BP	GO:1904424	regulation of GTP binding	1/219	12/18493	0.133245	0.694054	0.691902	ARHGAP28	1
BP	GO:1905461	positive regulation of vascular associated smooth muscle cell apoptotic process	1/219	12/18493	0.133245	0.694054	0.691902	PPARG	1
BP	GO:0048640	negative regulation of developmental growth	3/219	107/18493	0.133902	0.694054	0.691902	SEMA4D/NTN1/SEMA5B	3
BP	GO:0031669	cellular response to nutrient levels	5/219	228/18493	0.134728	0.694054	0.691902	HSP90B1/MAP3K5/ALB/BCL2/PPARG	5
BP	GO:0006869	lipid transport	7/219	359/18493	0.135232	0.694054	0.691902	OSBPL3/ATP9A/ABCA4/OSBPL11/STARD3/PPARG/ABCG1	7
BP	GO:1903037	regulation of leukocyte cell-cell adhesion	6/219	293/18493	0.135616	0.694054	0.691902	ERBB2/VAV1/IL7R/VNN1/ZAP70/DLG5	6
BP	GO:0048593	camera-type eye morphogenesis	3/219	108/18493	0.136598	0.694054	0.691902	ALDH1A3/AHI1/THRB	3
BP	GO:0001755	neural crest cell migration	2/219	55/18493	0.138178	0.694054	0.691902	SEMA4D/SEMA5B	2
BP	GO:0006893	Golgi to plasma membrane transport	2/219	55/18493	0.138178	0.694054	0.691902	STXBP6/EXOC2	2
BP	GO:0070936	protein K48-linked ubiquitination	2/219	55/18493	0.138178	0.694054	0.691902	UBE2E2/UBE2H	2
BP	GO:0060627	regulation of vesicle-mediated transport	9/219	498/18493	0.138218	0.694054	0.691902	STXBP6/SFRP4/CAMK1D/SYNJ2BP/AHI1/TF/PRKCB/PPARG/SNX4	9
BP	GO:0006941	striated muscle contraction	4/219	168/18493	0.139063	0.694054	0.691902	SCN10A/HOMER1/ADRA1B/TCAP	4
BP	GO:0006613	cotranslational protein targeting to membrane	3/219	109/18493	0.139313	0.694054	0.691902	RPS6/BHLHE40-AS1/RPS28	3
BP	GO:0072009	nephron epithelium development	3/219	109/18493	0.139313	0.694054	0.691902	AHI1/TCF21/BCL2	3
BP	GO:0001541	ovarian follicle development	2/219	56/18493	0.142234	0.694054	0.691902	EIF2B5/BCL2	2
BP	GO:0001960	negative regulation of cytokine-mediated signaling pathway	2/219	56/18493	0.142234	0.694054	0.691902	CARD8/PPARG	2
BP	GO:0010659	cardiac muscle cell apoptotic process	2/219	56/18493	0.142234	0.694054	0.691902	APAF1/MAP3K5	2
BP	GO:0015800	acidic amino acid transport	2/219	56/18493	0.142234	0.694054	0.691902	TRH/GRM7	2
BP	GO:0032890	regulation of organic acid transport	2/219	56/18493	0.142234	0.694054	0.691902	TRH/GRM7	2
BP	GO:0042130	negative regulation of T cell proliferation	2/219	56/18493	0.142234	0.694054	0.691902	ERBB2/DLG5	2
BP	GO:0055081	anion homeostasis	2/219	56/18493	0.142234	0.694054	0.691902	SFRP4/ABCG1	2
BP	GO:1903078	positive regulation of protein localization to plasma membrane	2/219	56/18493	0.142234	0.694054	0.691902	STAC2/PRKCH	2
BP	GO:1903749	positive regulation of establishment of protein localization to mitochondrion	2/219	56/18493	0.142234	0.694054	0.691902	TP63/BCL2	2
BP	GO:0001675	acrosome assembly	1/219	13/18493	0.143516	0.694054	0.691902	ZPBP2	1
BP	GO:0009111	vitamin catabolic process	1/219	13/18493	0.143516	0.694054	0.691902	MTHFS	1
BP	GO:0009143	nucleoside triphosphate catabolic process	1/219	13/18493	0.143516	0.694054	0.691902	SMPDL3A	1
BP	GO:0016024	CDP-diacylglycerol biosynthetic process	1/219	13/18493	0.143516	0.694054	0.691902	CDS2	1
BP	GO:0021520	spinal cord motor neuron cell fate specification	1/219	13/18493	0.143516	0.694054	0.691902	OLIG3	1
BP	GO:0030011	maintenance of cell polarity	1/219	13/18493	0.143516	0.694054	0.691902	DLG5	1
BP	GO:0031033	myosin filament organization	1/219	13/18493	0.143516	0.694054	0.691902	TCAP	1
BP	GO:0032488	Cdc42 protein signal transduction	1/219	13/18493	0.143516	0.694054	0.691902	NTN1	1
BP	GO:0033008	positive regulation of mast cell activation involved in immune response	1/219	13/18493	0.143516	0.694054	0.691902	SNX4	1
BP	GO:0042159	lipoprotein catabolic process	1/219	13/18493	0.143516	0.694054	0.691902	ABHD17C	1
BP	GO:0042574	retinal metabolic process	1/219	13/18493	0.143516	0.694054	0.691902	ALDH1A3	1
BP	GO:0043306	positive regulation of mast cell degranulation	1/219	13/18493	0.143516	0.694054	0.691902	SNX4	1
BP	GO:0045059	positive thymic T cell selection	1/219	13/18493	0.143516	0.694054	0.691902	ZAP70	1
BP	GO:0045086	positive regulation of interleukin-2 biosynthetic process	1/219	13/18493	0.143516	0.694054	0.691902	IRF4	1
BP	GO:0045605	negative regulation of epidermal cell differentiation	1/219	13/18493	0.143516	0.694054	0.691902	TP63	1
BP	GO:0048875	chemical homeostasis within a tissue	1/219	13/18493	0.143516	0.694054	0.691902	HOMER1	1
BP	GO:0050713	negative regulation of interleukin-1 beta secretion	1/219	13/18493	0.143516	0.694054	0.691902	CARD8	1
BP	GO:0055062	phosphate ion homeostasis	1/219	13/18493	0.143516	0.694054	0.691902	SFRP4	1
BP	GO:0060099	regulation of phagocytosis, engulfment	1/219	13/18493	0.143516	0.694054	0.691902	PPARG	1
BP	GO:0060601	lateral sprouting from an epithelium	1/219	13/18493	0.143516	0.694054	0.691902	TP63	1
BP	GO:0060965	negative regulation of gene silencing by miRNA	1/219	13/18493	0.143516	0.694054	0.691902	PPARG	1
BP	GO:0070986	left/right axis specification	1/219	13/18493	0.143516	0.694054	0.691902	AHI1	1
BP	GO:0072044	collecting duct development	1/219	13/18493	0.143516	0.694054	0.691902	DLG5	1
BP	GO:0072505	divalent inorganic anion homeostasis	1/219	13/18493	0.143516	0.694054	0.691902	SFRP4	1
BP	GO:0072506	trivalent inorganic anion homeostasis	1/219	13/18493	0.143516	0.694054	0.691902	SFRP4	1
BP	GO:0090128	regulation of synapse maturation	1/219	13/18493	0.143516	0.694054	0.691902	NEUROD2	1
BP	GO:0042108	positive regulation of cytokine biosynthetic process	2/219	57/18493	0.146314	0.694054	0.691902	IRF4/TNFRSF8	2
BP	GO:0050766	positive regulation of phagocytosis	2/219	57/18493	0.146314	0.694054	0.691902	CAMK1D/PPARG	2
BP	GO:0050854	regulation of antigen receptor-mediated signaling pathway	2/219	57/18493	0.146314	0.694054	0.691902	PRKCB/PRKCH	2
BP	GO:1902110	positive regulation of mitochondrial membrane permeability involved in apoptotic process	2/219	57/18493	0.146314	0.694054	0.691902	TP63/BCL2	2
BP	GO:2001244	positive regulation of intrinsic apoptotic signaling pathway	2/219	57/18493	0.146314	0.694054	0.691902	IL20RA/BCL2	2
BP	GO:0032535	regulation of cellular component size	7/219	367/18493	0.146522	0.694054	0.691902	KANK3/VAV1/IL7R/SEMA4D/ARHGAP28/NTN1/SEMA5B	7
BP	GO:0018209	peptidyl-serine modification	6/219	301/18493	0.148248	0.694054	0.691902	CNKSR3/PRKCB/SH2D3A/PRKCH/DCLK1/BCL2	6
BP	GO:0007569	cell aging	3/219	113/18493	0.150349	0.694054	0.691902	TP63/BCL2/VASH1	3
BP	GO:0010658	striated muscle cell apoptotic process	2/219	58/18493	0.150419	0.694054	0.691902	APAF1/MAP3K5	2
BP	GO:0043388	positive regulation of DNA binding	2/219	58/18493	0.150419	0.694054	0.691902	IRF4/PPARG	2
BP	GO:0043966	histone H3 acetylation	2/219	58/18493	0.150419	0.694054	0.691902	IRF4/YEATS2	2
BP	GO:0045453	bone resorption	2/219	58/18493	0.150419	0.694054	0.691902	IL20RA/LRRK1	2
BP	GO:0072528	pyrimidine-containing compound biosynthetic process	2/219	58/18493	0.150419	0.694054	0.691902	UPP2/CDS2	2
BP	GO:1905953	negative regulation of lipid localization	2/219	58/18493	0.150419	0.694054	0.691902	PPARG/ABCG1	2
BP	GO:0019372	lipoxygenase pathway	1/219	14/18493	0.153666	0.694054	0.691902	ALOX5	1
BP	GO:0030240	skeletal muscle thin filament assembly	1/219	14/18493	0.153666	0.694054	0.691902	TCAP	1
BP	GO:0033147	negative regulation of intracellular estrogen receptor signaling pathway	1/219	14/18493	0.153666	0.694054	0.691902	TP63	1
BP	GO:0034349	glial cell apoptotic process	1/219	14/18493	0.153666	0.694054	0.691902	PRKCH	1
BP	GO:0034374	low-density lipoprotein particle remodeling	1/219	14/18493	0.153666	0.694054	0.691902	ABCG1	1
BP	GO:0034433	steroid esterification	1/219	14/18493	0.153666	0.694054	0.691902	ABCG1	1
BP	GO:0034434	sterol esterification	1/219	14/18493	0.153666	0.694054	0.691902	ABCG1	1
BP	GO:0034435	cholesterol esterification	1/219	14/18493	0.153666	0.694054	0.691902	ABCG1	1
BP	GO:0035112	genitalia morphogenesis	1/219	14/18493	0.153666	0.694054	0.691902	TP63	1
BP	GO:0035635	entry of bacterium into host cell	1/219	14/18493	0.153666	0.694054	0.691902	EXOC2	1
BP	GO:0036295	cellular response to increased oxygen levels	1/219	14/18493	0.153666	0.694054	0.691902	PPARG	1
BP	GO:0043374	CD8-positive, alpha-beta T cell differentiation	1/219	14/18493	0.153666	0.694054	0.691902	BCL2	1
BP	GO:0043584	nose development	1/219	14/18493	0.153666	0.694054	0.691902	ALDH1A3	1
BP	GO:0045836	positive regulation of meiotic nuclear division	1/219	14/18493	0.153666	0.694054	0.691902	DAZL	1
BP	GO:0046341	CDP-diacylglycerol metabolic process	1/219	14/18493	0.153666	0.694054	0.691902	CDS2	1
BP	GO:0046940	nucleoside monophosphate phosphorylation	1/219	14/18493	0.153666	0.694054	0.691902	AK7	1
BP	GO:0048143	astrocyte activation	1/219	14/18493	0.153666	0.694054	0.691902	BACE2	1
BP	GO:0051547	regulation of keratinocyte migration	1/219	14/18493	0.153666	0.694054	0.691902	MAPRE2	1
BP	GO:0060049	regulation of protein glycosylation	1/219	14/18493	0.153666	0.694054	0.691902	ACER2	1
BP	GO:0060263	regulation of respiratory burst	1/219	14/18493	0.153666	0.694054	0.691902	CAMK1D	1
BP	GO:0086069	bundle of His cell to Purkinje myocyte communication	1/219	14/18493	0.153666	0.694054	0.691902	SCN10A	1
BP	GO:0090153	regulation of sphingolipid biosynthetic process	1/219	14/18493	0.153666	0.694054	0.691902	ORMDL3	1
BP	GO:0090231	regulation of spindle checkpoint	1/219	14/18493	0.153666	0.694054	0.691902	USP44	1
BP	GO:0090266	regulation of mitotic cell cycle spindle assembly checkpoint	1/219	14/18493	0.153666	0.694054	0.691902	USP44	1
BP	GO:0097286	iron ion import	1/219	14/18493	0.153666	0.694054	0.691902	TF	1
BP	GO:0099171	presynaptic modulation of chemical synaptic transmission	1/219	14/18493	0.153666	0.694054	0.691902	PRKCB	1
BP	GO:1903504	regulation of mitotic spindle checkpoint	1/219	14/18493	0.153666	0.694054	0.691902	USP44	1
BP	GO:1905038	regulation of membrane lipid metabolic process	1/219	14/18493	0.153666	0.694054	0.691902	ORMDL3	1
BP	GO:1905153	regulation of membrane invagination	1/219	14/18493	0.153666	0.694054	0.691902	PPARG	1
BP	GO:2000303	regulation of ceramide biosynthetic process	1/219	14/18493	0.153666	0.694054	0.691902	ORMDL3	1
BP	GO:2001256	regulation of store-operated calcium entry	1/219	14/18493	0.153666	0.694054	0.691902	HOMER1	1
BP	GO:0002696	positive regulation of leukocyte activation	7/219	372/18493	0.1538	0.694054	0.691902	VAV1/IL7R/IGHV3-11/VNN1/ZAP70/BCL2/SNX4	7
BP	GO:0001936	regulation of endothelial cell proliferation	4/219	175/18493	0.154297	0.694054	0.691902	MIR101-1/SYNJ2BP/PPARG/VASH1	4
BP	GO:0048736	appendage development	4/219	175/18493	0.154297	0.694054	0.691902	SALL4/TP63/KREMEN1/CHST11	4
BP	GO:0060173	limb development	4/219	175/18493	0.154297	0.694054	0.691902	SALL4/TP63/KREMEN1/CHST11	4
BP	GO:0007602	phototransduction	2/219	59/18493	0.154546	0.694054	0.691902	ABCA4/METAP2	2
BP	GO:0030888	regulation of B cell proliferation	2/219	59/18493	0.154546	0.694054	0.691902	IKZF3/BCL2	2
BP	GO:0033619	membrane protein proteolysis	2/219	59/18493	0.154546	0.694054	0.691902	PARL/BACE2	2
BP	GO:1902686	mitochondrial outer membrane permeabilization involved in programmed cell death	2/219	59/18493	0.154546	0.694054	0.691902	TP63/BCL2	2
BP	GO:0010633	negative regulation of epithelial cell migration	3/219	115/18493	0.155971	0.694054	0.691902	SYNJ2BP/PPARG/VASH1	3
BP	GO:0009755	hormone-mediated signaling pathway	5/219	240/18493	0.156633	0.694054	0.691902	TP63/TRH/THRB/TCF21/PPARG	5
BP	GO:0051271	negative regulation of cellular component movement	7/219	374/18493	0.156757	0.694054	0.691902	SYNJ2BP/SEMA4D/SEMA5B/BCL2/DLG5/PPARG/VASH1	7
BP	GO:0006839	mitochondrial transport	5/219	241/18493	0.158521	0.694054	0.691902	DNAJC19/TP63/STARD3/PARL/BCL2	5
BP	GO:0001658	branching involved in ureteric bud morphogenesis	2/219	60/18493	0.158695	0.694054	0.691902	TCF21/BCL2	2
BP	GO:0003407	neural retina development	2/219	60/18493	0.158695	0.694054	0.691902	AHI1/THRB	2
BP	GO:0032835	glomerulus development	2/219	60/18493	0.158695	0.694054	0.691902	TCF21/BCL2	2
BP	GO:0060761	negative regulation of response to cytokine stimulus	2/219	60/18493	0.158695	0.694054	0.691902	CARD8/PPARG	2
BP	GO:0042471	ear morphogenesis	3/219	116/18493	0.158805	0.694054	0.691902	ALDH1A3/NTN1/TCAP	3
BP	GO:0002768	immune response-regulating cell surface receptor signaling pathway	8/219	445/18493	0.159379	0.694054	0.691902	EIF2B5/VAV1/IGHV3-11/CLEC6A/ZAP70/PRKCB/PRKCH/BCL2	8
BP	GO:0043543	protein acylation	5/219	242/18493	0.16042	0.694054	0.691902	MAP6D1/ABHD17C/IRF4/ZDHHC14/YEATS2	5
BP	GO:0042098	T cell proliferation	4/219	178/18493	0.161012	0.694054	0.691902	RPS6/ERBB2/ZAP70/DLG5	4
BP	GO:0045047	protein targeting to ER	3/219	117/18493	0.161656	0.694054	0.691902	RPS6/BHLHE40-AS1/RPS28	3
BP	GO:0032371	regulation of sterol transport	2/219	61/18493	0.162865	0.694054	0.691902	PPARG/ABCG1	2
BP	GO:0032374	regulation of cholesterol transport	2/219	61/18493	0.162865	0.694054	0.691902	PPARG/ABCG1	2
BP	GO:0035794	positive regulation of mitochondrial membrane permeability	2/219	61/18493	0.162865	0.694054	0.691902	TP63/BCL2	2
BP	GO:0042326	negative regulation of phosphorylation	8/219	448/18493	0.163511	0.694054	0.691902	CNKSR3/SAMSN1/SYNJ2BP/SEMA4D/PRDM15/LRRK1/PPP1R1B/GSKIP	8
BP	GO:0001911	negative regulation of leukocyte mediated cytotoxicity	1/219	15/18493	0.163696	0.694054	0.691902	IL7R	1
BP	GO:0006123	mitochondrial electron transport, cytochrome c to oxygen	1/219	15/18493	0.163696	0.694054	0.691902	COX10	1
BP	GO:0010875	positive regulation of cholesterol efflux	1/219	15/18493	0.163696	0.694054	0.691902	ABCG1	1
BP	GO:0015671	oxygen transport	1/219	15/18493	0.163696	0.694054	0.691902	IPCEF1	1
BP	GO:0016114	terpenoid biosynthetic process	1/219	15/18493	0.163696	0.694054	0.691902	ALDH1A3	1
BP	GO:0018158	protein oxidation	1/219	15/18493	0.163696	0.694054	0.691902	SUMF1	1
BP	GO:0019646	aerobic electron transport chain	1/219	15/18493	0.163696	0.694054	0.691902	COX10	1
BP	GO:0032736	positive regulation of interleukin-13 production	1/219	15/18493	0.163696	0.694054	0.691902	IRF4	1
BP	GO:0033689	negative regulation of osteoblast proliferation	1/219	15/18493	0.163696	0.694054	0.691902	BCL2	1
BP	GO:0042559	pteridine-containing compound biosynthetic process	1/219	15/18493	0.163696	0.694054	0.691902	MTHFS	1
BP	GO:0043173	nucleotide salvage	1/219	15/18493	0.163696	0.694054	0.691902	UPP2	1
BP	GO:0045618	positive regulation of keratinocyte differentiation	1/219	15/18493	0.163696	0.694054	0.691902	PRKCH	1
BP	GO:0046321	positive regulation of fatty acid oxidation	1/219	15/18493	0.163696	0.694054	0.691902	PPARG	1
BP	GO:0046519	sphingoid metabolic process	1/219	15/18493	0.163696	0.694054	0.691902	ACER2	1
BP	GO:0060149	negative regulation of posttranscriptional gene silencing	1/219	15/18493	0.163696	0.694054	0.691902	PPARG	1
BP	GO:0060766	negative regulation of androgen receptor signaling pathway	1/219	15/18493	0.163696	0.694054	0.691902	TCF21	1
BP	GO:0060967	negative regulation of gene silencing by RNA	1/219	15/18493	0.163696	0.694054	0.691902	PPARG	1
BP	GO:0072075	metanephric mesenchyme development	1/219	15/18493	0.163696	0.694054	0.691902	TCF21	1
BP	GO:0060047	heart contraction	5/219	244/18493	0.164244	0.694054	0.691902	SCN10A/THRB/ADRA1B/ITPR1/TCAP	5
BP	GO:0043297	apical junction assembly	2/219	62/18493	0.167054	0.694054	0.691902	PRKCH/DLG5	2
BP	GO:0046530	photoreceptor cell differentiation	2/219	62/18493	0.167054	0.694054	0.691902	AHI1/THRB	2
BP	GO:0050922	negative regulation of chemotaxis	2/219	62/18493	0.167054	0.694054	0.691902	SEMA4D/SEMA5B	2
BP	GO:0045765	regulation of angiogenesis	7/219	381/18493	0.167313	0.694054	0.691902	MIR101-1/ERBB2/SYNJ2BP/PRKCB/RHOJ/PPARG/VASH1	7
BP	GO:0043534	blood vessel endothelial cell migration	4/219	182/18493	0.170129	0.694054	0.691902	MIR101-1/RHOJ/PPARG/VASH1	4
BP	GO:0061138	morphogenesis of a branching epithelium	4/219	182/18493	0.170129	0.694054	0.691902	TP63/TCF21/BCL2/DLG5	4
BP	GO:0022612	gland morphogenesis	3/219	120/18493	0.1703	0.694054	0.691902	TP63/NTN1/BCL2	3
BP	GO:0045727	positive regulation of translation	3/219	120/18493	0.1703	0.694054	0.691902	EIF2B5/ERBB2/DAZL	3
BP	GO:0050769	positive regulation of neurogenesis	8/219	453/18493	0.170508	0.694054	0.691902	CAMK1D/SEMA4D/NTN1/PRKCH/BCL2/DLG5/PPARG/NEUROD2	8
BP	GO:0002532	production of molecular mediator involved in inflammatory response	2/219	63/18493	0.171262	0.694054	0.691902	ALOX5/SNX4	2
BP	GO:0042274	ribosomal small subunit biogenesis	2/219	63/18493	0.171262	0.694054	0.691902	RPS6/RPS28	2
BP	GO:0046637	regulation of alpha-beta T cell differentiation	2/219	63/18493	0.171262	0.694054	0.691902	IRF4/ZAP70	2
BP	GO:0090181	regulation of cholesterol metabolic process	2/219	63/18493	0.171262	0.694054	0.691902	NFYB/ABCG1	2
BP	GO:1902108	regulation of mitochondrial membrane permeability involved in apoptotic process	2/219	63/18493	0.171262	0.694054	0.691902	TP63/BCL2	2
BP	GO:1904377	positive regulation of protein localization to cell periphery	2/219	63/18493	0.171262	0.694054	0.691902	STAC2/PRKCH	2
BP	GO:1905710	positive regulation of membrane permeability	2/219	63/18493	0.171262	0.694054	0.691902	TP63/BCL2	2
BP	GO:0050867	positive regulation of cell activation	7/219	384/18493	0.171932	0.694054	0.691902	VAV1/IL7R/IGHV3-11/VNN1/ZAP70/BCL2/SNX4	7
BP	GO:0042594	response to starvation	4/219	183/18493	0.172436	0.694054	0.691902	MAP3K5/ALB/BCL2/PPARG	4
BP	GO:0050864	regulation of B cell activation	4/219	183/18493	0.172436	0.694054	0.691902	IKZF3/SAMSN1/IGHV3-11/BCL2	4
BP	GO:0072599	establishment of protein localization to endoplasmic reticulum	3/219	121/18493	0.173211	0.694054	0.691902	RPS6/BHLHE40-AS1/RPS28	3
BP	GO:0000076	DNA replication checkpoint	1/219	16/18493	0.173608	0.694054	0.691902	TOPBP1	1
BP	GO:0001832	blastocyst growth	1/219	16/18493	0.173608	0.694054	0.691902	SALL4	1
BP	GO:0001946	lymphangiogenesis	1/219	16/18493	0.173608	0.694054	0.691902	VASH1	1
BP	GO:0002295	T-helper cell lineage commitment	1/219	16/18493	0.173608	0.694054	0.691902	IRF4	1
BP	GO:0009109	coenzyme catabolic process	1/219	16/18493	0.173608	0.694054	0.691902	MTHFS	1
BP	GO:0014866	skeletal myofibril assembly	1/219	16/18493	0.173608	0.694054	0.691902	TCAP	1
BP	GO:0030214	hyaluronan catabolic process	1/219	16/18493	0.173608	0.694054	0.691902	STAB2	1
BP	GO:0030397	membrane disassembly	1/219	16/18493	0.173608	0.694054	0.691902	PRKCB	1
BP	GO:0031000	response to caffeine	1/219	16/18493	0.173608	0.694054	0.691902	PPARG	1
BP	GO:0033033	negative regulation of myeloid cell apoptotic process	1/219	16/18493	0.173608	0.694054	0.691902	BCL2	1
BP	GO:0034975	protein folding in endoplasmic reticulum	1/219	16/18493	0.173608	0.694054	0.691902	HSP90B1	1
BP	GO:0036270	response to diuretic	1/219	16/18493	0.173608	0.694054	0.691902	PPARG	1
BP	GO:0043174	nucleoside salvage	1/219	16/18493	0.173608	0.694054	0.691902	UPP2	1
BP	GO:0048070	regulation of developmental pigmentation	1/219	16/18493	0.173608	0.694054	0.691902	BCL2	1
BP	GO:0048521	negative regulation of behavior	1/219	16/18493	0.173608	0.694054	0.691902	TRH	1
BP	GO:0050711	negative regulation of interleukin-1 secretion	1/219	16/18493	0.173608	0.694054	0.691902	CARD8	1
BP	GO:0051081	nuclear envelope disassembly	1/219	16/18493	0.173608	0.694054	0.691902	PRKCB	1
BP	GO:0051444	negative regulation of ubiquitin-protein transferase activity	1/219	16/18493	0.173608	0.694054	0.691902	USP44	1
BP	GO:0051883	killing of cells in other organism involved in symbiotic interaction	1/219	16/18493	0.173608	0.694054	0.691902	ALB	1
BP	GO:0060572	morphogenesis of an epithelial bud	1/219	16/18493	0.173608	0.694054	0.691902	TP63	1
BP	GO:0071380	cellular response to prostaglandin E stimulus	1/219	16/18493	0.173608	0.694054	0.691902	PPARG	1
BP	GO:0072176	nephric duct development	1/219	16/18493	0.173608	0.694054	0.691902	AHI1	1
BP	GO:0072224	metanephric glomerulus development	1/219	16/18493	0.173608	0.694054	0.691902	TCF21	1
BP	GO:0090335	regulation of brown fat cell differentiation	1/219	16/18493	0.173608	0.694054	0.691902	PRDM16	1
BP	GO:1902166	negative regulation of intrinsic apoptotic signaling pathway in response to DNA damage by p53 class mediator	1/219	16/18493	0.173608	0.694054	0.691902	BCL2	1
BP	GO:2000651	positive regulation of sodium ion transmembrane transporter activity	1/219	16/18493	0.173608	0.694054	0.691902	CNKSR3	1
BP	GO:0034404	nucleobase-containing small molecule biosynthetic process	4/219	184/18493	0.174754	0.694054	0.691902	PDE9A/PDE7B/UPP2/SMPDL3A	4
BP	GO:0001667	ameboidal-type cell migration	8/219	456/18493	0.174771	0.694054	0.691902	MIR101-1/MAPRE2/SYNJ2BP/SEMA4D/RHOJ/SEMA5B/PPARG/VASH1	8
BP	GO:0040013	negative regulation of locomotion	7/219	386/18493	0.175042	0.694054	0.691902	SYNJ2BP/SEMA4D/SEMA5B/BCL2/DLG5/PPARG/VASH1	7
BP	GO:0002260	lymphocyte homeostasis	2/219	64/18493	0.175487	0.694054	0.691902	RPS6/BCL2	2
BP	GO:0006220	pyrimidine nucleotide metabolic process	2/219	64/18493	0.175487	0.694054	0.691902	UPP2/CDS2	2
BP	GO:0045600	positive regulation of fat cell differentiation	2/219	64/18493	0.175487	0.694054	0.691902	PRDM16/PPARG	2
BP	GO:0050795	regulation of behavior	2/219	64/18493	0.175487	0.694054	0.691902	AHI1/TRH	2
BP	GO:1903829	positive regulation of cellular protein localization	6/219	318/18493	0.176759	0.694054	0.691902	ABHD17C/ERBB2/STAC2/TP63/PRKCH/BCL2	6
BP	GO:1901617	organic hydroxy compound biosynthetic process	5/219	251/18493	0.17791	0.694054	0.691902	OSBPL3/NFYB/ACER2/ABCG1/PNMT	5
BP	GO:0007043	cell-cell junction assembly	3/219	123/18493	0.179074	0.694054	0.691902	LIM2/PRKCH/DLG5	3
BP	GO:0098754	detoxification	3/219	123/18493	0.179074	0.694054	0.691902	TXNRD1/ALB/IPCEF1	3
BP	GO:0070838	divalent metal ion transport	8/219	459/18493	0.179082	0.694054	0.691902	NALCN/HOMER1/STAC2/PRKCB/SLC39A11/ITPR1/PKD1L3/BCL2	8
BP	GO:0060675	ureteric bud morphogenesis	2/219	65/18493	0.179729	0.694054	0.691902	TCF21/BCL2	2
BP	GO:1904888	cranial skeletal system development	2/219	65/18493	0.179729	0.694054	0.691902	TP63/CHST11	2
BP	GO:0003015	heart process	5/219	252/18493	0.179897	0.694054	0.691902	SCN10A/THRB/ADRA1B/ITPR1/TCAP	5
BP	GO:0048545	response to steroid hormone	7/219	390/18493	0.181335	0.694054	0.691902	HSD3B2/TP63/TRH/THRB/TCF21/BCL2/PPARG	7
BP	GO:0000028	ribosomal small subunit assembly	1/219	17/18493	0.183403	0.694054	0.691902	RPS28	1
BP	GO:0002710	negative regulation of T cell mediated immunity	1/219	17/18493	0.183403	0.694054	0.691902	IL7R	1
BP	GO:0010744	positive regulation of macrophage derived foam cell differentiation	1/219	17/18493	0.183403	0.694054	0.691902	PRKCH	1
BP	GO:0032793	positive regulation of CREB transcription factor activity	1/219	17/18493	0.183403	0.694054	0.691902	CAMK1D	1
BP	GO:0032966	negative regulation of collagen biosynthetic process	1/219	17/18493	0.183403	0.694054	0.691902	PPARG	1
BP	GO:0035493	SNARE complex assembly	1/219	17/18493	0.183403	0.694054	0.691902	STXBP6	1
BP	GO:0043373	CD4-positive, alpha-beta T cell lineage commitment	1/219	17/18493	0.183403	0.694054	0.691902	IRF4	1
BP	GO:0043649	dicarboxylic acid catabolic process	1/219	17/18493	0.183403	0.694054	0.691902	MTHFS	1
BP	GO:0045683	negative regulation of epidermis development	1/219	17/18493	0.183403	0.694054	0.691902	TP63	1
BP	GO:0046068	cGMP metabolic process	1/219	17/18493	0.183403	0.694054	0.691902	PDE9A	1
BP	GO:0048311	mitochondrion distribution	1/219	17/18493	0.183403	0.694054	0.691902	SYNJ2BP	1
BP	GO:0048535	lymph node development	1/219	17/18493	0.183403	0.694054	0.691902	IL7R	1
BP	GO:0048714	positive regulation of oligodendrocyte differentiation	1/219	17/18493	0.183403	0.694054	0.691902	PPARG	1
BP	GO:0048739	cardiac muscle fiber development	1/219	17/18493	0.183403	0.694054	0.691902	TCAP	1
BP	GO:0060850	regulation of transcription involved in cell fate commitment	1/219	17/18493	0.183403	0.694054	0.691902	PPARG	1
BP	GO:2000811	negative regulation of anoikis	1/219	17/18493	0.183403	0.694054	0.691902	BCL2	1
BP	GO:0072511	divalent inorganic cation transport	8/219	462/18493	0.183439	0.694054	0.691902	NALCN/HOMER1/STAC2/PRKCB/SLC39A11/ITPR1/PKD1L3/BCL2	8
BP	GO:0014015	positive regulation of gliogenesis	2/219	66/18493	0.183986	0.694054	0.691902	PRKCH/PPARG	2
BP	GO:0051965	positive regulation of synapse assembly	2/219	66/18493	0.183986	0.694054	0.691902	LRRN1/DLG5	2
BP	GO:0072171	mesonephric tubule morphogenesis	2/219	66/18493	0.183986	0.694054	0.691902	TCF21/BCL2	2
BP	GO:0030326	embryonic limb morphogenesis	3/219	125/18493	0.184991	0.694054	0.691902	SALL4/TP63/CHST11	3
BP	GO:0035113	embryonic appendage morphogenesis	3/219	125/18493	0.184991	0.694054	0.691902	SALL4/TP63/CHST11	3
BP	GO:0015850	organic hydroxy compound transport	5/219	255/18493	0.185907	0.694054	0.691902	OSBPL3/OSBPL11/STARD3/PPARG/ABCG1	5
BP	GO:0010876	lipid localization	7/219	393/18493	0.186116	0.694054	0.691902	OSBPL3/ATP9A/ABCA4/OSBPL11/STARD3/PPARG/ABCG1	7
BP	GO:1901136	carbohydrate derivative catabolic process	4/219	189/18493	0.186502	0.694054	0.691902	PDE9A/PDE7B/UPP2/STAB2	4
BP	GO:0042476	odontogenesis	3/219	126/18493	0.187969	0.694054	0.691902	SCN10A/TP63/SSUH2	3
BP	GO:0051966	regulation of synaptic transmission, glutamatergic	2/219	67/18493	0.188258	0.694054	0.691902	HOMER1/GRM7	2
BP	GO:0061515	myeloid cell development	2/219	67/18493	0.188258	0.694054	0.691902	RPS6/LRRK1	2
BP	GO:1903672	positive regulation of sprouting angiogenesis	2/219	67/18493	0.188258	0.694054	0.691902	MIR101-1/RHOJ	2
BP	GO:0001935	endothelial cell proliferation	4/219	190/18493	0.188883	0.694054	0.691902	MIR101-1/SYNJ2BP/PPARG/VASH1	4
BP	GO:1901654	response to ketone	4/219	190/18493	0.188883	0.694054	0.691902	HSD3B2/TRH/PPARG/UGT3A2	4
BP	GO:0043401	steroid hormone mediated signaling pathway	4/219	191/18493	0.191273	0.694054	0.691902	TP63/THRB/TCF21/PPARG	4
BP	GO:0031668	cellular response to extracellular stimulus	5/219	258/18493	0.19199	0.694054	0.691902	HSP90B1/MAP3K5/ALB/BCL2/PPARG	5
BP	GO:0031670	cellular response to nutrient	2/219	68/18493	0.192544	0.694054	0.691902	HSP90B1/PPARG	2
BP	GO:0007015	actin filament organization	7/219	397/18493	0.192572	0.694054	0.691902	HSP90B1/KANK3/CGNL1/ARHGAP28/TCAP/RHOJ/BCL2	7
BP	GO:0045785	positive regulation of cell adhesion	7/219	397/18493	0.192572	0.694054	0.691902	EMID1/ERBB2/VAV1/IL7R/VNN1/ZAP70/RSU1	7
BP	GO:0002544	chronic inflammatory response	1/219	18/18493	0.193082	0.694054	0.691902	VNN1	1
BP	GO:0006704	glucocorticoid biosynthetic process	1/219	18/18493	0.193082	0.694054	0.691902	HSD3B2	1
BP	GO:0009130	pyrimidine nucleoside monophosphate biosynthetic process	1/219	18/18493	0.193082	0.694054	0.691902	UPP2	1
BP	GO:0010224	response to UV-B	1/219	18/18493	0.193082	0.694054	0.691902	BCL2	1
BP	GO:0010663	positive regulation of striated muscle cell apoptotic process	1/219	18/18493	0.193082	0.694054	0.691902	MAP3K5	1
BP	GO:0010666	positive regulation of cardiac muscle cell apoptotic process	1/219	18/18493	0.193082	0.694054	0.691902	MAP3K5	1
BP	GO:0010713	negative regulation of collagen metabolic process	1/219	18/18493	0.193082	0.694054	0.691902	PPARG	1
BP	GO:0030540	female genitalia development	1/219	18/18493	0.193082	0.694054	0.691902	TP63	1
BP	GO:0031342	negative regulation of cell killing	1/219	18/18493	0.193082	0.694054	0.691902	IL7R	1
BP	GO:0032968	positive regulation of transcription elongation from RNA polymerase II promoter	1/219	18/18493	0.193082	0.694054	0.691902	CDK12	1
BP	GO:0033005	positive regulation of mast cell activation	1/219	18/18493	0.193082	0.694054	0.691902	SNX4	1
BP	GO:0033189	response to vitamin A	1/219	18/18493	0.193082	0.694054	0.691902	PPARG	1
BP	GO:0033617	mitochondrial respiratory chain complex IV assembly	1/219	18/18493	0.193082	0.694054	0.691902	COX16	1
BP	GO:0034063	stress granule assembly	1/219	18/18493	0.193082	0.694054	0.691902	GRB7	1
BP	GO:0034312	diol biosynthetic process	1/219	18/18493	0.193082	0.694054	0.691902	ACER2	1
BP	GO:0043011	myeloid dendritic cell differentiation	1/219	18/18493	0.193082	0.694054	0.691902	IRF4	1
BP	GO:0043931	ossification involved in bone maturation	1/219	18/18493	0.193082	0.694054	0.691902	SEMA4D	1
BP	GO:0048557	embryonic digestive tract morphogenesis	1/219	18/18493	0.193082	0.694054	0.691902	TCF21	1
BP	GO:0051818	disruption of cells of other organism involved in symbiotic interaction	1/219	18/18493	0.193082	0.694054	0.691902	ALB	1
BP	GO:0051957	positive regulation of amino acid transport	1/219	18/18493	0.193082	0.694054	0.691902	TRH	1
BP	GO:0060219	camera-type eye photoreceptor cell differentiation	1/219	18/18493	0.193082	0.694054	0.691902	THRB	1
BP	GO:0060252	positive regulation of glial cell proliferation	1/219	18/18493	0.193082	0.694054	0.691902	PRKCH	1
BP	GO:0061298	retina vasculature development in camera-type eye	1/219	18/18493	0.193082	0.694054	0.691902	RHOJ	1
BP	GO:0070633	transepithelial transport	1/219	18/18493	0.193082	0.694054	0.691902	ITPR1	1
BP	GO:0071318	cellular response to ATP	1/219	18/18493	0.193082	0.694054	0.691902	HSP90B1	1
BP	GO:1902165	regulation of intrinsic apoptotic signaling pathway in response to DNA damage by p53 class mediator	1/219	18/18493	0.193082	0.694054	0.691902	BCL2	1
BP	GO:2000269	regulation of fibroblast apoptotic process	1/219	18/18493	0.193082	0.694054	0.691902	TP63	1
BP	GO:0046887	positive regulation of hormone secretion	3/219	128/18493	0.193962	0.694054	0.691902	MYRIP/TRH/SNX4	3
BP	GO:0007411	axon guidance	5/219	259/18493	0.194033	0.694054	0.691902	GRB7/ERBB2/SEMA4D/NTN1/SEMA5B	5
BP	GO:0071496	cellular response to external stimulus	6/219	328/18493	0.194501	0.694054	0.691902	HSP90B1/MAP3K5/TNFRSF8/ALB/BCL2/PPARG	6
BP	GO:0030278	regulation of ossification	4/219	193/18493	0.196081	0.694054	0.691902	TP63/SEMA4D/KREMEN1/BCL2	4
BP	GO:0032409	regulation of transporter activity	5/219	260/18493	0.196084	0.694054	0.691902	CNKSR3/HOMER1/STAC2/BCL2/PPARG	5
BP	GO:0043270	positive regulation of ion transport	5/219	260/18493	0.196084	0.694054	0.691902	CNKSR3/HOMER1/STAC2/TRH/SNX4	5
BP	GO:0097485	neuron projection guidance	5/219	260/18493	0.196084	0.694054	0.691902	GRB7/ERBB2/SEMA4D/NTN1/SEMA5B	5
BP	GO:0042440	pigment metabolic process	2/219	69/18493	0.196842	0.694054	0.691902	COX10/BCL2	2
BP	GO:0048708	astrocyte differentiation	2/219	69/18493	0.196842	0.694054	0.691902	EIF2B5/BACE2	2
BP	GO:0006413	translational initiation	4/219	194/18493	0.198499	0.694054	0.691902	EIF2B5/RPS6/DAZL/RPS28	4
BP	GO:0007626	locomotory behavior	4/219	194/18493	0.198499	0.694054	0.691902	LSAMP/ALDH1A3/TRH/PPP1R1B	4
BP	GO:0010001	glial cell differentiation	4/219	194/18493	0.198499	0.694054	0.691902	EIF2B5/ERBB2/BACE2/PPARG	4
BP	GO:0006766	vitamin metabolic process	3/219	130/18493	0.200002	0.694054	0.691902	VNN1/MTHFS/SLC52A3	3
BP	GO:0030433	ubiquitin-dependent ERAD pathway	2/219	70/18493	0.201153	0.694054	0.691902	JKAMP/HSP90B1	2
BP	GO:0032024	positive regulation of insulin secretion	2/219	70/18493	0.201153	0.694054	0.691902	MYRIP/TRH	2
BP	GO:0032945	negative regulation of mononuclear cell proliferation	2/219	70/18493	0.201153	0.694054	0.691902	ERBB2/DLG5	2
BP	GO:0050672	negative regulation of lymphocyte proliferation	2/219	70/18493	0.201153	0.694054	0.691902	ERBB2/DLG5	2
BP	GO:1901264	carbohydrate derivative transport	2/219	70/18493	0.201153	0.694054	0.691902	SLC37A1/ABCG1	2
BP	GO:0002115	store-operated calcium entry	1/219	19/18493	0.202647	0.694054	0.691902	HOMER1	1
BP	GO:0002320	lymphoid progenitor cell differentiation	1/219	19/18493	0.202647	0.694054	0.691902	BCL2	1
BP	GO:0009129	pyrimidine nucleoside monophosphate metabolic process	1/219	19/18493	0.202647	0.694054	0.691902	UPP2	1
BP	GO:0010523	negative regulation of calcium ion transport into cytosol	1/219	19/18493	0.202647	0.694054	0.691902	BCL2	1
BP	GO:0010829	negative regulation of glucose transmembrane transport	1/219	19/18493	0.202647	0.694054	0.691902	PRKCB	1
BP	GO:0015669	gas transport	1/219	19/18493	0.202647	0.694054	0.691902	IPCEF1	1
BP	GO:0021756	striatum development	1/219	19/18493	0.202647	0.694054	0.691902	ALDH1A3	1
BP	GO:0030150	protein import into mitochondrial matrix	1/219	19/18493	0.202647	0.694054	0.691902	DNAJC19	1
BP	GO:0030949	positive regulation of vascular endothelial growth factor receptor signaling pathway	1/219	19/18493	0.202647	0.694054	0.691902	PRKCB	1
BP	GO:0035994	response to muscle stretch	1/219	19/18493	0.202647	0.694054	0.691902	TCAP	1
BP	GO:0036010	protein localization to endosome	1/219	19/18493	0.202647	0.694054	0.691902	ABHD17C	1
BP	GO:0036035	osteoclast development	1/219	19/18493	0.202647	0.694054	0.691902	LRRK1	1
BP	GO:0036303	lymph vessel morphogenesis	1/219	19/18493	0.202647	0.694054	0.691902	VASH1	1
BP	GO:0045076	regulation of interleukin-2 biosynthetic process	1/219	19/18493	0.202647	0.694054	0.691902	IRF4	1
BP	GO:0046641	positive regulation of alpha-beta T cell proliferation	1/219	19/18493	0.202647	0.694054	0.691902	ZAP70	1
BP	GO:0046653	tetrahydrofolate metabolic process	1/219	19/18493	0.202647	0.694054	0.691902	MTHFS	1
BP	GO:0048670	regulation of collateral sprouting	1/219	19/18493	0.202647	0.694054	0.691902	SEMA4D	1
BP	GO:0051546	keratinocyte migration	1/219	19/18493	0.202647	0.694054	0.691902	MAPRE2	1
BP	GO:0060004	reflex	1/219	19/18493	0.202647	0.694054	0.691902	ALDH1A3	1
BP	GO:0072074	kidney mesenchyme development	1/219	19/18493	0.202647	0.694054	0.691902	TCF21	1
BP	GO:0097062	dendritic spine maintenance	1/219	19/18493	0.202647	0.694054	0.691902	HOMER1	1
BP	GO:1902170	cellular response to reactive nitrogen species	1/219	19/18493	0.202647	0.694054	0.691902	MAP3K5	1
BP	GO:1902176	negative regulation of oxidative stress-induced intrinsic apoptotic signaling pathway	1/219	19/18493	0.202647	0.694054	0.691902	VNN1	1
BP	GO:1905288	vascular associated smooth muscle cell apoptotic process	1/219	19/18493	0.202647	0.694054	0.691902	PPARG	1
BP	GO:1905459	regulation of vascular associated smooth muscle cell apoptotic process	1/219	19/18493	0.202647	0.694054	0.691902	PPARG	1
BP	GO:2000737	negative regulation of stem cell differentiation	1/219	19/18493	0.202647	0.694054	0.691902	CDK12	1
BP	GO:0007498	mesoderm development	3/219	131/18493	0.203039	0.694054	0.691902	TXNRD1/IKZF3/TP63	3
BP	GO:0050777	negative regulation of immune response	3/219	131/18493	0.203039	0.694054	0.691902	SAMSN1/IL7R/PPARG	3
BP	GO:0072175	epithelial tube formation	3/219	131/18493	0.203039	0.694054	0.691902	SALL4/APAF1/TCAP	3
BP	GO:0001763	morphogenesis of a branching structure	4/219	196/18493	0.203363	0.694054	0.691902	TP63/TCF21/BCL2/DLG5	4
BP	GO:1903531	negative regulation of secretion by cell	4/219	196/18493	0.203363	0.694054	0.691902	STXBP6/CARD8/TRH/GRM7	4
BP	GO:0051251	positive regulation of lymphocyte activation	6/219	333/18493	0.203618	0.694054	0.691902	VAV1/IL7R/IGHV3-11/VNN1/ZAP70/BCL2	6
BP	GO:0007596	blood coagulation	6/219	334/18493	0.20546	0.694054	0.691902	SCUBE1/VAV1/PRKCB/PRKCH/RAD51B/ITPR1	6
BP	GO:0031110	regulation of microtubule polymerization or depolymerization	2/219	71/18493	0.205474	0.694054	0.691902	MAP6D1/MAPRE2	2
BP	GO:0038034	signal transduction in absence of ligand	2/219	71/18493	0.205474	0.694054	0.691902	WWOX/BCL2	2
BP	GO:0097192	extrinsic apoptotic signaling pathway in absence of ligand	2/219	71/18493	0.205474	0.694054	0.691902	WWOX/BCL2	2
BP	GO:0006865	amino acid transport	3/219	132/18493	0.206087	0.694054	0.691902	TRH/SLC6A13/GRM7	3
BP	GO:0042063	gliogenesis	5/219	266/18493	0.208547	0.694054	0.691902	EIF2B5/ERBB2/PRKCH/BACE2/PPARG	5
BP	GO:0043542	endothelial cell migration	5/219	266/18493	0.208547	0.694054	0.691902	MIR101-1/SYNJ2BP/RHOJ/PPARG/VASH1	5
BP	GO:0060048	cardiac muscle contraction	3/219	133/18493	0.209145	0.694054	0.691902	SCN10A/ADRA1B/TCAP	3
BP	GO:0001756	somitogenesis	2/219	72/18493	0.209805	0.694054	0.691902	TCAP/BHLHE40	2
BP	GO:0009988	cell-cell recognition	2/219	72/18493	0.209805	0.694054	0.691902	ADAM20/ZPBP2	2
BP	GO:0033555	multicellular organismal response to stress	2/219	72/18493	0.209805	0.694054	0.691902	BCL2/NEUROD2	2
BP	GO:0070227	lymphocyte apoptotic process	2/219	72/18493	0.209805	0.694054	0.691902	RPS6/IL7R	2
BP	GO:0048863	stem cell differentiation	4/219	199/18493	0.210724	0.694054	0.691902	CDK12/TP63/SEMA4D/SEMA5B	4
BP	GO:0043087	regulation of GTPase activity	8/219	481/18493	0.212067	0.694054	0.691902	ERBB2/VAV1/MAPRE2/TIAM2/SEMA4D/ARHGAP28/TBC1D22A/RSU1	8
BP	GO:0006525	arginine metabolic process	1/219	20/18493	0.212099	0.694054	0.691902	PADI4	1
BP	GO:0006582	melanin metabolic process	1/219	20/18493	0.212099	0.694054	0.691902	BCL2	1
BP	GO:0007097	nuclear migration	1/219	20/18493	0.212099	0.694054	0.691902	NTN1	1
BP	GO:0010869	regulation of receptor biosynthetic process	1/219	20/18493	0.212099	0.694054	0.691902	PPARG	1
BP	GO:0010893	positive regulation of steroid biosynthetic process	1/219	20/18493	0.212099	0.694054	0.691902	ABCG1	1
BP	GO:0019370	leukotriene biosynthetic process	1/219	20/18493	0.212099	0.694054	0.691902	ALOX5	1
BP	GO:0032656	regulation of interleukin-13 production	1/219	20/18493	0.212099	0.694054	0.691902	IRF4	1
BP	GO:0034393	positive regulation of smooth muscle cell apoptotic process	1/219	20/18493	0.212099	0.694054	0.691902	PPARG	1
BP	GO:0042533	tumor necrosis factor biosynthetic process	1/219	20/18493	0.212099	0.694054	0.691902	TNFRSF8	1
BP	GO:0042534	regulation of tumor necrosis factor biosynthetic process	1/219	20/18493	0.212099	0.694054	0.691902	TNFRSF8	1
BP	GO:0042832	defense response to protozoan	1/219	20/18493	0.212099	0.694054	0.691902	IRF4	1
BP	GO:0043586	tongue development	1/219	20/18493	0.212099	0.694054	0.691902	PRDM16	1
BP	GO:0043691	reverse cholesterol transport	1/219	20/18493	0.212099	0.694054	0.691902	ABCG1	1
BP	GO:0046655	folic acid metabolic process	1/219	20/18493	0.212099	0.694054	0.691902	MTHFS	1
BP	GO:0060008	Sertoli cell differentiation	1/219	20/18493	0.212099	0.694054	0.691902	TCF21	1
BP	GO:0060716	labyrinthine layer blood vessel development	1/219	20/18493	0.212099	0.694054	0.691902	VASH1	1
BP	GO:0061436	establishment of skin barrier	1/219	20/18493	0.212099	0.694054	0.691902	TP63	1
BP	GO:0070977	bone maturation	1/219	20/18493	0.212099	0.694054	0.691902	SEMA4D	1
BP	GO:2000810	regulation of bicellular tight junction assembly	1/219	20/18493	0.212099	0.694054	0.691902	PRKCH	1
BP	GO:0046631	alpha-beta T cell activation	3/219	134/18493	0.212213	0.694054	0.691902	IRF4/ZAP70/BCL2	3
BP	GO:0006836	neurotransmitter transport	5/219	268/18493	0.212758	0.694054	0.691902	TRH/SLC6A13/SLC44A3/PRKCB/SNX4	5
BP	GO:0031397	negative regulation of protein ubiquitination	2/219	73/18493	0.214146	0.694054	0.691902	MIR101-1/USP44	2
BP	GO:0046902	regulation of mitochondrial membrane permeability	2/219	73/18493	0.214146	0.694054	0.691902	TP63/BCL2	2
BP	GO:0007599	hemostasis	6/219	339/18493	0.214759	0.694054	0.691902	SCUBE1/VAV1/PRKCB/PRKCH/RAD51B/ITPR1	6
BP	GO:0060485	mesenchyme development	5/219	269/18493	0.214874	0.694054	0.691902	SEMA4D/TCF21/SEMA5B/BCL2/DLG5	5
BP	GO:0033135	regulation of peptidyl-serine phosphorylation	3/219	135/18493	0.215291	0.694054	0.691902	CNKSR3/SH2D3A/BCL2	3
BP	GO:0050817	coagulation	6/219	340/18493	0.216637	0.694054	0.691902	SCUBE1/VAV1/PRKCB/PRKCH/RAD51B/ITPR1	6
BP	GO:0050870	positive regulation of T cell activation	4/219	202/18493	0.21816	0.694054	0.691902	VAV1/IL7R/VNN1/ZAP70	4
BP	GO:0016049	cell growth	8/219	485/18493	0.218307	0.694054	0.691902	ERBB2/SEMA4D/NTN1/MEG3/DCLK1/SEMA5B/BCL2/PPARG	8
BP	GO:0035023	regulation of Rho protein signal transduction	3/219	136/18493	0.218379	0.694054	0.691902	VAV1/ARHGEF3/TIAM2	3
BP	GO:0072006	nephron development	3/219	136/18493	0.218379	0.694054	0.691902	AHI1/TCF21/BCL2	3
BP	GO:1902904	negative regulation of supramolecular fiber organization	3/219	136/18493	0.218379	0.694054	0.691902	KANK3/MAP6D1/ARHGAP28	3
BP	GO:0072347	response to anesthetic	2/219	74/18493	0.218495	0.694054	0.691902	HOMER1/PPP1R1B	2
BP	GO:0021700	developmental maturation	5/219	271/18493	0.219126	0.694054	0.691902	DAZL/SEMA4D/BCL2/PPARG/NEUROD2	5
BP	GO:0006816	calcium ion transport	7/219	413/18493	0.219263	0.694054	0.691902	NALCN/HOMER1/STAC2/PRKCB/ITPR1/PKD1L3/BCL2	7
BP	GO:0006643	membrane lipid metabolic process	4/219	203/18493	0.220655	0.694054	0.691902	SUMF1/ORMDL3/PGAP3/ACER2	4
BP	GO:0046434	organophosphate catabolic process	4/219	203/18493	0.220655	0.694054	0.691902	PDE9A/PDE7B/UPP2/SMPDL3A	4
BP	GO:0001562	response to protozoan	1/219	21/18493	0.22144	0.694054	0.691902	IRF4	1
BP	GO:0006783	heme biosynthetic process	1/219	21/18493	0.22144	0.694054	0.691902	COX10	1
BP	GO:0006833	water transport	1/219	21/18493	0.22144	0.694054	0.691902	AQP8	1
BP	GO:0009713	catechol-containing compound biosynthetic process	1/219	21/18493	0.22144	0.694054	0.691902	PNMT	1
BP	GO:0030728	ovulation	1/219	21/18493	0.22144	0.694054	0.691902	AFP	1
BP	GO:0034311	diol metabolic process	1/219	21/18493	0.22144	0.694054	0.691902	ACER2	1
BP	GO:0035357	peroxisome proliferator activated receptor signaling pathway	1/219	21/18493	0.22144	0.694054	0.691902	PPARG	1
BP	GO:0042423	catecholamine biosynthetic process	1/219	21/18493	0.22144	0.694054	0.691902	PNMT	1
BP	GO:0043153	entrainment of circadian clock by photoperiod	1/219	21/18493	0.22144	0.694054	0.691902	BHLHE40	1
BP	GO:0043302	positive regulation of leukocyte degranulation	1/219	21/18493	0.22144	0.694054	0.691902	SNX4	1
BP	GO:0043496	regulation of protein homodimerization activity	1/219	21/18493	0.22144	0.694054	0.691902	BCL2	1
BP	GO:0044346	fibroblast apoptotic process	1/219	21/18493	0.22144	0.694054	0.691902	TP63	1
BP	GO:0045061	thymic T cell selection	1/219	21/18493	0.22144	0.694054	0.691902	ZAP70	1
BP	GO:0048485	sympathetic nervous system development	1/219	21/18493	0.22144	0.694054	0.691902	TP63	1
BP	GO:0051900	regulation of mitochondrial depolarization	1/219	21/18493	0.22144	0.694054	0.691902	BCL2	1
BP	GO:0055093	response to hyperoxia	1/219	21/18493	0.22144	0.694054	0.691902	PPARG	1
BP	GO:0060487	lung epithelial cell differentiation	1/219	21/18493	0.22144	0.694054	0.691902	THRB	1
BP	GO:0060972	left/right pattern formation	1/219	21/18493	0.22144	0.694054	0.691902	AHI1	1
BP	GO:0070233	negative regulation of T cell apoptotic process	1/219	21/18493	0.22144	0.694054	0.691902	IL7R	1
BP	GO:0071467	cellular response to pH	1/219	21/18493	0.22144	0.694054	0.691902	PKD1L3	1
BP	GO:1902307	positive regulation of sodium ion transmembrane transport	1/219	21/18493	0.22144	0.694054	0.691902	CNKSR3	1
BP	GO:1904666	regulation of ubiquitin protein ligase activity	1/219	21/18493	0.22144	0.694054	0.691902	USP44	1
BP	GO:2000380	regulation of mesoderm development	1/219	21/18493	0.22144	0.694054	0.691902	TP63	1
BP	GO:0051250	negative regulation of lymphocyte activation	3/219	137/18493	0.221476	0.694054	0.691902	ERBB2/SAMSN1/DLG5	3
BP	GO:0006695	cholesterol biosynthetic process	2/219	75/18493	0.222851	0.694054	0.691902	NFYB/ABCG1	2
BP	GO:0070373	negative regulation of ERK1 and ERK2 cascade	2/219	75/18493	0.222851	0.694054	0.691902	CNKSR3/SYNJ2BP	2
BP	GO:0070664	negative regulation of leukocyte proliferation	2/219	75/18493	0.222851	0.694054	0.691902	ERBB2/DLG5	2
BP	GO:0009612	response to mechanical stimulus	4/219	204/18493	0.223157	0.694054	0.691902	TNFRSF8/TCAP/PKD1L3/PPARG	4
BP	GO:0001558	regulation of cell growth	7/219	416/18493	0.224412	0.694054	0.691902	ERBB2/SEMA4D/NTN1/MEG3/SEMA5B/BCL2/PPARG	7
BP	GO:0001910	regulation of leukocyte mediated cytotoxicity	2/219	76/18493	0.227215	0.694054	0.691902	VAV1/IL7R	2
BP	GO:1902653	secondary alcohol biosynthetic process	2/219	76/18493	0.227215	0.694054	0.691902	NFYB/ABCG1	2
BP	GO:0034332	adherens junction organization	3/219	139/18493	0.227696	0.694054	0.691902	MAPRE2/BCL2/DLG5	3
BP	GO:0050773	regulation of dendrite development	3/219	139/18493	0.227696	0.694054	0.691902	CAMK1D/SEMA4D/DLG5	3
BP	GO:1903706	regulation of hemopoiesis	7/219	418/18493	0.227868	0.694054	0.691902	IRF4/IKZF3/ERBB2/IL7R/VNN1/ZAP70/PRKCB	7
BP	GO:0010631	epithelial cell migration	6/219	346/18493	0.228017	0.694054	0.691902	MIR101-1/MAPRE2/SYNJ2BP/RHOJ/PPARG/VASH1	6
BP	GO:0007530	sex determination	1/219	22/18493	0.23067	0.694054	0.691902	TCF21	1
BP	GO:0008045	motor neuron axon guidance	1/219	22/18493	0.23067	0.694054	0.691902	ERBB2	1
BP	GO:0010447	response to acidic pH	1/219	22/18493	0.23067	0.694054	0.691902	PKD1L3	1
BP	GO:0010804	negative regulation of tumor necrosis factor-mediated signaling pathway	1/219	22/18493	0.23067	0.694054	0.691902	CARD8	1
BP	GO:0010842	retina layer formation	1/219	22/18493	0.23067	0.694054	0.691902	AHI1	1
BP	GO:0010884	positive regulation of lipid storage	1/219	22/18493	0.23067	0.694054	0.691902	OSBPL11	1
BP	GO:0018230	peptidyl-L-cysteine S-palmitoylation	1/219	22/18493	0.23067	0.694054	0.691902	ZDHHC14	1
BP	GO:0018231	peptidyl-S-diacylglycerol-L-cysteine biosynthetic process from peptidyl-cysteine	1/219	22/18493	0.23067	0.694054	0.691902	ZDHHC14	1
BP	GO:0032373	positive regulation of sterol transport	1/219	22/18493	0.23067	0.694054	0.691902	ABCG1	1
BP	GO:0032376	positive regulation of cholesterol transport	1/219	22/18493	0.23067	0.694054	0.691902	ABCG1	1
BP	GO:0032616	interleukin-13 production	1/219	22/18493	0.23067	0.694054	0.691902	IRF4	1
BP	GO:0032691	negative regulation of interleukin-1 beta production	1/219	22/18493	0.23067	0.694054	0.691902	CARD8	1
BP	GO:0033561	regulation of water loss via skin	1/219	22/18493	0.23067	0.694054	0.691902	TP63	1
BP	GO:0042094	interleukin-2 biosynthetic process	1/219	22/18493	0.23067	0.694054	0.691902	IRF4	1
BP	GO:0042573	retinoic acid metabolic process	1/219	22/18493	0.23067	0.694054	0.691902	ALDH1A3	1
BP	GO:0045117	azole transport	1/219	22/18493	0.23067	0.694054	0.691902	SNX4	1
BP	GO:0045663	positive regulation of myoblast differentiation	1/219	22/18493	0.23067	0.694054	0.691902	MAP3K5	1
BP	GO:0045943	positive regulation of transcription by RNA polymerase I	1/219	22/18493	0.23067	0.694054	0.691902	ERBB2	1
BP	GO:0046132	pyrimidine ribonucleoside biosynthetic process	1/219	22/18493	0.23067	0.694054	0.691902	UPP2	1
BP	GO:0060479	lung cell differentiation	1/219	22/18493	0.23067	0.694054	0.691902	THRB	1
BP	GO:0071379	cellular response to prostaglandin stimulus	1/219	22/18493	0.23067	0.694054	0.691902	PPARG	1
BP	GO:0071577	zinc ion transmembrane transport	1/219	22/18493	0.23067	0.694054	0.691902	SLC39A11	1
BP	GO:0072012	glomerulus vasculature development	1/219	22/18493	0.23067	0.694054	0.691902	TCF21	1
BP	GO:1903429	regulation of cell maturation	1/219	22/18493	0.23067	0.694054	0.691902	BCL2	1
BP	GO:1905809	negative regulation of synapse organization	1/219	22/18493	0.23067	0.694054	0.691902	NEUROD2	1
BP	GO:2000050	regulation of non-canonical Wnt signaling pathway	1/219	22/18493	0.23067	0.694054	0.691902	SFRP4	1
BP	GO:0009166	nucleotide catabolic process	3/219	140/18493	0.230819	0.694054	0.691902	PDE9A/PDE7B/UPP2	3
BP	GO:0034250	positive regulation of cellular amide metabolic process	3/219	140/18493	0.230819	0.694054	0.691902	EIF2B5/ERBB2/DAZL	3
BP	GO:0035725	sodium ion transmembrane transport	3/219	140/18493	0.230819	0.694054	0.691902	NALCN/SCN10A/CNKSR3	3
BP	GO:0072073	kidney epithelium development	3/219	140/18493	0.230819	0.694054	0.691902	AHI1/TCF21/BCL2	3
BP	GO:0050878	regulation of body fluid levels	8/219	493/18493	0.230992	0.694054	0.691902	SCUBE1/OAS2/VAV1/TP63/PRKCB/PRKCH/RAD51B/ITPR1	8
BP	GO:0006446	regulation of translational initiation	2/219	77/18493	0.231584	0.694054	0.691902	EIF2B5/DAZL	2
BP	GO:0008306	associative learning	2/219	77/18493	0.231584	0.694054	0.691902	PPP1R1B/NEUROD2	2
BP	GO:1901342	regulation of vasculature development	7/219	421/18493	0.233086	0.694054	0.691902	MIR101-1/ERBB2/SYNJ2BP/PRKCB/RHOJ/PPARG/VASH1	7
BP	GO:0009266	response to temperature stimulus	4/219	208/18493	0.233239	0.694054	0.691902	EIF2B5/TRH/PPARG/SLC52A3	4
BP	GO:0070482	response to oxygen levels	6/219	349/18493	0.23378	0.694054	0.691902	HSP90B1/APAF1/TRH/ITPR1/BCL2/PPARG	6
BP	GO:0090132	epithelium migration	6/219	349/18493	0.23378	0.694054	0.691902	MIR101-1/MAPRE2/SYNJ2BP/RHOJ/PPARG/VASH1	6
BP	GO:0007612	learning	3/219	141/18493	0.233949	0.694054	0.691902	ATXN1/PPP1R1B/NEUROD2	3
BP	GO:0008643	carbohydrate transport	3/219	141/18493	0.233949	0.694054	0.691902	SLC37A1/SLC2A12/PRKCB	3
BP	GO:0030534	adult behavior	3/219	141/18493	0.233949	0.694054	0.691902	HOMER1/TRH/PPP1R1B	3
BP	GO:0046467	membrane lipid biosynthetic process	3/219	141/18493	0.233949	0.694054	0.691902	ORMDL3/PGAP3/ACER2	3
BP	GO:0051588	regulation of neurotransmitter transport	3/219	141/18493	0.233949	0.694054	0.691902	TRH/PRKCB/SNX4	3
BP	GO:0060041	retina development in camera-type eye	3/219	141/18493	0.233949	0.694054	0.691902	AHI1/THRB/RHOJ	3
BP	GO:0048568	embryonic organ development	7/219	422/18493	0.234835	0.694054	0.691902	ALDH1A3/AHI1/NTN1/TCF21/TCAP/CHST11/VASH1	7
BP	GO:0022412	cellular process involved in reproduction in multicellular organism	6/219	350/18493	0.235711	0.694054	0.691902	ZPBP2/RPS6/DAZL/RSPH1/SOHLH2/BCL2	6
BP	GO:0010810	regulation of cell-substrate adhesion	4/219	209/18493	0.235777	0.694054	0.691902	EMID1/ACER2/BCL2/RSU1	4
BP	GO:0008589	regulation of smoothened signaling pathway	2/219	78/18493	0.235959	0.694054	0.691902	SCUBE1/DLG5	2
BP	GO:0009064	glutamine family amino acid metabolic process	2/219	78/18493	0.235959	0.694054	0.691902	PADI4/MTHFS	2
BP	GO:0014032	neural crest cell development	2/219	78/18493	0.235959	0.694054	0.691902	SEMA4D/SEMA5B	2
BP	GO:0021766	hippocampus development	2/219	78/18493	0.235959	0.694054	0.691902	EIF2B5/HSD3B2	2
BP	GO:0051289	protein homotetramerization	2/219	78/18493	0.235959	0.694054	0.691902	ALDH1A3/TP63	2
BP	GO:0051494	negative regulation of cytoskeleton organization	3/219	142/18493	0.237087	0.694054	0.691902	KANK3/MAP6D1/ARHGAP28	3
BP	GO:1902107	positive regulation of leukocyte differentiation	3/219	142/18493	0.237087	0.694054	0.691902	IL7R/VNN1/ZAP70	3
BP	GO:0090066	regulation of anatomical structure size	8/219	497/18493	0.237432	0.694054	0.691902	KANK3/VAV1/IL7R/SEMA4D/ARHGAP28/NTN1/ADRA1B/SEMA5B	8
BP	GO:0001654	eye development	6/219	351/18493	0.237647	0.694054	0.691902	ALDH1A3/LIM2/AHI1/THRB/RHOJ/BCL2	6
BP	GO:0150063	visual system development	6/219	352/18493	0.239587	0.694054	0.691902	ALDH1A3/LIM2/AHI1/THRB/RHOJ/BCL2	6
BP	GO:0009220	pyrimidine ribonucleotide biosynthetic process	1/219	23/18493	0.239792	0.694054	0.691902	UPP2	1
BP	GO:0010226	response to lithium ion	1/219	23/18493	0.239792	0.694054	0.691902	EIF2B5	1
BP	GO:0030318	melanocyte differentiation	1/219	23/18493	0.239792	0.694054	0.691902	BCL2	1
BP	GO:0032366	intracellular sterol transport	1/219	23/18493	0.239792	0.694054	0.691902	ABCG1	1
BP	GO:0032367	intracellular cholesterol transport	1/219	23/18493	0.239792	0.694054	0.691902	ABCG1	1
BP	GO:0032753	positive regulation of interleukin-4 production	1/219	23/18493	0.239792	0.694054	0.691902	IRF4	1
BP	GO:0032799	low-density lipoprotein receptor particle metabolic process	1/219	23/18493	0.239792	0.694054	0.691902	PPARG	1
BP	GO:0034695	response to prostaglandin E	1/219	23/18493	0.239792	0.694054	0.691902	PPARG	1
BP	GO:0036037	CD8-positive, alpha-beta T cell activation	1/219	23/18493	0.239792	0.694054	0.691902	BCL2	1
BP	GO:0051446	positive regulation of meiotic cell cycle	1/219	23/18493	0.239792	0.694054	0.691902	DAZL	1
BP	GO:0051882	mitochondrial depolarization	1/219	23/18493	0.239792	0.694054	0.691902	BCL2	1
BP	GO:0071404	cellular response to low-density lipoprotein particle stimulus	1/219	23/18493	0.239792	0.694054	0.691902	PPARG	1
BP	GO:0090023	positive regulation of neutrophil chemotaxis	1/219	23/18493	0.239792	0.694054	0.691902	CAMK1D	1
BP	GO:1902254	negative regulation of intrinsic apoptotic signaling pathway by p53 class mediator	1/219	23/18493	0.239792	0.694054	0.691902	BCL2	1
BP	GO:1903589	positive regulation of blood vessel endothelial cell proliferation involved in sprouting angiogenesis	1/219	23/18493	0.239792	0.694054	0.691902	MIR101-1	1
BP	GO:0038127	ERBB signaling pathway	3/219	143/18493	0.240233	0.694054	0.691902	GRB7/ERBB2/AFAP1L2	3
BP	GO:1903670	regulation of sprouting angiogenesis	3/219	143/18493	0.240233	0.694054	0.691902	MIR101-1/SYNJ2BP/RHOJ	3
BP	GO:0030512	negative regulation of transforming growth factor beta receptor signaling pathway	2/219	79/18493	0.240339	0.694054	0.691902	PRDM16/CHST11	2
BP	GO:0033143	regulation of intracellular steroid hormone receptor signaling pathway	2/219	79/18493	0.240339	0.694054	0.691902	TP63/TCF21	2
BP	GO:0043536	positive regulation of blood vessel endothelial cell migration	2/219	79/18493	0.240339	0.694054	0.691902	MIR101-1/RHOJ	2
BP	GO:0055117	regulation of cardiac muscle contraction	2/219	79/18493	0.240339	0.694054	0.691902	SCN10A/ADRA1B	2
BP	GO:1905954	positive regulation of lipid localization	2/219	79/18493	0.240339	0.694054	0.691902	OSBPL11/ABCG1	2
BP	GO:0008203	cholesterol metabolic process	3/219	144/18493	0.243386	0.694054	0.691902	NFYB/STARD3/ABCG1	3
BP	GO:0055088	lipid homeostasis	3/219	144/18493	0.243386	0.694054	0.691902	ORMDL3/PPARG/ABCG1	3
BP	GO:0050764	regulation of phagocytosis	2/219	80/18493	0.244722	0.694054	0.691902	CAMK1D/PPARG	2
BP	GO:0071277	cellular response to calcium ion	2/219	80/18493	0.244722	0.694054	0.691902	CPNE4/NEUROD2	2
BP	GO:1902930	regulation of alcohol biosynthetic process	2/219	80/18493	0.244722	0.694054	0.691902	NFYB/ABCG1	2
BP	GO:0090130	tissue migration	6/219	355/18493	0.245439	0.694054	0.691902	MIR101-1/MAPRE2/SYNJ2BP/RHOJ/PPARG/VASH1	6
BP	GO:0035148	tube formation	3/219	145/18493	0.246545	0.694054	0.691902	SALL4/APAF1/TCAP	3
BP	GO:0045666	positive regulation of neuron differentiation	6/219	356/18493	0.247399	0.694054	0.691902	CAMK1D/SEMA4D/NTN1/BCL2/DLG5/NEUROD2	6
BP	GO:1903039	positive regulation of leukocyte cell-cell adhesion	4/219	214/18493	0.248564	0.694054	0.691902	VAV1/IL7R/VNN1/ZAP70	4
BP	GO:0006359	regulation of transcription by RNA polymerase III	1/219	24/18493	0.248806	0.694054	0.691902	ERBB2	1
BP	GO:0007026	negative regulation of microtubule depolymerization	1/219	24/18493	0.248806	0.694054	0.691902	MAP6D1	1
BP	GO:0022400	regulation of rhodopsin mediated signaling pathway	1/219	24/18493	0.248806	0.694054	0.691902	METAP2	1
BP	GO:0030878	thyroid gland development	1/219	24/18493	0.248806	0.694054	0.691902	THRB	1
BP	GO:0031664	regulation of lipopolysaccharide-mediated signaling pathway	1/219	24/18493	0.248806	0.694054	0.691902	CARD8	1
BP	GO:0032800	receptor biosynthetic process	1/219	24/18493	0.248806	0.694054	0.691902	PPARG	1
BP	GO:0035640	exploration behavior	1/219	24/18493	0.248806	0.694054	0.691902	LSAMP	1
BP	GO:0043457	regulation of cellular respiration	1/219	24/18493	0.248806	0.694054	0.691902	PRDM16	1
BP	GO:0046058	cAMP metabolic process	1/219	24/18493	0.248806	0.694054	0.691902	PDE7B	1
BP	GO:0046135	pyrimidine nucleoside catabolic process	1/219	24/18493	0.248806	0.694054	0.691902	UPP2	1
BP	GO:0048799	animal organ maturation	1/219	24/18493	0.248806	0.694054	0.691902	SEMA4D	1
BP	GO:0051647	nucleus localization	1/219	24/18493	0.248806	0.694054	0.691902	NTN1	1
BP	GO:0060074	synapse maturation	1/219	24/18493	0.248806	0.694054	0.691902	NEUROD2	1
BP	GO:0061437	renal system vasculature development	1/219	24/18493	0.248806	0.694054	0.691902	TCF21	1
BP	GO:0061440	kidney vasculature development	1/219	24/18493	0.248806	0.694054	0.691902	TCF21	1
BP	GO:2000209	regulation of anoikis	1/219	24/18493	0.248806	0.694054	0.691902	BCL2	1
BP	GO:0016126	sterol biosynthetic process	2/219	81/18493	0.249109	0.694054	0.691902	NFYB/ABCG1	2
BP	GO:0043537	negative regulation of blood vessel endothelial cell migration	2/219	81/18493	0.249109	0.694054	0.691902	PPARG/VASH1	2
BP	GO:0050772	positive regulation of axonogenesis	2/219	81/18493	0.249109	0.694054	0.691902	SEMA4D/NTN1	2
BP	GO:0090559	regulation of membrane permeability	2/219	81/18493	0.249109	0.694054	0.691902	TP63/BCL2	2
BP	GO:1903533	regulation of protein targeting	2/219	81/18493	0.249109	0.694054	0.691902	ERBB2/PARL	2
BP	GO:1903845	negative regulation of cellular response to transforming growth factor beta stimulus	2/219	81/18493	0.249109	0.694054	0.691902	PRDM16/CHST11	2
BP	GO:0048880	sensory system development	6/219	357/18493	0.249363	0.694054	0.691902	ALDH1A3/LIM2/AHI1/THRB/RHOJ/BCL2	6
BP	GO:0009267	cellular response to starvation	3/219	146/18493	0.249711	0.694054	0.691902	MAP3K5/ALB/BCL2	3
BP	GO:0010212	response to ionizing radiation	3/219	146/18493	0.249711	0.694054	0.691902	IKBIP/TOPBP1/BCL2	3
BP	GO:0035107	appendage morphogenesis	3/219	146/18493	0.249711	0.694054	0.691902	SALL4/TP63/CHST11	3
BP	GO:0035108	limb morphogenesis	3/219	146/18493	0.249711	0.694054	0.691902	SALL4/TP63/CHST11	3
BP	GO:0051092	positive regulation of NF-kappaB transcription factor activity	3/219	146/18493	0.249711	0.694054	0.691902	TNFRSF8/PRKCB/PRKCH	3
BP	GO:0051592	response to calcium ion	3/219	146/18493	0.249711	0.694054	0.691902	HOMER1/CPNE4/NEUROD2	3
BP	GO:0070972	protein localization to endoplasmic reticulum	3/219	146/18493	0.249711	0.694054	0.691902	RPS6/BHLHE40-AS1/RPS28	3
BP	GO:0010038	response to metal ion	6/219	358/18493	0.251332	0.694054	0.691902	EIF2B5/HOMER1/TF/CPNE4/BCL2/NEUROD2	6
BP	GO:0030902	hindbrain development	3/219	147/18493	0.252883	0.694054	0.691902	AHI1/BCL2/NEUROD2	3
BP	GO:0048864	stem cell development	2/219	82/18493	0.253498	0.694054	0.691902	SEMA4D/SEMA5B	2
BP	GO:0140029	exocytic process	2/219	82/18493	0.253498	0.694054	0.691902	EXOC2/SNX4	2
BP	GO:0008406	gonad development	4/219	216/18493	0.253721	0.694054	0.691902	EIF2B5/AFP/TCF21/BCL2	4
BP	GO:0034330	cell junction organization	5/219	287/18493	0.254013	0.694054	0.691902	LIM2/MAPRE2/PRKCH/BCL2/DLG5	5
BP	GO:0010977	negative regulation of neuron projection development	3/219	148/18493	0.256061	0.694054	0.691902	SEMA4D/NTN1/SEMA5B	3
BP	GO:0048732	gland development	7/219	434/18493	0.256146	0.694054	0.691902	OAS2/ALDH1A3/TP63/NTN1/THRB/TCF21/BCL2	7
BP	GO:0008016	regulation of heart contraction	4/219	217/18493	0.256308	0.694054	0.691902	SCN10A/THRB/ADRA1B/ITPR1	4
BP	GO:0045665	negative regulation of neuron differentiation	4/219	217/18493	0.256308	0.694054	0.691902	SEMA4D/NTN1/THRB/SEMA5B	4
BP	GO:0001556	oocyte maturation	1/219	25/18493	0.257713	0.694054	0.691902	DAZL	1
BP	GO:0001945	lymph vessel development	1/219	25/18493	0.257713	0.694054	0.691902	VASH1	1
BP	GO:0006309	apoptotic DNA fragmentation	1/219	25/18493	0.257713	0.694054	0.691902	APAF1	1
BP	GO:0006700	C21-steroid hormone biosynthetic process	1/219	25/18493	0.257713	0.694054	0.691902	STARD3	1
BP	GO:0006730	one-carbon metabolic process	1/219	25/18493	0.257713	0.694054	0.691902	MTHFS	1
BP	GO:0006779	porphyrin-containing compound biosynthetic process	1/219	25/18493	0.257713	0.694054	0.691902	COX10	1
BP	GO:0008211	glucocorticoid metabolic process	1/219	25/18493	0.257713	0.694054	0.691902	HSD3B2	1
BP	GO:0009218	pyrimidine ribonucleotide metabolic process	1/219	25/18493	0.257713	0.694054	0.691902	UPP2	1
BP	GO:0009648	photoperiodism	1/219	25/18493	0.257713	0.694054	0.691902	BHLHE40	1
BP	GO:0021544	subpallium development	1/219	25/18493	0.257713	0.694054	0.691902	ALDH1A3	1
BP	GO:0021952	central nervous system projection neuron axonogenesis	1/219	25/18493	0.257713	0.694054	0.691902	DCLK1	1
BP	GO:0030206	chondroitin sulfate biosynthetic process	1/219	25/18493	0.257713	0.694054	0.691902	CHST11	1
BP	GO:0051497	negative regulation of stress fiber assembly	1/219	25/18493	0.257713	0.694054	0.691902	ARHGAP28	1
BP	GO:0055083	monovalent inorganic anion homeostasis	1/219	25/18493	0.257713	0.694054	0.691902	SFRP4	1
BP	GO:0060571	morphogenesis of an epithelial fold	1/219	25/18493	0.257713	0.694054	0.691902	TP63	1
BP	GO:0071624	positive regulation of granulocyte chemotaxis	1/219	25/18493	0.257713	0.694054	0.691902	CAMK1D	1
BP	GO:0046849	bone remodeling	2/219	83/18493	0.257889	0.694054	0.691902	IL20RA/LRRK1	2
BP	GO:1903321	negative regulation of protein modification by small protein conjugation or removal	2/219	83/18493	0.257889	0.694054	0.691902	MIR101-1/USP44	2
BP	GO:0034599	cellular response to oxidative stress	5/219	289/18493	0.258471	0.694054	0.691902	TXNRD1/VNN1/MAP3K5/BCL2/GSKIP	5
BP	GO:0016358	dendrite development	4/219	218/18493	0.258901	0.694054	0.691902	CAMK1D/SEMA4D/DCLK1/DLG5	4
BP	GO:0001764	neuron migration	3/219	149/18493	0.259245	0.694054	0.691902	NTN1/OLIG3/DCLK1	3
BP	GO:0001890	placenta development	3/219	149/18493	0.259245	0.694054	0.691902	RPS6/PPARG/VASH1	3
BP	GO:0051384	response to glucocorticoid	3/219	149/18493	0.259245	0.694054	0.691902	HSD3B2/TRH/BCL2	3
BP	GO:1902652	secondary alcohol metabolic process	3/219	149/18493	0.259245	0.694054	0.691902	NFYB/STARD3/ABCG1	3
BP	GO:1904951	positive regulation of establishment of protein localization	7/219	437/18493	0.261563	0.694054	0.691902	ERBB2/MYRIP/TP63/CLEC6A/CARD8/TRH/BCL2	7
BP	GO:0042446	hormone biosynthetic process	2/219	84/18493	0.262281	0.694054	0.691902	HSD3B2/STARD3	2
BP	GO:0048754	branching morphogenesis of an epithelial tube	3/219	150/18493	0.262434	0.694054	0.691902	TCF21/BCL2/DLG5	3
BP	GO:0045088	regulation of innate immune response	6/219	365/18493	0.265235	0.694054	0.691902	IFNGR1/HSP90B1/IRF4/VAV1/CLEC6A/PPARG	6
BP	GO:0008360	regulation of cell shape	3/219	151/18493	0.265628	0.694054	0.691902	PARVB/SEMA4D/RHOJ	3
BP	GO:0014074	response to purine-containing compound	3/219	151/18493	0.265628	0.694054	0.691902	HSP90B1/AQP8/PPARG	3
BP	GO:0031114	regulation of microtubule depolymerization	1/219	26/18493	0.266515	0.694054	0.691902	MAP6D1	1
BP	GO:0033137	negative regulation of peptidyl-serine phosphorylation	1/219	26/18493	0.266515	0.694054	0.691902	CNKSR3	1
BP	GO:0034629	cellular protein-containing complex localization	1/219	26/18493	0.266515	0.694054	0.691902	STXBP6	1
BP	GO:0048596	embryonic camera-type eye morphogenesis	1/219	26/18493	0.266515	0.694054	0.691902	ALDH1A3	1
BP	GO:0048668	collateral sprouting	1/219	26/18493	0.266515	0.694054	0.691902	SEMA4D	1
BP	GO:0048753	pigment granule organization	1/219	26/18493	0.266515	0.694054	0.691902	BCL2	1
BP	GO:0055003	cardiac myofibril assembly	1/219	26/18493	0.266515	0.694054	0.691902	TCAP	1
BP	GO:0060259	regulation of feeding behavior	1/219	26/18493	0.266515	0.694054	0.691902	TRH	1
BP	GO:0060740	prostate gland epithelium morphogenesis	1/219	26/18493	0.266515	0.694054	0.691902	TP63	1
BP	GO:0072202	cell differentiation involved in metanephros development	1/219	26/18493	0.266515	0.694054	0.691902	TCF21	1
BP	GO:0072539	T-helper 17 cell differentiation	1/219	26/18493	0.266515	0.694054	0.691902	IRF4	1
BP	GO:1902624	positive regulation of neutrophil migration	1/219	26/18493	0.266515	0.694054	0.691902	CAMK1D	1
BP	GO:0090049	regulation of cell migration involved in sprouting angiogenesis	2/219	85/18493	0.266673	0.694054	0.691902	MIR101-1/RHOJ	2
BP	GO:0098876	vesicle-mediated transport to the plasma membrane	2/219	85/18493	0.266673	0.694054	0.691902	STXBP6/EXOC2	2
BP	GO:1901992	positive regulation of mitotic cell cycle phase transition	2/219	85/18493	0.266673	0.694054	0.691902	RAD51B/UBE2E2	2
BP	GO:1905952	regulation of lipid localization	3/219	152/18493	0.268827	0.694054	0.691902	OSBPL11/PPARG/ABCG1	3
BP	GO:0045137	development of primary sexual characteristics	4/219	222/18493	0.269321	0.694054	0.691902	EIF2B5/AFP/TCF21/BCL2	4
BP	GO:0051048	negative regulation of secretion	4/219	222/18493	0.269321	0.694054	0.691902	STXBP6/CARD8/TRH/GRM7	4
BP	GO:0001523	retinoid metabolic process	2/219	86/18493	0.271066	0.694054	0.691902	ALDH1A3/ABCA4	2
BP	GO:0006672	ceramide metabolic process	2/219	86/18493	0.271066	0.694054	0.691902	ORMDL3/ACER2	2
BP	GO:0006835	dicarboxylic acid transport	2/219	86/18493	0.271066	0.694054	0.691902	TRH/GRM7	2
BP	GO:0006890	retrograde vesicle-mediated transport, Golgi to ER	2/219	86/18493	0.271066	0.694054	0.691902	RAB6B/ATP9A	2
BP	GO:0014033	neural crest cell differentiation	2/219	86/18493	0.271066	0.694054	0.691902	SEMA4D/SEMA5B	2
BP	GO:0042775	mitochondrial ATP synthesis coupled electron transport	2/219	86/18493	0.271066	0.694054	0.691902	NDUFA7/COX10	2
BP	GO:0050678	regulation of epithelial cell proliferation	6/219	368/18493	0.271254	0.694054	0.691902	MIR101-1/ERBB2/SYNJ2BP/TP63/PPARG/VASH1	6
BP	GO:0042129	regulation of T cell proliferation	3/219	153/18493	0.27203	0.694054	0.691902	ERBB2/ZAP70/DLG5	3
BP	GO:0051262	protein tetramerization	3/219	153/18493	0.27203	0.694054	0.691902	HOMER1/ALDH1A3/TP63	3
BP	GO:0006829	zinc ion transport	1/219	27/18493	0.275214	0.694054	0.691902	SLC39A11	1
BP	GO:0009649	entrainment of circadian clock	1/219	27/18493	0.275214	0.694054	0.691902	BHLHE40	1
BP	GO:0032673	regulation of interleukin-4 production	1/219	27/18493	0.275214	0.694054	0.691902	IRF4	1
BP	GO:0035902	response to immobilization stress	1/219	27/18493	0.275214	0.694054	0.691902	PPARG	1
BP	GO:0045577	regulation of B cell differentiation	1/219	27/18493	0.275214	0.694054	0.691902	IKZF3	1
BP	GO:1905563	negative regulation of vascular endothelial cell proliferation	1/219	27/18493	0.275214	0.694054	0.691902	PPARG	1
BP	GO:0006665	sphingolipid metabolic process	3/219	154/18493	0.275237	0.694054	0.691902	SUMF1/ORMDL3/ACER2	3
BP	GO:0001942	hair follicle development	2/219	87/18493	0.275457	0.694054	0.691902	TP63/BCL2	2
BP	GO:0042475	odontogenesis of dentin-containing tooth	2/219	87/18493	0.275457	0.694054	0.691902	SCN10A/TP63	2
BP	GO:0042773	ATP synthesis coupled electron transport	2/219	87/18493	0.275457	0.694054	0.691902	NDUFA7/COX10	2
BP	GO:1904705	regulation of vascular smooth muscle cell proliferation	2/219	87/18493	0.275457	0.694054	0.691902	MAP3K5/PPARG	2
BP	GO:1990874	vascular smooth muscle cell proliferation	2/219	87/18493	0.275457	0.694054	0.691902	MAP3K5/PPARG	2
BP	GO:0001959	regulation of cytokine-mediated signaling pathway	3/219	155/18493	0.278449	0.694054	0.691902	IFNGR1/CARD8/PPARG	3
BP	GO:0045216	cell-cell junction organization	3/219	155/18493	0.278449	0.694054	0.691902	LIM2/PRKCH/DLG5	3
BP	GO:0071695	anatomical structure maturation	3/219	155/18493	0.278449	0.694054	0.691902	DAZL/SEMA4D/BCL2	3
BP	GO:0051961	negative regulation of nervous system development	5/219	298/18493	0.278753	0.694054	0.691902	SEMA4D/NTN1/THRB/SEMA5B/NEUROD2	5
BP	GO:0043122	regulation of I-kappaB kinase/NF-kappaB signaling	4/219	226/18493	0.279816	0.694054	0.691902	CLEC6A/CARD8/PRKCB/PELI2	4
BP	GO:0048588	developmental cell growth	4/219	226/18493	0.279816	0.694054	0.691902	SEMA4D/NTN1/DCLK1/SEMA5B	4
BP	GO:0001776	leukocyte homeostasis	2/219	88/18493	0.279848	0.694054	0.691902	RPS6/BCL2	2
BP	GO:0031341	regulation of cell killing	2/219	88/18493	0.279848	0.694054	0.691902	VAV1/IL7R	2
BP	GO:0034333	adherens junction assembly	2/219	88/18493	0.279848	0.694054	0.691902	BCL2/DLG5	2
BP	GO:0060560	developmental growth involved in morphogenesis	4/219	227/18493	0.28245	0.694054	0.691902	SEMA4D/NTN1/DCLK1/SEMA5B	4
BP	GO:0007409	axonogenesis	7/219	449/18493	0.283545	0.694054	0.691902	GRB7/ERBB2/SEMA4D/NTN1/DCLK1/SEMA5B/BCL2	7
BP	GO:0002888	positive regulation of myeloid leukocyte mediated immunity	1/219	28/18493	0.28381	0.694054	0.691902	SNX4	1
BP	GO:0006760	folic acid-containing compound metabolic process	1/219	28/18493	0.28381	0.694054	0.691902	MTHFS	1
BP	GO:0008209	androgen metabolic process	1/219	28/18493	0.28381	0.694054	0.691902	HSD3B2	1
BP	GO:0009065	glutamine family amino acid catabolic process	1/219	28/18493	0.28381	0.694054	0.691902	PADI4	1
BP	GO:0010971	positive regulation of G2/M transition of mitotic cell cycle	1/219	28/18493	0.28381	0.694054	0.691902	RAD51B	1
BP	GO:0018195	peptidyl-arginine modification	1/219	28/18493	0.28381	0.694054	0.691902	PADI4	1
BP	GO:0032232	negative regulation of actin filament bundle assembly	1/219	28/18493	0.28381	0.694054	0.691902	ARHGAP28	1
BP	GO:0032692	negative regulation of interleukin-1 production	1/219	28/18493	0.28381	0.694054	0.691902	CARD8	1
BP	GO:0033014	tetrapyrrole biosynthetic process	1/219	28/18493	0.28381	0.694054	0.691902	COX10	1
BP	GO:0033688	regulation of osteoblast proliferation	1/219	28/18493	0.28381	0.694054	0.691902	BCL2	1
BP	GO:0035116	embryonic hindlimb morphogenesis	1/219	28/18493	0.28381	0.694054	0.691902	TP63	1
BP	GO:0036296	response to increased oxygen levels	1/219	28/18493	0.28381	0.694054	0.691902	PPARG	1
BP	GO:0042219	cellular modified amino acid catabolic process	1/219	28/18493	0.28381	0.694054	0.691902	MTHFS	1
BP	GO:0043304	regulation of mast cell degranulation	1/219	28/18493	0.28381	0.694054	0.691902	SNX4	1
BP	GO:0048643	positive regulation of skeletal muscle tissue development	1/219	28/18493	0.28381	0.694054	0.691902	BCL2	1
BP	GO:0060512	prostate gland morphogenesis	1/219	28/18493	0.28381	0.694054	0.691902	TP63	1
BP	GO:0072538	T-helper 17 type immune response	1/219	28/18493	0.28381	0.694054	0.691902	IRF4	1
BP	GO:0090022	regulation of neutrophil chemotaxis	1/219	28/18493	0.28381	0.694054	0.691902	CAMK1D	1
BP	GO:1902932	positive regulation of alcohol biosynthetic process	1/219	28/18493	0.28381	0.694054	0.691902	ABCG1	1
BP	GO:2000036	regulation of stem cell population maintenance	1/219	28/18493	0.28381	0.694054	0.691902	TP63	1
BP	GO:0001843	neural tube closure	2/219	89/18493	0.284236	0.694054	0.691902	SALL4/APAF1	2
BP	GO:0022404	molting cycle process	2/219	89/18493	0.284236	0.694054	0.691902	TP63/BCL2	2
BP	GO:0022405	hair cycle process	2/219	89/18493	0.284236	0.694054	0.691902	TP63/BCL2	2
BP	GO:0060021	roof of mouth development	2/219	89/18493	0.284236	0.694054	0.691902	PRDM16/TCF21	2
BP	GO:0098773	skin epidermis development	2/219	89/18493	0.284236	0.694054	0.691902	TP63/BCL2	2
BP	GO:0043010	camera-type eye development	5/219	302/18493	0.287871	0.694054	0.691902	ALDH1A3/LIM2/AHI1/THRB/RHOJ	5
BP	GO:0001906	cell killing	3/219	158/18493	0.288104	0.694054	0.691902	VAV1/IL7R/ALB	3
BP	GO:0046165	alcohol biosynthetic process	3/219	158/18493	0.288104	0.694054	0.691902	NFYB/ACER2/ABCG1	3
BP	GO:0007215	glutamate receptor signaling pathway	2/219	90/18493	0.288622	0.694054	0.691902	HOMER1/GRM7	2
BP	GO:0035249	synaptic transmission, glutamatergic	2/219	90/18493	0.288622	0.694054	0.691902	HOMER1/GRM7	2
BP	GO:0045069	regulation of viral genome replication	2/219	90/18493	0.288622	0.694054	0.691902	OAS3/BCL2	2
BP	GO:0051899	membrane depolarization	2/219	90/18493	0.288622	0.694054	0.691902	SCN10A/BCL2	2
BP	GO:0060606	tube closure	2/219	90/18493	0.288622	0.694054	0.691902	SALL4/APAF1	2
BP	GO:1901184	regulation of ERBB signaling pathway	2/219	90/18493	0.288622	0.694054	0.691902	ERBB2/AFAP1L2	2
BP	GO:0051402	neuron apoptotic process	4/219	230/18493	0.290374	0.694054	0.691902	APAF1/TP63/THRB/BCL2	4
BP	GO:0006929	substrate-dependent cell migration	1/219	29/18493	0.292304	0.694054	0.691902	NTN1	1
BP	GO:0007628	adult walking behavior	1/219	29/18493	0.292304	0.694054	0.691902	TRH	1
BP	GO:0008299	isoprenoid biosynthetic process	1/219	29/18493	0.292304	0.694054	0.691902	ALDH1A3	1
BP	GO:0016056	rhodopsin mediated signaling pathway	1/219	29/18493	0.292304	0.694054	0.691902	METAP2	1
BP	GO:0030970	retrograde protein transport, ER to cytosol	1/219	29/18493	0.292304	0.694054	0.691902	HSP90B1	1
BP	GO:0033006	regulation of mast cell activation involved in immune response	1/219	29/18493	0.292304	0.694054	0.691902	SNX4	1
BP	GO:0033032	regulation of myeloid cell apoptotic process	1/219	29/18493	0.292304	0.694054	0.691902	BCL2	1
BP	GO:0034243	regulation of transcription elongation from RNA polymerase II promoter	1/219	29/18493	0.292304	0.694054	0.691902	CDK12	1
BP	GO:0042759	long-chain fatty acid biosynthetic process	1/219	29/18493	0.292304	0.694054	0.691902	ALOX5	1
BP	GO:0045940	positive regulation of steroid metabolic process	1/219	29/18493	0.292304	0.694054	0.691902	ABCG1	1
BP	GO:0045954	positive regulation of natural killer cell mediated cytotoxicity	1/219	29/18493	0.292304	0.694054	0.691902	VAV1	1
BP	GO:0046134	pyrimidine nucleoside biosynthetic process	1/219	29/18493	0.292304	0.694054	0.691902	UPP2	1
BP	GO:0046320	regulation of fatty acid oxidation	1/219	29/18493	0.292304	0.694054	0.691902	PPARG	1
BP	GO:0046471	phosphatidylglycerol metabolic process	1/219	29/18493	0.292304	0.694054	0.691902	CDS2	1
BP	GO:0046640	regulation of alpha-beta T cell proliferation	1/219	29/18493	0.292304	0.694054	0.691902	ZAP70	1
BP	GO:0050718	positive regulation of interleukin-1 beta secretion	1/219	29/18493	0.292304	0.694054	0.691902	CARD8	1
BP	GO:0050869	negative regulation of B cell activation	1/219	29/18493	0.292304	0.694054	0.691902	SAMSN1	1
BP	GO:0060441	epithelial tube branching involved in lung morphogenesis	1/219	29/18493	0.292304	0.694054	0.691902	DLG5	1
BP	GO:0060765	regulation of androgen receptor signaling pathway	1/219	29/18493	0.292304	0.694054	0.691902	TCF21	1
BP	GO:0071295	cellular response to vitamin	1/219	29/18493	0.292304	0.694054	0.691902	PPARG	1
BP	GO:0090162	establishment of epithelial cell polarity	1/219	29/18493	0.292304	0.694054	0.691902	CYTH1	1
BP	GO:1902175	regulation of oxidative stress-induced intrinsic apoptotic signaling pathway	1/219	29/18493	0.292304	0.694054	0.691902	VNN1	1
BP	GO:1903513	endoplasmic reticulum to cytosol transport	1/219	29/18493	0.292304	0.694054	0.691902	HSP90B1	1
BP	GO:0034765	regulation of ion transmembrane transport	7/219	454/18493	0.292838	0.694054	0.691902	KCNJ15/NALCN/SCN10A/CNKSR3/HOMER1/STAC2/KCNH8	7
BP	GO:0046634	regulation of alpha-beta T cell activation	2/219	91/18493	0.293005	0.694054	0.691902	IRF4/ZAP70	2
BP	GO:0048010	vascular endothelial growth factor receptor signaling pathway	2/219	91/18493	0.293005	0.694054	0.691902	VAV1/PRKCB	2
BP	GO:0050810	regulation of steroid biosynthetic process	2/219	91/18493	0.293005	0.694054	0.691902	NFYB/ABCG1	2
BP	GO:0061053	somite development	2/219	91/18493	0.293005	0.694054	0.691902	TCAP/BHLHE40	2
BP	GO:0043433	negative regulation of DNA-binding transcription factor activity	3/219	160/18493	0.294555	0.694054	0.691902	SFRP4/CARD8/BHLHE40	3
BP	GO:0010660	regulation of muscle cell apoptotic process	2/219	92/18493	0.297385	0.694054	0.691902	MAP3K5/PPARG	2
BP	GO:0016101	diterpenoid metabolic process	2/219	92/18493	0.297385	0.694054	0.691902	ALDH1A3/ABCA4	2
BP	GO:0030901	midbrain development	2/219	92/18493	0.297385	0.694054	0.691902	GNB4/DLG5	2
BP	GO:0036503	ERAD pathway	2/219	92/18493	0.297385	0.694054	0.691902	JKAMP/HSP90B1	2
BP	GO:0007519	skeletal muscle tissue development	3/219	161/18493	0.297784	0.694054	0.691902	HOMER1/TCF21/BCL2	3
BP	GO:2001242	regulation of intrinsic apoptotic signaling pathway	3/219	161/18493	0.297784	0.694054	0.691902	IL20RA/VNN1/BCL2	3
BP	GO:0001773	myeloid dendritic cell activation	1/219	30/18493	0.300698	0.694054	0.691902	IRF4	1
BP	GO:0001782	B cell homeostasis	1/219	30/18493	0.300698	0.694054	0.691902	BCL2	1
BP	GO:0007143	female meiotic nuclear division	1/219	30/18493	0.300698	0.694054	0.691902	DAZL	1
BP	GO:0010165	response to X-ray	1/219	30/18493	0.300698	0.694054	0.691902	IKBIP	1
BP	GO:0010837	regulation of keratinocyte proliferation	1/219	30/18493	0.300698	0.694054	0.691902	TP63	1
BP	GO:0031338	regulation of vesicle fusion	1/219	30/18493	0.300698	0.694054	0.691902	STXBP6	1
BP	GO:0032733	positive regulation of interleukin-10 production	1/219	30/18493	0.300698	0.694054	0.691902	IRF4	1
BP	GO:0032743	positive regulation of interleukin-2 production	1/219	30/18493	0.300698	0.694054	0.691902	IRF4	1
BP	GO:0032786	positive regulation of DNA-templated transcription, elongation	1/219	30/18493	0.300698	0.694054	0.691902	CDK12	1
BP	GO:0038111	interleukin-7-mediated signaling pathway	1/219	30/18493	0.300698	0.694054	0.691902	IL7R	1
BP	GO:0042168	heme metabolic process	1/219	30/18493	0.300698	0.694054	0.691902	COX10	1
BP	GO:0042572	retinol metabolic process	1/219	30/18493	0.300698	0.694054	0.691902	ALDH1A3	1
BP	GO:0045907	positive regulation of vasoconstriction	1/219	30/18493	0.300698	0.694054	0.691902	ADRA1B	1
BP	GO:0050650	chondroitin sulfate proteoglycan biosynthetic process	1/219	30/18493	0.300698	0.694054	0.691902	CHST11	1
BP	GO:0051491	positive regulation of filopodium assembly	1/219	30/18493	0.300698	0.694054	0.691902	MIEN1	1
BP	GO:0090314	positive regulation of protein targeting to membrane	1/219	30/18493	0.300698	0.694054	0.691902	ERBB2	1
BP	GO:0090659	walking behavior	1/219	30/18493	0.300698	0.694054	0.691902	TRH	1
BP	GO:1900181	negative regulation of protein localization to nucleus	1/219	30/18493	0.300698	0.694054	0.691902	DCLK1	1
BP	GO:1902253	regulation of intrinsic apoptotic signaling pathway by p53 class mediator	1/219	30/18493	0.300698	0.694054	0.691902	BCL2	1
BP	GO:0016125	sterol metabolic process	3/219	162/18493	0.301016	0.694054	0.691902	NFYB/STARD3/ABCG1	3
BP	GO:0050680	negative regulation of epithelial cell proliferation	3/219	162/18493	0.301016	0.694054	0.691902	SYNJ2BP/PPARG/VASH1	3
BP	GO:1902600	proton transmembrane transport	3/219	162/18493	0.301016	0.694054	0.691902	SLC25A3/SLC2A12/COX10	3
BP	GO:0002181	cytoplasmic translation	2/219	93/18493	0.30176	0.694054	0.691902	RPS28/RPL26L1	2
BP	GO:0006942	regulation of striated muscle contraction	2/219	93/18493	0.30176	0.694054	0.691902	SCN10A/ADRA1B	2
BP	GO:0090277	positive regulation of peptide hormone secretion	2/219	93/18493	0.30176	0.694054	0.691902	MYRIP/TRH	2
BP	GO:1901655	cellular response to ketone	2/219	93/18493	0.30176	0.694054	0.691902	PPARG/UGT3A2	2
BP	GO:1903076	regulation of protein localization to plasma membrane	2/219	93/18493	0.30176	0.694054	0.691902	STAC2/PRKCH	2
BP	GO:0097237	cellular response to toxic substance	4/219	235/18493	0.303648	0.694054	0.691902	TXNRD1/MAP3K5/ALB/IPCEF1	4
BP	GO:0055002	striated muscle cell development	3/219	163/18493	0.304249	0.694054	0.691902	HOMER1/TCAP/BCL2	3
BP	GO:0042035	regulation of cytokine biosynthetic process	2/219	94/18493	0.306131	0.694054	0.691902	IRF4/TNFRSF8	2
BP	GO:0051952	regulation of amine transport	2/219	94/18493	0.306131	0.694054	0.691902	TRH/GRM7	2
BP	GO:0002695	negative regulation of leukocyte activation	3/219	164/18493	0.307484	0.694054	0.691902	ERBB2/SAMSN1/DLG5	3
BP	GO:0030178	negative regulation of Wnt signaling pathway	3/219	164/18493	0.307484	0.694054	0.691902	WWOX/SFRP4/KREMEN1	3
BP	GO:0007568	aging	5/219	311/18493	0.308578	0.694054	0.691902	EIF2B5/APAF1/TP63/BCL2/VASH1	5
BP	GO:0002717	positive regulation of natural killer cell mediated immunity	1/219	31/18493	0.308992	0.694054	0.691902	VAV1	1
BP	GO:0006506	GPI anchor biosynthetic process	1/219	31/18493	0.308992	0.694054	0.691902	PGAP3	1
BP	GO:0006691	leukotriene metabolic process	1/219	31/18493	0.308992	0.694054	0.691902	ALOX5	1
BP	GO:0010259	multicellular organism aging	1/219	31/18493	0.308992	0.694054	0.691902	TP63	1
BP	GO:0033363	secretory granule organization	1/219	31/18493	0.308992	0.694054	0.691902	ZPBP2	1
BP	GO:0033687	osteoblast proliferation	1/219	31/18493	0.308992	0.694054	0.691902	BCL2	1
BP	GO:0034694	response to prostaglandin	1/219	31/18493	0.308992	0.694054	0.691902	PPARG	1
BP	GO:0040020	regulation of meiotic nuclear division	1/219	31/18493	0.308992	0.694054	0.691902	DAZL	1
BP	GO:0044818	mitotic G2/M transition checkpoint	1/219	31/18493	0.308992	0.694054	0.691902	TOPBP1	1
BP	GO:0045742	positive regulation of epidermal growth factor receptor signaling pathway	1/219	31/18493	0.308992	0.694054	0.691902	AFAP1L2	1
BP	GO:0048821	erythrocyte development	1/219	31/18493	0.308992	0.694054	0.691902	RPS6	1
BP	GO:0048873	homeostasis of number of cells within a tissue	1/219	31/18493	0.308992	0.694054	0.691902	BCL2	1
BP	GO:0055094	response to lipoprotein particle	1/219	31/18493	0.308992	0.694054	0.691902	PPARG	1
BP	GO:0060325	face morphogenesis	1/219	31/18493	0.308992	0.694054	0.691902	CRISPLD2	1
BP	GO:0071880	adenylate cyclase-activating adrenergic receptor signaling pathway	1/219	31/18493	0.308992	0.694054	0.691902	ADRA1B	1
BP	GO:0098760	response to interleukin-7	1/219	31/18493	0.308992	0.694054	0.691902	IL7R	1
BP	GO:0098761	cellular response to interleukin-7	1/219	31/18493	0.308992	0.694054	0.691902	IL7R	1
BP	GO:1900745	positive regulation of p38MAPK cascade	1/219	31/18493	0.308992	0.694054	0.691902	MAP3K5	1
BP	GO:1902230	negative regulation of intrinsic apoptotic signaling pathway in response to DNA damage	1/219	31/18493	0.308992	0.694054	0.691902	BCL2	1
BP	GO:1902622	regulation of neutrophil migration	1/219	31/18493	0.308992	0.694054	0.691902	CAMK1D	1
BP	GO:1902751	positive regulation of cell cycle G2/M phase transition	1/219	31/18493	0.308992	0.694054	0.691902	RAD51B	1
BP	GO:1903393	positive regulation of adherens junction organization	1/219	31/18493	0.308992	0.694054	0.691902	MAPRE2	1
BP	GO:0016055	Wnt signaling pathway	7/219	463/18493	0.309735	0.694054	0.691902	WWOX/SFRP4/CDK14/KREMEN1/PRDM15/LRRK1/GSKIP	7
BP	GO:0018108	peptidyl-tyrosine phosphorylation	6/219	387/18493	0.310078	0.694054	0.691902	ERBB2/SAMSN1/ZAP70/AFAP1L2/SEMA4D/LRRK1	6
BP	GO:0033108	mitochondrial respiratory chain complex assembly	2/219	95/18493	0.310496	0.694054	0.691902	NDUFA7/COX16	2
BP	GO:0051651	maintenance of location in cell	2/219	95/18493	0.310496	0.694054	0.691902	POLR2M/ALB	2
BP	GO:0010634	positive regulation of epithelial cell migration	3/219	165/18493	0.31072	0.694054	0.691902	MIR101-1/MAPRE2/RHOJ	3
BP	GO:0060759	regulation of response to cytokine stimulus	3/219	165/18493	0.31072	0.694054	0.691902	IFNGR1/CARD8/PPARG	3
BP	GO:0034329	cell junction assembly	4/219	238/18493	0.311646	0.694054	0.691902	LIM2/PRKCH/BCL2/DLG5	4
BP	GO:0019216	regulation of lipid metabolic process	6/219	388/18493	0.31215	0.694054	0.691902	TXNRD1/ORMDL3/NFYB/TIAM2/PPARG/ABCG1	6
BP	GO:0022407	regulation of cell-cell adhesion	6/219	388/18493	0.31215	0.694054	0.691902	ERBB2/VAV1/IL7R/VNN1/ZAP70/DLG5	6
BP	GO:0198738	cell-cell signaling by wnt	7/219	465/18493	0.313516	0.694054	0.691902	WWOX/SFRP4/CDK14/KREMEN1/PRDM15/LRRK1/GSKIP	7
BP	GO:0007093	mitotic cell cycle checkpoint	3/219	166/18493	0.313957	0.694054	0.691902	RPS6/TOPBP1/USP44	3
BP	GO:0031960	response to corticosteroid	3/219	166/18493	0.313957	0.694054	0.691902	HSD3B2/TRH/BCL2	3
BP	GO:0001657	ureteric bud development	2/219	96/18493	0.314856	0.694054	0.691902	TCF21/BCL2	2
BP	GO:0014020	primary neural tube formation	2/219	96/18493	0.314856	0.694054	0.691902	SALL4/APAF1	2
BP	GO:0032414	positive regulation of ion transmembrane transporter activity	2/219	96/18493	0.314856	0.694054	0.691902	CNKSR3/STAC2	2
BP	GO:0099175	regulation of postsynapse organization	2/219	96/18493	0.314856	0.694054	0.691902	ABHD17C/HOMER1	2
BP	GO:0120162	positive regulation of cold-induced thermogenesis	2/219	96/18493	0.314856	0.694054	0.691902	IRF4/PRDM16	2
BP	GO:2001243	negative regulation of intrinsic apoptotic signaling pathway	2/219	96/18493	0.314856	0.694054	0.691902	VNN1/BCL2	2
BP	GO:0001666	response to hypoxia	5/219	314/18493	0.31553	0.694054	0.691902	HSP90B1/APAF1/TRH/ITPR1/BCL2	5
BP	GO:0018212	peptidyl-tyrosine modification	6/219	390/18493	0.3163	0.694054	0.691902	ERBB2/SAMSN1/ZAP70/AFAP1L2/SEMA4D/LRRK1	6
BP	GO:0006356	regulation of transcription by RNA polymerase I	1/219	32/18493	0.317189	0.694054	0.691902	ERBB2	1
BP	GO:0006505	GPI anchor metabolic process	1/219	32/18493	0.317189	0.694054	0.691902	PGAP3	1
BP	GO:0009954	proximal/distal pattern formation	1/219	32/18493	0.317189	0.694054	0.691902	TP63	1
BP	GO:0014072	response to isoquinoline alkaloid	1/219	32/18493	0.317189	0.694054	0.691902	PPP1R1B	1
BP	GO:0016486	peptide hormone processing	1/219	32/18493	0.317189	0.694054	0.691902	BACE2	1
BP	GO:0021522	spinal cord motor neuron differentiation	1/219	32/18493	0.317189	0.694054	0.691902	OLIG3	1
BP	GO:0043278	response to morphine	1/219	32/18493	0.317189	0.694054	0.691902	PPP1R1B	1
BP	GO:0045920	negative regulation of exocytosis	1/219	32/18493	0.317189	0.694054	0.691902	STXBP6	1
BP	GO:0045987	positive regulation of smooth muscle contraction	1/219	32/18493	0.317189	0.694054	0.691902	ADRA1B	1
BP	GO:0046633	alpha-beta T cell proliferation	1/219	32/18493	0.317189	0.694054	0.691902	ZAP70	1
BP	GO:0048713	regulation of oligodendrocyte differentiation	1/219	32/18493	0.317189	0.694054	0.691902	PPARG	1
BP	GO:0086019	cell-cell signaling involved in cardiac conduction	1/219	32/18493	0.317189	0.694054	0.691902	SCN10A	1
BP	GO:0009615	response to virus	5/219	315/18493	0.317852	0.694054	0.691902	IFNGR1/OAS2/DCLK1/OAS3/BCL2	5
BP	GO:2001233	regulation of apoptotic signaling pathway	6/219	391/18493	0.318379	0.694054	0.691902	IL20RA/WWOX/APAF1/VNN1/TP63/BCL2	6
BP	GO:0006892	post-Golgi vesicle-mediated transport	2/219	97/18493	0.31921	0.694054	0.691902	STXBP6/EXOC2	2
BP	GO:0007200	phospholipase C-activating G protein-coupled receptor signaling pathway	2/219	97/18493	0.31921	0.694054	0.691902	HOMER1/ADRA1B	2
BP	GO:0021782	glial cell development	2/219	97/18493	0.31921	0.694054	0.691902	EIF2B5/BACE2	2
BP	GO:0042752	regulation of circadian rhythm	2/219	97/18493	0.31921	0.694054	0.691902	BHLHE40/PPARG	2
BP	GO:0072163	mesonephric epithelium development	2/219	97/18493	0.31921	0.694054	0.691902	TCF21/BCL2	2
BP	GO:0072164	mesonephric tubule development	2/219	97/18493	0.31921	0.694054	0.691902	TCF21/BCL2	2
BP	GO:0015849	organic acid transport	5/219	316/18493	0.320176	0.694054	0.691902	TRH/SLC6A13/SLC16A5/GRM7/PPARG	5
BP	GO:0046942	carboxylic acid transport	5/219	316/18493	0.320176	0.694054	0.691902	TRH/SLC6A13/SLC16A5/GRM7/PPARG	5
BP	GO:0071560	cellular response to transforming growth factor beta stimulus	4/219	242/18493	0.32234	0.694054	0.691902	WWOX/APAF1/PRDM16/CHST11	4
BP	GO:0006626	protein targeting to mitochondrion	2/219	98/18493	0.323558	0.694054	0.691902	DNAJC19/PARL	2
BP	GO:0006986	response to unfolded protein	3/219	169/18493	0.323673	0.694054	0.691902	JKAMP/HSP90B1/SRPRB	3
BP	GO:0048469	cell maturation	3/219	169/18493	0.323673	0.694054	0.691902	DAZL/BCL2/PPARG	3
BP	GO:0000737	DNA catabolic process, endonucleolytic	1/219	33/18493	0.325289	0.694054	0.691902	APAF1	1
BP	GO:0001914	regulation of T cell mediated cytotoxicity	1/219	33/18493	0.325289	0.694054	0.691902	IL7R	1
BP	GO:0001975	response to amphetamine	1/219	33/18493	0.325289	0.694054	0.691902	PPP1R1B	1
BP	GO:0003299	muscle hypertrophy in response to stress	1/219	33/18493	0.325289	0.694054	0.691902	TCAP	1
BP	GO:0006891	intra-Golgi vesicle-mediated transport	1/219	33/18493	0.325289	0.694054	0.691902	RAB6B	1
BP	GO:0009164	nucleoside catabolic process	1/219	33/18493	0.325289	0.694054	0.691902	UPP2	1
BP	GO:0014887	cardiac muscle adaptation	1/219	33/18493	0.325289	0.694054	0.691902	TCAP	1
BP	GO:0014898	cardiac muscle hypertrophy in response to stress	1/219	33/18493	0.325289	0.694054	0.691902	TCAP	1
BP	GO:0019934	cGMP-mediated signaling	1/219	33/18493	0.325289	0.694054	0.691902	PDE9A	1
BP	GO:0021955	central nervous system neuron axonogenesis	1/219	33/18493	0.325289	0.694054	0.691902	DCLK1	1
BP	GO:0030947	regulation of vascular endothelial growth factor receptor signaling pathway	1/219	33/18493	0.325289	0.694054	0.691902	PRKCB	1
BP	GO:0032633	interleukin-4 production	1/219	33/18493	0.325289	0.694054	0.691902	IRF4	1
BP	GO:0032892	positive regulation of organic acid transport	1/219	33/18493	0.325289	0.694054	0.691902	TRH	1
BP	GO:0033028	myeloid cell apoptotic process	1/219	33/18493	0.325289	0.694054	0.691902	BCL2	1
BP	GO:0033198	response to ATP	1/219	33/18493	0.325289	0.694054	0.691902	HSP90B1	1
BP	GO:0035115	embryonic forelimb morphogenesis	1/219	33/18493	0.325289	0.694054	0.691902	TP63	1
BP	GO:0040018	positive regulation of multicellular organism growth	1/219	33/18493	0.325289	0.694054	0.691902	BCL2	1
BP	GO:0042755	eating behavior	1/219	33/18493	0.325289	0.694054	0.691902	TRH	1
BP	GO:0042987	amyloid precursor protein catabolic process	1/219	33/18493	0.325289	0.694054	0.691902	ABCG1	1
BP	GO:0045730	respiratory burst	1/219	33/18493	0.325289	0.694054	0.691902	CAMK1D	1
BP	GO:0048147	negative regulation of fibroblast proliferation	1/219	33/18493	0.325289	0.694054	0.691902	PPARG	1
BP	GO:0050849	negative regulation of calcium-mediated signaling	1/219	33/18493	0.325289	0.694054	0.691902	ITPR1	1
BP	GO:0050931	pigment cell differentiation	1/219	33/18493	0.325289	0.694054	0.691902	BCL2	1
BP	GO:0051354	negative regulation of oxidoreductase activity	1/219	33/18493	0.325289	0.694054	0.691902	DAOA	1
BP	GO:0060251	regulation of glial cell proliferation	1/219	33/18493	0.325289	0.694054	0.691902	PRKCH	1
BP	GO:0060603	mammary gland duct morphogenesis	1/219	33/18493	0.325289	0.694054	0.691902	NTN1	1
BP	GO:0060674	placenta blood vessel development	1/219	33/18493	0.325289	0.694054	0.691902	VASH1	1
BP	GO:0070229	negative regulation of lymphocyte apoptotic process	1/219	33/18493	0.325289	0.694054	0.691902	IL7R	1
BP	GO:0097502	mannosylation	1/219	33/18493	0.325289	0.694054	0.691902	ALG1L2	1
BP	GO:0098751	bone cell development	1/219	33/18493	0.325289	0.694054	0.691902	LRRK1	1
BP	GO:1901186	positive regulation of ERBB signaling pathway	1/219	33/18493	0.325289	0.694054	0.691902	AFAP1L2	1
BP	GO:1901797	negative regulation of signal transduction by p53 class mediator	1/219	33/18493	0.325289	0.694054	0.691902	BCL2	1
BP	GO:1901976	regulation of cell cycle checkpoint	1/219	33/18493	0.325289	0.694054	0.691902	USP44	1
BP	GO:1905332	positive regulation of morphogenesis of an epithelium	1/219	33/18493	0.325289	0.694054	0.691902	AHI1	1
BP	GO:0060538	skeletal muscle organ development	3/219	170/18493	0.326913	0.694759	0.692605	HOMER1/TCF21/BCL2	3
BP	GO:0008593	regulation of Notch signaling pathway	2/219	99/18493	0.327898	0.694759	0.692605	SYNJ2BP/TP63	2
BP	GO:0018958	phenol-containing compound metabolic process	2/219	99/18493	0.327898	0.694759	0.692605	BCL2/PNMT	2
BP	GO:0022898	regulation of transmembrane transporter activity	4/219	245/18493	0.330378	0.694759	0.692605	CNKSR3/HOMER1/STAC2/BCL2	4
BP	GO:0050730	regulation of peptidyl-tyrosine phosphorylation	4/219	245/18493	0.330378	0.694759	0.692605	SAMSN1/AFAP1L2/SEMA4D/LRRK1	4
BP	GO:0030148	sphingolipid biosynthetic process	2/219	100/18493	0.332231	0.694759	0.692605	ORMDL3/ACER2	2
BP	GO:1901989	positive regulation of cell cycle phase transition	2/219	100/18493	0.332231	0.694759	0.692605	RAD51B/UBE2E2	2
BP	GO:0050714	positive regulation of protein secretion	4/219	246/18493	0.333061	0.694759	0.692605	MYRIP/CLEC6A/CARD8/TRH	4
BP	GO:0006656	phosphatidylcholine biosynthetic process	1/219	34/18493	0.333294	0.694759	0.692605	SLC44A3	1
BP	GO:0007094	mitotic spindle assembly checkpoint	1/219	34/18493	0.333294	0.694759	0.692605	USP44	1
BP	GO:0010765	positive regulation of sodium ion transport	1/219	34/18493	0.333294	0.694759	0.692605	CNKSR3	1
BP	GO:0019228	neuronal action potential	1/219	34/18493	0.333294	0.694759	0.692605	SCN10A	1
BP	GO:0030224	monocyte differentiation	1/219	34/18493	0.333294	0.694759	0.692605	PPARG	1
BP	GO:0030262	apoptotic nuclear changes	1/219	34/18493	0.333294	0.694759	0.692605	APAF1	1
BP	GO:0031577	spindle checkpoint	1/219	34/18493	0.333294	0.694759	0.692605	USP44	1
BP	GO:0042462	eye photoreceptor cell development	1/219	34/18493	0.333294	0.694759	0.692605	THRB	1
BP	GO:0042558	pteridine-containing compound metabolic process	1/219	34/18493	0.333294	0.694759	0.692605	MTHFS	1
BP	GO:0043276	anoikis	1/219	34/18493	0.333294	0.694759	0.692605	BCL2	1
BP	GO:0046627	negative regulation of insulin receptor signaling pathway	1/219	34/18493	0.333294	0.694759	0.692605	PRKCB	1
BP	GO:0048048	embryonic eye morphogenesis	1/219	34/18493	0.333294	0.694759	0.692605	ALDH1A3	1
BP	GO:0048566	embryonic digestive tract development	1/219	34/18493	0.333294	0.694759	0.692605	TCF21	1
BP	GO:0048665	neuron fate specification	1/219	34/18493	0.333294	0.694759	0.692605	OLIG3	1
BP	GO:0050716	positive regulation of interleukin-1 secretion	1/219	34/18493	0.333294	0.694759	0.692605	CARD8	1
BP	GO:0071173	spindle assembly checkpoint	1/219	34/18493	0.333294	0.694759	0.692605	USP44	1
BP	GO:0071174	mitotic spindle checkpoint	1/219	34/18493	0.333294	0.694759	0.692605	USP44	1
BP	GO:0071875	adrenergic receptor signaling pathway	1/219	34/18493	0.333294	0.694759	0.692605	ADRA1B	1
BP	GO:1900077	negative regulation of cellular response to insulin stimulus	1/219	34/18493	0.333294	0.694759	0.692605	PRKCB	1
BP	GO:1903131	mononuclear cell differentiation	1/219	34/18493	0.333294	0.694759	0.692605	PPARG	1
BP	GO:0010921	regulation of phosphatase activity	3/219	172/18493	0.333391	0.694759	0.692605	HSP90B1/SEMA4D/PPP1R1B	3
BP	GO:0050796	regulation of insulin secretion	3/219	172/18493	0.333391	0.694759	0.692605	MYRIP/TRH/ITPR1	3
BP	GO:0001823	mesonephros development	2/219	101/18493	0.336557	0.6959	0.693742	TCF21/BCL2	2
BP	GO:0002042	cell migration involved in sprouting angiogenesis	2/219	101/18493	0.336557	0.6959	0.693742	MIR101-1/RHOJ	2
BP	GO:0002286	T cell activation involved in immune response	2/219	101/18493	0.336557	0.6959	0.693742	IRF4/RPS6	2
BP	GO:0010923	negative regulation of phosphatase activity	2/219	101/18493	0.336557	0.6959	0.693742	SEMA4D/PPP1R1B	2
BP	GO:0015837	amine transport	2/219	101/18493	0.336557	0.6959	0.693742	TRH/GRM7	2
BP	GO:0030593	neutrophil chemotaxis	2/219	101/18493	0.336557	0.6959	0.693742	VAV1/CAMK1D	2
BP	GO:0072527	pyrimidine-containing compound metabolic process	2/219	101/18493	0.336557	0.6959	0.693742	UPP2/CDS2	2
BP	GO:1904659	glucose transmembrane transport	2/219	101/18493	0.336557	0.6959	0.693742	SLC2A12/PRKCB	2
BP	GO:0030336	negative regulation of cell migration	5/219	324/18493	0.338836	0.6959	0.693742	SYNJ2BP/BCL2/DLG5/PPARG/VASH1	5
BP	GO:0008630	intrinsic apoptotic signaling pathway in response to DNA damage	2/219	102/18493	0.340873	0.6959	0.693742	TP63/BCL2	2
BP	GO:0035282	segmentation	2/219	102/18493	0.340873	0.6959	0.693742	TCAP/BHLHE40	2
BP	GO:0071559	response to transforming growth factor beta	4/219	249/18493	0.341113	0.6959	0.693742	WWOX/APAF1/PRDM16/CHST11	4
BP	GO:0036293	response to decreased oxygen levels	5/219	325/18493	0.341175	0.6959	0.693742	HSP90B1/APAF1/TRH/ITPR1/BCL2	5
BP	GO:0000266	mitochondrial fission	1/219	35/18493	0.341204	0.6959	0.693742	COX10	1
BP	GO:0002707	negative regulation of lymphocyte mediated immunity	1/219	35/18493	0.341204	0.6959	0.693742	IL7R	1
BP	GO:0031111	negative regulation of microtubule polymerization or depolymerization	1/219	35/18493	0.341204	0.6959	0.693742	MAP6D1	1
BP	GO:0032365	intracellular lipid transport	1/219	35/18493	0.341204	0.6959	0.693742	ABCG1	1
BP	GO:0032456	endocytic recycling	1/219	35/18493	0.341204	0.6959	0.693742	SNX4	1
BP	GO:0043094	cellular metabolic compound salvage	1/219	35/18493	0.341204	0.6959	0.693742	UPP2	1
BP	GO:0045622	regulation of T-helper cell differentiation	1/219	35/18493	0.341204	0.6959	0.693742	IRF4	1
BP	GO:0045777	positive regulation of blood pressure	1/219	35/18493	0.341204	0.6959	0.693742	ADRA1B	1
BP	GO:0045923	positive regulation of fatty acid metabolic process	1/219	35/18493	0.341204	0.6959	0.693742	PPARG	1
BP	GO:0051452	intracellular pH reduction	1/219	35/18493	0.341204	0.6959	0.693742	BCL2	1
BP	GO:0051954	positive regulation of amine transport	1/219	35/18493	0.341204	0.6959	0.693742	TRH	1
BP	GO:0060428	lung epithelium development	1/219	35/18493	0.341204	0.6959	0.693742	THRB	1
BP	GO:0060969	negative regulation of gene silencing	1/219	35/18493	0.341204	0.6959	0.693742	PPARG	1
BP	GO:1901099	negative regulation of signal transduction in absence of ligand	1/219	35/18493	0.341204	0.6959	0.693742	BCL2	1
BP	GO:2001240	negative regulation of extrinsic apoptotic signaling pathway in absence of ligand	1/219	35/18493	0.341204	0.6959	0.693742	BCL2	1
BP	GO:0009101	glycoprotein biosynthetic process	5/219	326/18493	0.343516	0.697586	0.695423	ALG1L2/ACER2/BCL2/BACE2/CHST11	5
BP	GO:0010721	negative regulation of cell development	5/219	326/18493	0.343516	0.697586	0.695423	SEMA4D/NTN1/THRB/SEMA5B/BCL2	5
BP	GO:0033138	positive regulation of peptidyl-serine phosphorylation	2/219	103/18493	0.345182	0.697586	0.695423	SH2D3A/BCL2	2
BP	GO:0010821	regulation of mitochondrion organization	3/219	176/18493	0.346339	0.697586	0.695423	TP63/PARL/BCL2	3
BP	GO:0045333	cellular respiration	3/219	176/18493	0.346339	0.697586	0.695423	NDUFA7/PRDM16/COX10	3
BP	GO:0055001	muscle cell development	3/219	176/18493	0.346339	0.697586	0.695423	HOMER1/TCAP/BCL2	3
BP	GO:0022409	positive regulation of cell-cell adhesion	4/219	251/18493	0.346486	0.697586	0.695423	VAV1/IL7R/VNN1/ZAP70	4
BP	GO:0006699	bile acid biosynthetic process	1/219	36/18493	0.34902	0.697586	0.695423	OSBPL3	1
BP	GO:0006921	cellular component disassembly involved in execution phase of apoptosis	1/219	36/18493	0.34902	0.697586	0.695423	APAF1	1
BP	GO:0030212	hyaluronan metabolic process	1/219	36/18493	0.34902	0.697586	0.695423	STAB2	1
BP	GO:0033572	transferrin transport	1/219	36/18493	0.34902	0.697586	0.695423	TF	1
BP	GO:0034390	smooth muscle cell apoptotic process	1/219	36/18493	0.34902	0.697586	0.695423	PPARG	1
BP	GO:0034391	regulation of smooth muscle cell apoptotic process	1/219	36/18493	0.34902	0.697586	0.695423	PPARG	1
BP	GO:0035137	hindlimb morphogenesis	1/219	36/18493	0.34902	0.697586	0.695423	TP63	1
BP	GO:0042455	ribonucleoside biosynthetic process	1/219	36/18493	0.34902	0.697586	0.695423	UPP2	1
BP	GO:0045841	negative regulation of mitotic metaphase/anaphase transition	1/219	36/18493	0.34902	0.697586	0.695423	USP44	1
BP	GO:0046131	pyrimidine ribonucleoside metabolic process	1/219	36/18493	0.34902	0.697586	0.695423	UPP2	1
BP	GO:0051123	RNA polymerase II preinitiation complex assembly	1/219	36/18493	0.34902	0.697586	0.695423	MED6	1
BP	GO:0070232	regulation of T cell apoptotic process	1/219	36/18493	0.34902	0.697586	0.695423	IL7R	1
BP	GO:0090279	regulation of calcium ion import	1/219	36/18493	0.34902	0.697586	0.695423	HOMER1	1
BP	GO:0090313	regulation of protein targeting to membrane	1/219	36/18493	0.34902	0.697586	0.695423	ERBB2	1
BP	GO:1901385	regulation of voltage-gated calcium channel activity	1/219	36/18493	0.34902	0.697586	0.695423	STAC2	1
BP	GO:1904037	positive regulation of epithelial cell apoptotic process	1/219	36/18493	0.34902	0.697586	0.695423	SFRP4	1
BP	GO:0001841	neural tube formation	2/219	104/18493	0.349481	0.697586	0.695423	SALL4/APAF1	2
BP	GO:0006664	glycolipid metabolic process	2/219	104/18493	0.349481	0.697586	0.695423	SUMF1/PGAP3	2
BP	GO:0006721	terpenoid metabolic process	2/219	104/18493	0.349481	0.697586	0.695423	ALDH1A3/ABCA4	2
BP	GO:0022904	respiratory electron transport chain	2/219	104/18493	0.349481	0.697586	0.695423	NDUFA7/COX10	2
BP	GO:0032411	positive regulation of transporter activity	2/219	104/18493	0.349481	0.697586	0.695423	CNKSR3/STAC2	2
BP	GO:0015698	inorganic anion transport	3/219	177/18493	0.349573	0.697586	0.695423	SLC25A3/SLC37A1/SFRP4	3
BP	GO:0016525	negative regulation of angiogenesis	3/219	178/18493	0.352806	0.699407	0.697238	SYNJ2BP/PPARG/VASH1	3
BP	GO:0001909	leukocyte mediated cytotoxicity	2/219	105/18493	0.35377	0.699407	0.697238	VAV1/IL7R	2
BP	GO:0010927	cellular component assembly involved in morphogenesis	2/219	105/18493	0.35377	0.699407	0.697238	ZPBP2/TCAP	2
BP	GO:0022037	metencephalon development	2/219	105/18493	0.35377	0.699407	0.697238	BCL2/NEUROD2	2
BP	GO:0032526	response to retinoic acid	2/219	105/18493	0.35377	0.699407	0.697238	ACER2/PPARG	2
BP	GO:0042089	cytokine biosynthetic process	2/219	105/18493	0.35377	0.699407	0.697238	IRF4/TNFRSF8	2
BP	GO:0097006	regulation of plasma lipoprotein particle levels	2/219	105/18493	0.35377	0.699407	0.697238	ALB/ABCG1	2
BP	GO:1903509	liposaccharide metabolic process	2/219	105/18493	0.35377	0.699407	0.697238	SUMF1/PGAP3	2
BP	GO:0031345	negative regulation of cell projection organization	3/219	179/18493	0.356036	0.699407	0.697238	SEMA4D/NTN1/SEMA5B	3
BP	GO:0002823	negative regulation of adaptive immune response based on somatic recombination of immune receptors built from immunoglobulin superfamily domains	1/219	37/18493	0.356744	0.699407	0.697238	IL7R	1
BP	GO:0006778	porphyrin-containing compound metabolic process	1/219	37/18493	0.356744	0.699407	0.697238	COX10	1
BP	GO:0010831	positive regulation of myotube differentiation	1/219	37/18493	0.356744	0.699407	0.697238	BCL2	1
BP	GO:0010874	regulation of cholesterol efflux	1/219	37/18493	0.356744	0.699407	0.697238	ABCG1	1
BP	GO:0015695	organic cation transport	1/219	37/18493	0.356744	0.699407	0.697238	SLC44A3	1
BP	GO:0016572	histone phosphorylation	1/219	37/18493	0.356744	0.699407	0.697238	PRKCB	1
BP	GO:0031076	embryonic camera-type eye development	1/219	37/18493	0.356744	0.699407	0.697238	ALDH1A3	1
BP	GO:0045851	pH reduction	1/219	37/18493	0.356744	0.699407	0.697238	BCL2	1
BP	GO:0050435	amyloid-beta metabolic process	1/219	37/18493	0.356744	0.699407	0.697238	BACE2	1
BP	GO:0051180	vitamin transport	1/219	37/18493	0.356744	0.699407	0.697238	SLC52A3	1
BP	GO:0060323	head morphogenesis	1/219	37/18493	0.356744	0.699407	0.697238	CRISPLD2	1
BP	GO:0086010	membrane depolarization during action potential	1/219	37/18493	0.356744	0.699407	0.697238	SCN10A	1
BP	GO:1901021	positive regulation of calcium ion transmembrane transporter activity	1/219	37/18493	0.356744	0.699407	0.697238	STAC2	1
BP	GO:1902100	negative regulation of metaphase/anaphase transition of cell cycle	1/219	37/18493	0.356744	0.699407	0.697238	USP44	1
BP	GO:2000279	negative regulation of DNA biosynthetic process	1/219	37/18493	0.356744	0.699407	0.697238	PPARG	1
BP	GO:0031109	microtubule polymerization or depolymerization	2/219	106/18493	0.35805	0.69978	0.69761	MAP6D1/MAPRE2	2
BP	GO:0042107	cytokine metabolic process	2/219	106/18493	0.35805	0.69978	0.69761	IRF4/TNFRSF8	2
BP	GO:0050868	negative regulation of T cell activation	2/219	106/18493	0.35805	0.69978	0.69761	ERBB2/DLG5	2
BP	GO:0048639	positive regulation of developmental growth	3/219	180/18493	0.359265	0.69978	0.69761	SEMA4D/NTN1/BCL2	3
BP	GO:0050770	regulation of axonogenesis	3/219	180/18493	0.359265	0.69978	0.69761	SEMA4D/NTN1/SEMA5B	3
BP	GO:2000181	negative regulation of blood vessel morphogenesis	3/219	180/18493	0.359265	0.69978	0.69761	SYNJ2BP/PPARG/VASH1	3
BP	GO:0003300	cardiac muscle hypertrophy	2/219	107/18493	0.362319	0.69978	0.69761	PDE9A/TCAP	2
BP	GO:0031623	receptor internalization	2/219	107/18493	0.362319	0.69978	0.69761	SFRP4/AHI1	2
BP	GO:0071887	leukocyte apoptotic process	2/219	107/18493	0.362319	0.69978	0.69761	RPS6/IL7R	2
BP	GO:0043123	positive regulation of I-kappaB kinase/NF-kappaB signaling	3/219	181/18493	0.362491	0.69978	0.69761	CLEC6A/PRKCB/PELI2	3
BP	GO:0000209	protein polyubiquitination	4/219	257/18493	0.36261	0.69978	0.69761	UBE2E2/PELI2/BCL2/UBE2H	4
BP	GO:0045165	cell fate commitment	4/219	257/18493	0.36261	0.69978	0.69761	IRF4/OLIG3/BCL2/PPARG	4
BP	GO:0010955	negative regulation of protein processing	1/219	38/18493	0.364377	0.69978	0.69761	CARD8	1
BP	GO:0015682	ferric iron transport	1/219	38/18493	0.364377	0.69978	0.69761	TF	1
BP	GO:0030204	chondroitin sulfate metabolic process	1/219	38/18493	0.364377	0.69978	0.69761	CHST11	1
BP	GO:0032731	positive regulation of interleukin-1 beta production	1/219	38/18493	0.364377	0.69978	0.69761	CARD8	1
BP	GO:0035329	hippo signaling	1/219	38/18493	0.364377	0.69978	0.69761	DLG5	1
BP	GO:0045124	regulation of bone resorption	1/219	38/18493	0.364377	0.69978	0.69761	IL20RA	1
BP	GO:0045687	positive regulation of glial cell differentiation	1/219	38/18493	0.364377	0.69978	0.69761	PPARG	1
BP	GO:0072512	trivalent inorganic cation transport	1/219	38/18493	0.364377	0.69978	0.69761	TF	1
BP	GO:1900117	regulation of execution phase of apoptosis	1/219	38/18493	0.364377	0.69978	0.69761	APAF1	1
BP	GO:1903318	negative regulation of protein maturation	1/219	38/18493	0.364377	0.69978	0.69761	CARD8	1
BP	GO:0070997	neuron death	5/219	335/18493	0.364624	0.69978	0.69761	APAF1/MAP3K5/TP63/THRB/BCL2	5
BP	GO:0007249	I-kappaB kinase/NF-kappaB signaling	4/219	258/18493	0.365297	0.69978	0.69761	CLEC6A/CARD8/PRKCB/PELI2	4
BP	GO:0022900	electron transport chain	3/219	182/18493	0.365715	0.69978	0.69761	NDUFA7/TXNRD1/COX10	3
BP	GO:0043409	negative regulation of MAPK cascade	3/219	182/18493	0.365715	0.69978	0.69761	CNKSR3/SYNJ2BP/PRDM15	3
BP	GO:0008645	hexose transmembrane transport	2/219	108/18493	0.366578	0.69978	0.69761	SLC2A12/PRKCB	2
BP	GO:0014902	myotube differentiation	2/219	108/18493	0.366578	0.69978	0.69761	HOMER1/BCL2	2
BP	GO:1904019	epithelial cell apoptotic process	2/219	108/18493	0.366578	0.69978	0.69761	SFRP4/MAP3K5	2
BP	GO:0061564	axon development	7/219	493/18493	0.36719	0.69978	0.69761	GRB7/ERBB2/SEMA4D/NTN1/DCLK1/SEMA5B/BCL2	7
BP	GO:0071383	cellular response to steroid hormone stimulus	4/219	259/18493	0.367983	0.69978	0.69761	TP63/THRB/TCF21/PPARG	4
BP	GO:0046890	regulation of lipid biosynthetic process	3/219	183/18493	0.368937	0.69978	0.69761	ORMDL3/NFYB/ABCG1	3
BP	GO:1903708	positive regulation of hemopoiesis	3/219	183/18493	0.368937	0.69978	0.69761	IL7R/VNN1/ZAP70	3
BP	GO:0014897	striated muscle hypertrophy	2/219	109/18493	0.370826	0.69978	0.69761	PDE9A/TCAP	2
BP	GO:0015696	ammonium transport	2/219	109/18493	0.370826	0.69978	0.69761	SLC44A3/SNX4	2
BP	GO:0018107	peptidyl-threonine phosphorylation	2/219	109/18493	0.370826	0.69978	0.69761	PRKCB/BCL2	2
BP	GO:0051051	negative regulation of transport	7/219	495/18493	0.37106	0.69978	0.69761	STXBP6/SFRP4/CARD8/TRH/PRKCB/BCL2/GRM7	7
BP	GO:0031589	cell-substrate adhesion	5/219	338/18493	0.37167	0.69978	0.69761	EMID1/PARVB/ACER2/BCL2/RSU1	5
BP	GO:0006308	DNA catabolic process	1/219	39/18493	0.37192	0.69978	0.69761	APAF1	1
BP	GO:0007257	activation of JUN kinase activity	1/219	39/18493	0.37192	0.69978	0.69761	MAP3K5	1
BP	GO:0009268	response to pH	1/219	39/18493	0.37192	0.69978	0.69761	PKD1L3	1
BP	GO:0014003	oligodendrocyte development	1/219	39/18493	0.37192	0.69978	0.69761	EIF2B5	1
BP	GO:0019835	cytolysis	1/219	39/18493	0.37192	0.69978	0.69761	ALB	1
BP	GO:0030049	muscle filament sliding	1/219	39/18493	0.37192	0.69978	0.69761	TCAP	1
BP	GO:0033003	regulation of mast cell activation	1/219	39/18493	0.37192	0.69978	0.69761	SNX4	1
BP	GO:0033146	regulation of intracellular estrogen receptor signaling pathway	1/219	39/18493	0.37192	0.69978	0.69761	TP63	1
BP	GO:0033275	actin-myosin filament sliding	1/219	39/18493	0.37192	0.69978	0.69761	TCAP	1
BP	GO:0045773	positive regulation of axon extension	1/219	39/18493	0.37192	0.69978	0.69761	NTN1	1
BP	GO:0050832	defense response to fungus	1/219	39/18493	0.37192	0.69978	0.69761	CLEC6A	1
BP	GO:0072529	pyrimidine-containing compound catabolic process	1/219	39/18493	0.37192	0.69978	0.69761	UPP2	1
BP	GO:0097300	programmed necrotic cell death	1/219	39/18493	0.37192	0.69978	0.69761	MAP3K5	1
BP	GO:1901998	toxin transport	1/219	39/18493	0.37192	0.69978	0.69761	ABCG1	1
BP	GO:1902229	regulation of intrinsic apoptotic signaling pathway in response to DNA damage	1/219	39/18493	0.37192	0.69978	0.69761	BCL2	1
BP	GO:2000816	negative regulation of mitotic sister chromatid separation	1/219	39/18493	0.37192	0.69978	0.69761	USP44	1
BP	GO:0043112	receptor metabolic process	3/219	184/18493	0.372155	0.69978	0.69761	SFRP4/AHI1/PPARG	3
BP	GO:0050866	negative regulation of cell activation	3/219	184/18493	0.372155	0.69978	0.69761	ERBB2/SAMSN1/DLG5	3
BP	GO:0071248	cellular response to metal ion	3/219	184/18493	0.372155	0.69978	0.69761	TF/CPNE4/NEUROD2	3
BP	GO:0052548	regulation of endopeptidase activity	6/219	417/18493	0.372982	0.69978	0.69761	ACER2/APAF1/MAP3K5/TP63/CARD8/PPARG	6
BP	GO:0046883	regulation of hormone secretion	4/219	261/18493	0.373354	0.69978	0.69761	MYRIP/TRH/ITPR1/SNX4	4
BP	GO:2000146	negative regulation of cell motility	5/219	339/18493	0.374019	0.69978	0.69761	SYNJ2BP/BCL2/DLG5/PPARG/VASH1	5
BP	GO:0000041	transition metal ion transport	2/219	110/18493	0.375063	0.69978	0.69761	TF/SLC39A11	2
BP	GO:0015749	monosaccharide transmembrane transport	2/219	110/18493	0.375063	0.69978	0.69761	SLC2A12/PRKCB	2
BP	GO:0098661	inorganic anion transmembrane transport	2/219	110/18493	0.375063	0.69978	0.69761	SLC25A3/SLC37A1	2
BP	GO:1903510	mucopolysaccharide metabolic process	2/219	110/18493	0.375063	0.69978	0.69761	STAB2/CHST11	2
BP	GO:1903522	regulation of blood circulation	4/219	262/18493	0.376039	0.69978	0.69761	SCN10A/THRB/ADRA1B/ITPR1	4
BP	GO:0006367	transcription initiation from RNA polymerase II promoter	3/219	186/18493	0.378583	0.69978	0.69761	MED6/THRB/PPARG	3
BP	GO:0050731	positive regulation of peptidyl-tyrosine phosphorylation	3/219	186/18493	0.378583	0.69978	0.69761	AFAP1L2/SEMA4D/LRRK1	3
BP	GO:0014896	muscle hypertrophy	2/219	111/18493	0.379288	0.69978	0.69761	PDE9A/TCAP	2
BP	GO:0035305	negative regulation of dephosphorylation	2/219	111/18493	0.379288	0.69978	0.69761	SEMA4D/PPP1R1B	2
BP	GO:0046854	phosphatidylinositol phosphorylation	2/219	111/18493	0.379288	0.69978	0.69761	ERBB2/VAV1	2
BP	GO:0061337	cardiac conduction	2/219	111/18493	0.379288	0.69978	0.69761	SCN10A/ITPR1	2
BP	GO:1903828	negative regulation of cellular protein localization	2/219	111/18493	0.379288	0.69978	0.69761	ABHD17C/DCLK1	2
BP	GO:1904375	regulation of protein localization to cell periphery	2/219	111/18493	0.379288	0.69978	0.69761	STAC2/PRKCH	2
BP	GO:0050673	epithelial cell proliferation	6/219	420/18493	0.379323	0.69978	0.69761	MIR101-1/ERBB2/SYNJ2BP/TP63/PPARG/VASH1	6
BP	GO:0006536	glutamate metabolic process	1/219	40/18493	0.379374	0.69978	0.69761	MTHFS	1
BP	GO:0030890	positive regulation of B cell proliferation	1/219	40/18493	0.379374	0.69978	0.69761	BCL2	1
BP	GO:0034122	negative regulation of toll-like receptor signaling pathway	1/219	40/18493	0.379374	0.69978	0.69761	IRF4	1
BP	GO:0035315	hair cell differentiation	1/219	40/18493	0.379374	0.69978	0.69761	USH2A	1
BP	GO:0042181	ketone biosynthetic process	1/219	40/18493	0.379374	0.69978	0.69761	STARD3	1
BP	GO:0043616	keratinocyte proliferation	1/219	40/18493	0.379374	0.69978	0.69761	TP63	1
BP	GO:0050873	brown fat cell differentiation	1/219	40/18493	0.379374	0.69978	0.69761	PRDM16	1
BP	GO:0061900	glial cell activation	1/219	40/18493	0.379374	0.69978	0.69761	BACE2	1
BP	GO:0070317	negative regulation of G0 to G1 transition	1/219	40/18493	0.379374	0.69978	0.69761	APAF1	1
BP	GO:0097028	dendritic cell differentiation	1/219	40/18493	0.379374	0.69978	0.69761	IRF4	1
BP	GO:1905819	negative regulation of chromosome separation	1/219	40/18493	0.379374	0.69978	0.69761	USP44	1
BP	GO:1990573	potassium ion import across plasma membrane	1/219	40/18493	0.379374	0.69978	0.69761	KCNJ15	1
BP	GO:0006911	phagocytosis, engulfment	2/219	112/18493	0.383501	0.704004	0.701821	IGHV3-11/PPARG	2
BP	GO:0007613	memory	2/219	112/18493	0.383501	0.704004	0.701821	ATXN1/PPP1R1B	2
BP	GO:0010822	positive regulation of mitochondrion organization	2/219	112/18493	0.383501	0.704004	0.701821	TP63/BCL2	2
BP	GO:0014013	regulation of gliogenesis	2/219	112/18493	0.383501	0.704004	0.701821	PRKCH/PPARG	2
BP	GO:0034219	carbohydrate transmembrane transport	2/219	112/18493	0.383501	0.704004	0.701821	SLC2A12/PRKCB	2
BP	GO:0046717	acid secretion	2/219	112/18493	0.383501	0.704004	0.701821	TRH/GRM7	2
BP	GO:1990266	neutrophil migration	2/219	112/18493	0.383501	0.704004	0.701821	VAV1/CAMK1D	2
BP	GO:0002793	positive regulation of peptide secretion	4/219	265/18493	0.384086	0.704595	0.70241	MYRIP/CLEC6A/CARD8/TRH	4
BP	GO:0007019	microtubule depolymerization	1/219	41/18493	0.386739	0.705602	0.703414	MAP6D1	1
BP	GO:0017145	stem cell division	1/219	41/18493	0.386739	0.705602	0.703414	PRDM15	1
BP	GO:0035136	forelimb morphogenesis	1/219	41/18493	0.386739	0.705602	0.703414	TP63	1
BP	GO:0044743	protein transmembrane import into intracellular organelle	1/219	41/18493	0.386739	0.705602	0.703414	DNAJC19	1
BP	GO:0051602	response to electrical stimulus	1/219	41/18493	0.386739	0.705602	0.703414	NEUROD2	1
BP	GO:0060999	positive regulation of dendritic spine development	1/219	41/18493	0.386739	0.705602	0.703414	DLG5	1
BP	GO:0072210	metanephric nephron development	1/219	41/18493	0.386739	0.705602	0.703414	TCF21	1
BP	GO:1904706	negative regulation of vascular smooth muscle cell proliferation	1/219	41/18493	0.386739	0.705602	0.703414	PPARG	1
BP	GO:0042303	molting cycle	2/219	113/18493	0.387702	0.705864	0.703675	TP63/BCL2	2
BP	GO:0042633	hair cycle	2/219	113/18493	0.387702	0.705864	0.703675	TP63/BCL2	2
BP	GO:0002040	sprouting angiogenesis	3/219	189/18493	0.388199	0.705864	0.703675	MIR101-1/SYNJ2BP/RHOJ	3
BP	GO:0007219	Notch signaling pathway	3/219	189/18493	0.388199	0.705864	0.703675	SYNJ2BP/TP63/BHLHE40	3
BP	GO:0035966	response to topologically incorrect protein	3/219	189/18493	0.388199	0.705864	0.703675	JKAMP/HSP90B1/SRPRB	3
BP	GO:0045927	positive regulation of growth	4/219	267/18493	0.389444	0.707649	0.705455	ERBB2/SEMA4D/NTN1/BCL2	4
BP	GO:0042180	cellular ketone metabolic process	3/219	190/18493	0.391396	0.708756	0.706559	AFP/STARD3/PPARG	3
BP	GO:0042552	myelination	2/219	114/18493	0.39189	0.708756	0.706559	EIF2B5/ERBB2	2
BP	GO:0043666	regulation of phosphoprotein phosphatase activity	2/219	114/18493	0.39189	0.708756	0.706559	HSP90B1/PPP1R1B	2
BP	GO:0001953	negative regulation of cell-matrix adhesion	1/219	42/18493	0.394018	0.708756	0.706559	ACER2	1
BP	GO:0006509	membrane protein ectodomain proteolysis	1/219	42/18493	0.394018	0.708756	0.706559	BACE2	1
BP	GO:0033048	negative regulation of mitotic sister chromatid segregation	1/219	42/18493	0.394018	0.708756	0.706559	USP44	1
BP	GO:0042149	cellular response to glucose starvation	1/219	42/18493	0.394018	0.708756	0.706559	BCL2	1
BP	GO:0042269	regulation of natural killer cell mediated cytotoxicity	1/219	42/18493	0.394018	0.708756	0.706559	VAV1	1
BP	GO:0042551	neuron maturation	1/219	42/18493	0.394018	0.708756	0.706559	BCL2	1
BP	GO:0043124	negative regulation of I-kappaB kinase/NF-kappaB signaling	1/219	42/18493	0.394018	0.708756	0.706559	CARD8	1
BP	GO:0043300	regulation of leukocyte degranulation	1/219	42/18493	0.394018	0.708756	0.706559	SNX4	1
BP	GO:0045581	negative regulation of T cell differentiation	1/219	42/18493	0.394018	0.708756	0.706559	ERBB2	1
BP	GO:0046189	phenol-containing compound biosynthetic process	1/219	42/18493	0.394018	0.708756	0.706559	PNMT	1
BP	GO:0050706	regulation of interleukin-1 beta secretion	1/219	42/18493	0.394018	0.708756	0.706559	CARD8	1
BP	GO:0071622	regulation of granulocyte chemotaxis	1/219	42/18493	0.394018	0.708756	0.706559	CAMK1D	1
BP	GO:1901991	negative regulation of mitotic cell cycle phase transition	3/219	191/18493	0.39459	0.709206	0.707007	TOPBP1/USP44/BCL2	3
BP	GO:0010976	positive regulation of neuron projection development	4/219	269/18493	0.394797	0.709206	0.707007	CAMK1D/SEMA4D/NTN1/DLG5	4
BP	GO:0006066	alcohol metabolic process	5/219	348/18493	0.395151	0.709367	0.707168	NFYB/ALDH1A3/ACER2/STARD3/ABCG1	5
BP	GO:1901343	negative regulation of vasculature development	3/219	192/18493	0.397779	0.711671	0.709464	SYNJ2BP/PPARG/VASH1	3
BP	GO:0007272	ensheathment of neurons	2/219	116/18493	0.400228	0.711671	0.709464	EIF2B5/ERBB2	2
BP	GO:0008366	axon ensheathment	2/219	116/18493	0.400228	0.711671	0.709464	EIF2B5/ERBB2	2
BP	GO:0018210	peptidyl-threonine modification	2/219	116/18493	0.400228	0.711671	0.709464	PRKCB/BCL2	2
BP	GO:0030968	endoplasmic reticulum unfolded protein response	2/219	116/18493	0.400228	0.711671	0.709464	HSP90B1/SRPRB	2
BP	GO:0051928	positive regulation of calcium ion transport	2/219	116/18493	0.400228	0.711671	0.709464	HOMER1/STAC2	2
BP	GO:0002832	negative regulation of response to biotic stimulus	1/219	43/18493	0.40121	0.711671	0.709464	CARD8	1
BP	GO:0009163	nucleoside biosynthetic process	1/219	43/18493	0.40121	0.711671	0.709464	UPP2	1
BP	GO:0010613	positive regulation of cardiac muscle hypertrophy	1/219	43/18493	0.40121	0.711671	0.709464	PDE9A	1
BP	GO:0014009	glial cell proliferation	1/219	43/18493	0.40121	0.711671	0.709464	PRKCH	1
BP	GO:0014742	positive regulation of muscle hypertrophy	1/219	43/18493	0.40121	0.711671	0.709464	PDE9A	1
BP	GO:0021762	substantia nigra development	1/219	43/18493	0.40121	0.711671	0.709464	GNB4	1
BP	GO:0030490	maturation of SSU-rRNA	1/219	43/18493	0.40121	0.711671	0.709464	RPS28	1
BP	GO:0032965	regulation of collagen biosynthetic process	1/219	43/18493	0.40121	0.711671	0.709464	PPARG	1
BP	GO:0050654	chondroitin sulfate proteoglycan metabolic process	1/219	43/18493	0.40121	0.711671	0.709464	CHST11	1
BP	GO:0051489	regulation of filopodium assembly	1/219	43/18493	0.40121	0.711671	0.709464	MIEN1	1
BP	GO:1900087	positive regulation of G1/S transition of mitotic cell cycle	1/219	43/18493	0.40121	0.711671	0.709464	UBE2E2	1
BP	GO:1901658	glycosyl compound catabolic process	1/219	43/18493	0.40121	0.711671	0.709464	UPP2	1
BP	GO:0009913	epidermal cell differentiation	5/219	351/18493	0.402185	0.712928	0.710718	KLK12/USH2A/SFRP4/TP63/PRKCH	5
BP	GO:0001952	regulation of cell-matrix adhesion	2/219	117/18493	0.404378	0.714719	0.712503	ACER2/BCL2	2
BP	GO:0017015	regulation of transforming growth factor beta receptor signaling pathway	2/219	117/18493	0.404378	0.714719	0.712503	PRDM16/CHST11	2
BP	GO:0019079	viral genome replication	2/219	117/18493	0.404378	0.714719	0.712503	OAS3/BCL2	2
BP	GO:0038095	Fc-epsilon receptor signaling pathway	2/219	117/18493	0.404378	0.714719	0.712503	VAV1/IGHV3-11	2
BP	GO:0045862	positive regulation of proteolysis	5/219	352/18493	0.404528	0.714719	0.712503	ACER2/APAF1/MAP3K5/CARD8/PPARG	5
BP	GO:0051348	negative regulation of transferase activity	4/219	274/18493	0.408146	0.715066	0.712849	USP44/PPARG/PPP1R1B/GSKIP	4
BP	GO:0002715	regulation of natural killer cell mediated immunity	1/219	44/18493	0.408318	0.715066	0.712849	VAV1	1
BP	GO:0033046	negative regulation of sister chromatid segregation	1/219	44/18493	0.408318	0.715066	0.712849	USP44	1
BP	GO:0033628	regulation of cell adhesion mediated by integrin	1/219	44/18493	0.408318	0.715066	0.712849	ACER2	1
BP	GO:0043303	mast cell degranulation	1/219	44/18493	0.408318	0.715066	0.712849	SNX4	1
BP	GO:0046850	regulation of bone remodeling	1/219	44/18493	0.408318	0.715066	0.712849	IL20RA	1
BP	GO:0048066	developmental pigmentation	1/219	44/18493	0.408318	0.715066	0.712849	BCL2	1
BP	GO:0061614	pri-miRNA transcription by RNA polymerase II	1/219	44/18493	0.408318	0.715066	0.712849	PPARG	1
BP	GO:0070316	regulation of G0 to G1 transition	1/219	44/18493	0.408318	0.715066	0.712849	APAF1	1
BP	GO:0071364	cellular response to epidermal growth factor stimulus	1/219	44/18493	0.408318	0.715066	0.712849	ERBB2	1
BP	GO:1903214	regulation of protein targeting to mitochondrion	1/219	44/18493	0.408318	0.715066	0.712849	PARL	1
BP	GO:0010811	positive regulation of cell-substrate adhesion	2/219	118/18493	0.408513	0.715066	0.712849	EMID1/RSU1	2
BP	GO:0002703	regulation of leukocyte mediated immunity	3/219	196/18493	0.410489	0.715066	0.712849	VAV1/IL7R/SNX4	3
BP	GO:0019218	regulation of steroid metabolic process	2/219	119/18493	0.412635	0.715066	0.712849	NFYB/ABCG1	2
BP	GO:0033209	tumor necrosis factor-mediated signaling pathway	2/219	119/18493	0.412635	0.715066	0.712849	CARD8/TNFRSF8	2
BP	GO:1903844	regulation of cellular response to transforming growth factor beta stimulus	2/219	119/18493	0.412635	0.715066	0.712849	PRDM16/CHST11	2
BP	GO:0007162	negative regulation of cell adhesion	4/219	276/18493	0.41347	0.715066	0.712849	ERBB2/ACER2/SEMA4D/DLG5	4
BP	GO:0002573	myeloid leukocyte differentiation	3/219	197/18493	0.413654	0.715066	0.712849	IRF4/PPARG/LRRK1	3
BP	GO:0002683	negative regulation of immune system process	6/219	437/18493	0.41525	0.715066	0.712849	IRF4/ERBB2/SAMSN1/IL7R/DLG5/PPARG	6
BP	GO:0001754	eye photoreceptor cell differentiation	1/219	45/18493	0.415342	0.715066	0.712849	THRB	1
BP	GO:0002063	chondrocyte development	1/219	45/18493	0.415342	0.715066	0.712849	CHST11	1
BP	GO:0002279	mast cell activation involved in immune response	1/219	45/18493	0.415342	0.715066	0.712849	SNX4	1
BP	GO:0002704	negative regulation of leukocyte mediated immunity	1/219	45/18493	0.415342	0.715066	0.712849	IL7R	1
BP	GO:0006904	vesicle docking involved in exocytosis	1/219	45/18493	0.415342	0.715066	0.712849	EXOC2	1
BP	GO:0010107	potassium ion import	1/219	45/18493	0.415342	0.715066	0.712849	KCNJ15	1
BP	GO:0014075	response to amine	1/219	45/18493	0.415342	0.715066	0.712849	PPP1R1B	1
BP	GO:0014911	positive regulation of smooth muscle cell migration	1/219	45/18493	0.415342	0.715066	0.712849	BCL2	1
BP	GO:0032527	protein exit from endoplasmic reticulum	1/219	45/18493	0.415342	0.715066	0.712849	HSP90B1	1
BP	GO:0032653	regulation of interleukin-10 production	1/219	45/18493	0.415342	0.715066	0.712849	IRF4	1
BP	GO:0032732	positive regulation of interleukin-1 production	1/219	45/18493	0.415342	0.715066	0.712849	CARD8	1
BP	GO:0034198	cellular response to amino acid starvation	1/219	45/18493	0.415342	0.715066	0.712849	MAP3K5	1
BP	GO:0044764	multi-organism cellular process	1/219	45/18493	0.415342	0.715066	0.712849	ALB	1
BP	GO:0048483	autonomic nervous system development	1/219	45/18493	0.415342	0.715066	0.712849	TP63	1
BP	GO:0048538	thymus development	1/219	45/18493	0.415342	0.715066	0.712849	BCL2	1
BP	GO:0048701	embryonic cranial skeleton morphogenesis	1/219	45/18493	0.415342	0.715066	0.712849	CHST11	1
BP	GO:0051985	negative regulation of chromosome segregation	1/219	45/18493	0.415342	0.715066	0.712849	USP44	1
BP	GO:0000184	nuclear-transcribed mRNA catabolic process, nonsense-mediated decay	2/219	120/18493	0.416742	0.715066	0.712849	RPS6/RPS28	2
BP	GO:0007173	epidermal growth factor receptor signaling pathway	2/219	120/18493	0.416742	0.715066	0.712849	GRB7/AFAP1L2	2
BP	GO:0043500	muscle adaptation	2/219	120/18493	0.416742	0.715066	0.712849	PDE9A/TCAP	2
BP	GO:0071621	granulocyte chemotaxis	2/219	120/18493	0.416742	0.715066	0.712849	VAV1/CAMK1D	2
BP	GO:0000086	G2/M transition of mitotic cell cycle	3/219	199/18493	0.419969	0.715066	0.712849	TOPBP1/CDK14/RAD51B	3
BP	GO:0097164	ammonium ion metabolic process	3/219	199/18493	0.419969	0.715066	0.712849	ACER2/TRH/SLC44A3	3
BP	GO:0008637	apoptotic mitochondrial changes	2/219	121/18493	0.420835	0.715066	0.712849	TP63/BCL2	2
BP	GO:0045667	regulation of osteoblast differentiation	2/219	121/18493	0.420835	0.715066	0.712849	TP63/SEMA4D	2
BP	GO:0099024	plasma membrane invagination	2/219	121/18493	0.420835	0.715066	0.712849	IGHV3-11/PPARG	2
BP	GO:0050768	negative regulation of neurogenesis	4/219	279/18493	0.421437	0.715066	0.712849	SEMA4D/NTN1/THRB/SEMA5B	4
BP	GO:0002448	mast cell mediated immunity	1/219	46/18493	0.422282	0.715066	0.712849	SNX4	1
BP	GO:0006984	ER-nucleus signaling pathway	1/219	46/18493	0.422282	0.715066	0.712849	HSP90B1	1
BP	GO:0008206	bile acid metabolic process	1/219	46/18493	0.422282	0.715066	0.712849	OSBPL3	1
BP	GO:0021517	ventral spinal cord development	1/219	46/18493	0.422282	0.715066	0.712849	OLIG3	1
BP	GO:0030857	negative regulation of epithelial cell differentiation	1/219	46/18493	0.422282	0.715066	0.712849	TP63	1
BP	GO:0031103	axon regeneration	1/219	46/18493	0.422282	0.715066	0.712849	BCL2	1
BP	GO:0031279	regulation of cyclase activity	1/219	46/18493	0.422282	0.715066	0.712849	GRM7	1
BP	GO:0032757	positive regulation of interleukin-8 production	1/219	46/18493	0.422282	0.715066	0.712849	AFAP1L2	1
BP	GO:0042398	cellular modified amino acid biosynthetic process	1/219	46/18493	0.422282	0.715066	0.712849	MTHFS	1
BP	GO:0044003	modification by symbiont of host morphology or physiology	1/219	46/18493	0.422282	0.715066	0.712849	ALB	1
BP	GO:0045023	G0 to G1 transition	1/219	46/18493	0.422282	0.715066	0.712849	APAF1	1
BP	GO:0045214	sarcomere organization	1/219	46/18493	0.422282	0.715066	0.712849	TCAP	1
BP	GO:0045824	negative regulation of innate immune response	1/219	46/18493	0.422282	0.715066	0.712849	PPARG	1
BP	GO:0060443	mammary gland morphogenesis	1/219	46/18493	0.422282	0.715066	0.712849	NTN1	1
BP	GO:1900744	regulation of p38MAPK cascade	1/219	46/18493	0.422282	0.715066	0.712849	MAP3K5	1
BP	GO:0045766	positive regulation of angiogenesis	3/219	200/18493	0.423117	0.715066	0.712849	MIR101-1/PRKCB/RHOJ	3
BP	GO:0006979	response to oxidative stress	6/219	441/18493	0.423683	0.715066	0.712849	TXNRD1/VNN1/MAP3K5/IPCEF1/BCL2/GSKIP	6
BP	GO:0031503	protein-containing complex localization	4/219	280/18493	0.424087	0.715066	0.712849	STXBP6/SYNJ2BP/ANKS1B/DHX38	4
BP	GO:0010595	positive regulation of endothelial cell migration	2/219	122/18493	0.424913	0.715066	0.712849	MIR101-1/RHOJ	2
BP	GO:0032368	regulation of lipid transport	2/219	122/18493	0.424913	0.715066	0.712849	PPARG/ABCG1	2
BP	GO:0051101	regulation of DNA binding	2/219	122/18493	0.424913	0.715066	0.712849	IRF4/PPARG	2
BP	GO:1903038	negative regulation of leukocyte cell-cell adhesion	2/219	122/18493	0.424913	0.715066	0.712849	ERBB2/DLG5	2
BP	GO:0043687	post-translational protein modification	5/219	361/18493	0.425559	0.715066	0.712849	SUMF1/HSP90B1/AFP/TF/ALB	5
BP	GO:0052547	regulation of peptidase activity	6/219	442/18493	0.425788	0.715066	0.712849	ACER2/APAF1/MAP3K5/TP63/CARD8/PPARG	6
BP	GO:0045930	negative regulation of mitotic cell cycle	4/219	281/18493	0.426734	0.715066	0.712849	RPS6/TOPBP1/USP44/BCL2	4
BP	GO:0006720	isoprenoid metabolic process	2/219	123/18493	0.428977	0.715066	0.712849	ALDH1A3/ABCA4	2
BP	GO:0050715	positive regulation of cytokine secretion	2/219	123/18493	0.428977	0.715066	0.712849	CLEC6A/CARD8	2
BP	GO:0051208	sequestering of calcium ion	2/219	123/18493	0.428977	0.715066	0.712849	HSP90B1/ITPR1	2
BP	GO:0090101	negative regulation of transmembrane receptor protein serine/threonine kinase signaling pathway	2/219	123/18493	0.428977	0.715066	0.712849	PRDM16/CHST11	2
BP	GO:0002067	glandular epithelial cell differentiation	1/219	47/18493	0.429141	0.715066	0.712849	TP63	1
BP	GO:0007528	neuromuscular junction development	1/219	47/18493	0.429141	0.715066	0.712849	ERBB2	1
BP	GO:0007595	lactation	1/219	47/18493	0.429141	0.715066	0.712849	OAS2	1
BP	GO:0022602	ovulation cycle process	1/219	47/18493	0.429141	0.715066	0.712849	AFP	1
BP	GO:0030850	prostate gland development	1/219	47/18493	0.429141	0.715066	0.712849	TP63	1
BP	GO:0032613	interleukin-10 production	1/219	47/18493	0.429141	0.715066	0.712849	IRF4	1
BP	GO:0043370	regulation of CD4-positive, alpha-beta T cell differentiation	1/219	47/18493	0.429141	0.715066	0.712849	IRF4	1
BP	GO:0046638	positive regulation of alpha-beta T cell differentiation	1/219	47/18493	0.429141	0.715066	0.712849	ZAP70	1
BP	GO:0050912	detection of chemical stimulus involved in sensory perception of taste	1/219	47/18493	0.429141	0.715066	0.712849	PKD1L3	1
BP	GO:0101023	vascular endothelial cell proliferation	1/219	47/18493	0.429141	0.715066	0.712849	PPARG	1
BP	GO:0150076	neuroinflammatory response	1/219	47/18493	0.429141	0.715066	0.712849	BACE2	1
BP	GO:1901185	negative regulation of ERBB signaling pathway	1/219	47/18493	0.429141	0.715066	0.712849	ERBB2	1
BP	GO:1901659	glycosyl compound biosynthetic process	1/219	47/18493	0.429141	0.715066	0.712849	UPP2	1
BP	GO:1905562	regulation of vascular endothelial cell proliferation	1/219	47/18493	0.429141	0.715066	0.712849	PPARG	1
BP	GO:1990928	response to amino acid starvation	1/219	47/18493	0.429141	0.715066	0.712849	MAP3K5	1
BP	GO:0090287	regulation of cellular response to growth factor stimulus	4/219	282/18493	0.429379	0.715066	0.712849	SFRP4/PRKCB/PRDM16/CHST11	4
BP	GO:0030073	insulin secretion	3/219	203/18493	0.432529	0.715066	0.712849	MYRIP/TRH/ITPR1	3
BP	GO:0043903	regulation of symbiosis, encompassing mutualism through parasitism	3/219	203/18493	0.432529	0.715066	0.712849	EXOC2/OAS3/BCL2	3
BP	GO:0050679	positive regulation of epithelial cell proliferation	3/219	203/18493	0.432529	0.715066	0.712849	MIR101-1/ERBB2/TP63	3
BP	GO:0090276	regulation of peptide hormone secretion	3/219	203/18493	0.432529	0.715066	0.712849	MYRIP/TRH/ITPR1	3
BP	GO:0001838	embryonic epithelial tube formation	2/219	124/18493	0.433025	0.715066	0.712849	SALL4/APAF1	2
BP	GO:0017157	regulation of exocytosis	3/219	204/18493	0.435654	0.715066	0.712849	STXBP6/PRKCB/SNX4	3
BP	GO:0032869	cellular response to insulin stimulus	3/219	204/18493	0.435654	0.715066	0.712849	DENND4C/PRKCB/PPARG	3
BP	GO:0032886	regulation of microtubule-based process	3/219	204/18493	0.435654	0.715066	0.712849	MAP6D1/ERBB2/MAPRE2	3
BP	GO:0006120	mitochondrial electron transport, NADH to ubiquinone	1/219	48/18493	0.435918	0.715066	0.712849	NDUFA7	1
BP	GO:0008542	visual learning	1/219	48/18493	0.435918	0.715066	0.712849	PPP1R1B	1
BP	GO:0010712	regulation of collagen metabolic process	1/219	48/18493	0.435918	0.715066	0.712849	PPARG	1
BP	GO:0010972	negative regulation of G2/M transition of mitotic cell cycle	1/219	48/18493	0.435918	0.715066	0.712849	TOPBP1	1
BP	GO:0021695	cerebellar cortex development	1/219	48/18493	0.435918	0.715066	0.712849	NEUROD2	1
BP	GO:0032784	regulation of DNA-templated transcription, elongation	1/219	48/18493	0.435918	0.715066	0.712849	CDK12	1
BP	GO:0045933	positive regulation of muscle contraction	1/219	48/18493	0.435918	0.715066	0.712849	ADRA1B	1
BP	GO:0050702	interleukin-1 beta secretion	1/219	48/18493	0.435918	0.715066	0.712849	CARD8	1
BP	GO:0051445	regulation of meiotic cell cycle	1/219	48/18493	0.435918	0.715066	0.712849	DAZL	1
BP	GO:0051972	regulation of telomerase activity	1/219	48/18493	0.435918	0.715066	0.712849	PPARG	1
BP	GO:0060711	labyrinthine layer development	1/219	48/18493	0.435918	0.715066	0.712849	VASH1	1
BP	GO:0061383	trabecula morphogenesis	1/219	48/18493	0.435918	0.715066	0.712849	SEMA4D	1
BP	GO:0070534	protein K63-linked ubiquitination	1/219	48/18493	0.435918	0.715066	0.712849	UBE2E2	1
BP	GO:0070849	response to epidermal growth factor	1/219	48/18493	0.435918	0.715066	0.712849	ERBB2	1
BP	GO:1903587	regulation of blood vessel endothelial cell proliferation involved in sprouting angiogenesis	1/219	48/18493	0.435918	0.715066	0.712849	MIR101-1	1
BP	GO:1903793	positive regulation of anion transport	1/219	48/18493	0.435918	0.715066	0.712849	TRH	1
BP	GO:1904707	positive regulation of vascular smooth muscle cell proliferation	1/219	48/18493	0.435918	0.715066	0.712849	MAP3K5	1
BP	GO:2000772	regulation of cellular senescence	1/219	48/18493	0.435918	0.715066	0.712849	VASH1	1
BP	GO:0018022	peptidyl-lysine methylation	2/219	125/18493	0.437058	0.715623	0.713404	IRF4/PRDM16	2
BP	GO:0030183	B cell differentiation	2/219	125/18493	0.437058	0.715623	0.713404	IKZF3/BCL2	2
BP	GO:0046834	lipid phosphorylation	2/219	125/18493	0.437058	0.715623	0.713404	ERBB2/VAV1	2
BP	GO:0006650	glycerophospholipid metabolic process	5/219	367/18493	0.439506	0.719192	0.716962	PGAP3/ERBB2/VAV1/SLC44A3/CDS2	5
BP	GO:0006119	oxidative phosphorylation	2/219	126/18493	0.441076	0.7212	0.718964	NDUFA7/COX10	2
BP	GO:0035303	regulation of dephosphorylation	3/219	206/18493	0.441885	0.7212	0.718964	HSP90B1/SEMA4D/PPP1R1B	3
BP	GO:0003044	regulation of systemic arterial blood pressure mediated by a chemical signal	1/219	49/18493	0.442616	0.7212	0.718964	ADRA1B	1
BP	GO:0006998	nuclear envelope organization	1/219	49/18493	0.442616	0.7212	0.718964	PRKCB	1
BP	GO:0034656	nucleobase-containing small molecule catabolic process	1/219	49/18493	0.442616	0.7212	0.718964	UPP2	1
BP	GO:0046456	icosanoid biosynthetic process	1/219	49/18493	0.442616	0.7212	0.718964	ALOX5	1
BP	GO:0050704	regulation of interleukin-1 secretion	1/219	49/18493	0.442616	0.7212	0.718964	CARD8	1
BP	GO:0071241	cellular response to inorganic substance	3/219	207/18493	0.44499	0.724491	0.722244	TF/CPNE4/NEUROD2	3
BP	GO:0030522	intracellular receptor signaling pathway	4/219	288/18493	0.445176	0.724491	0.722244	TP63/THRB/TCF21/PPARG	4
BP	GO:0016197	endosomal transport	3/219	208/18493	0.448089	0.724501	0.722255	RAB6B/DCLK1/SNX4	3
BP	GO:0060348	bone development	3/219	208/18493	0.448089	0.724501	0.722255	SFRP4/SEMA4D/LRRK1	3
BP	GO:2000027	regulation of animal organ morphogenesis	3/219	208/18493	0.448089	0.724501	0.722255	AHI1/THRB/BCL2	3
BP	GO:0031346	positive regulation of cell projection organization	5/219	371/18493	0.448763	0.724501	0.722255	MIEN1/CAMK1D/SEMA4D/NTN1/DLG5	5
BP	GO:0034248	regulation of cellular amide metabolic process	6/219	453/18493	0.448871	0.724501	0.722255	EIF2B5/MIR101-1/GRB7/ORMDL3/ERBB2/DAZL	6
BP	GO:0002576	platelet degranulation	2/219	128/18493	0.449063	0.724501	0.722255	TF/ALB	2
BP	GO:0045598	regulation of fat cell differentiation	2/219	128/18493	0.449063	0.724501	0.722255	PRDM16/PPARG	2
BP	GO:0060359	response to ammonium ion	2/219	128/18493	0.449063	0.724501	0.722255	HOMER1/PPP1R1B	2
BP	GO:0001913	T cell mediated cytotoxicity	1/219	50/18493	0.449234	0.724501	0.722255	IL7R	1
BP	GO:0010171	body morphogenesis	1/219	50/18493	0.449234	0.724501	0.722255	CRISPLD2	1
BP	GO:0033059	cellular pigmentation	1/219	50/18493	0.449234	0.724501	0.722255	BCL2	1
BP	GO:0045668	negative regulation of osteoblast differentiation	1/219	50/18493	0.449234	0.724501	0.722255	SEMA4D	1
BP	GO:0050885	neuromuscular process controlling balance	1/219	50/18493	0.449234	0.724501	0.722255	ALDH1A3	1
BP	GO:1903307	positive regulation of regulated secretory pathway	1/219	50/18493	0.449234	0.724501	0.722255	SNX4	1
BP	GO:2001238	positive regulation of extrinsic apoptotic signaling pathway	1/219	50/18493	0.449234	0.724501	0.722255	WWOX	1
BP	GO:0030258	lipid modification	4/219	291/18493	0.453025	0.729225	0.726964	ERBB2/VAV1/PPARG/ABCG1	4
BP	GO:0007224	smoothened signaling pathway	2/219	129/18493	0.453033	0.729225	0.726964	SCUBE1/DLG5	2
BP	GO:0010324	membrane invagination	2/219	129/18493	0.453033	0.729225	0.726964	IGHV3-11/PPARG	2
BP	GO:1903532	positive regulation of secretion by cell	5/219	373/18493	0.453377	0.729225	0.726964	MYRIP/CLEC6A/CARD8/TRH/SNX4	5
BP	GO:0050920	regulation of chemotaxis	3/219	210/18493	0.454266	0.729225	0.726964	CAMK1D/SEMA4D/SEMA5B	3
BP	GO:0030900	forebrain development	5/219	374/18493	0.45568	0.729225	0.726964	EIF2B5/ALDH1A3/HSD3B2/APAF1/DCLK1	5
BP	GO:0002886	regulation of myeloid leukocyte mediated immunity	1/219	51/18493	0.455774	0.729225	0.726964	SNX4	1
BP	GO:0006213	pyrimidine nucleoside metabolic process	1/219	51/18493	0.455774	0.729225	0.726964	UPP2	1
BP	GO:0006576	cellular biogenic amine metabolic process	1/219	51/18493	0.455774	0.729225	0.726964	TRH	1
BP	GO:0009620	response to fungus	1/219	51/18493	0.455774	0.729225	0.726964	CLEC6A	1
BP	GO:0030071	regulation of mitotic metaphase/anaphase transition	1/219	51/18493	0.455774	0.729225	0.726964	USP44	1
BP	GO:0045620	negative regulation of lymphocyte differentiation	1/219	51/18493	0.455774	0.729225	0.726964	ERBB2	1
BP	GO:2000107	negative regulation of leukocyte apoptotic process	1/219	51/18493	0.455774	0.729225	0.726964	IL7R	1
BP	GO:1901796	regulation of signal transduction by p53 class mediator	2/219	130/18493	0.456987	0.729225	0.726964	TP63/BCL2	2
BP	GO:0002526	acute inflammatory response	3/219	211/18493	0.457344	0.729225	0.726964	IGHV3-11/VNN1/PPARG	3
BP	GO:1901988	negative regulation of cell cycle phase transition	3/219	211/18493	0.457344	0.729225	0.726964	TOPBP1/USP44/BCL2	3
BP	GO:1901990	regulation of mitotic cell cycle phase transition	5/219	375/18493	0.457981	0.729225	0.726964	TOPBP1/RAD51B/UBE2E2/USP44/BCL2	5
BP	GO:0008544	epidermis development	6/219	458/18493	0.459303	0.729225	0.726964	KLK12/USH2A/SFRP4/TP63/PRKCH/BCL2	6
BP	GO:0010959	regulation of metal ion transport	5/219	376/18493	0.460279	0.729225	0.726964	CNKSR3/HOMER1/STAC2/TF/BCL2	5
BP	GO:0071804	cellular potassium ion transport	3/219	212/18493	0.460414	0.729225	0.726964	KCNJ15/NALCN/KCNH8	3
BP	GO:0071805	potassium ion transmembrane transport	3/219	212/18493	0.460414	0.729225	0.726964	KCNJ15/NALCN/KCNH8	3
BP	GO:0002224	toll-like receptor signaling pathway	2/219	131/18493	0.460924	0.729225	0.726964	HSP90B1/IRF4	2
BP	GO:0002705	positive regulation of leukocyte mediated immunity	2/219	131/18493	0.460924	0.729225	0.726964	VAV1/SNX4	2
BP	GO:0007006	mitochondrial membrane organization	2/219	131/18493	0.460924	0.729225	0.726964	TP63/BCL2	2
BP	GO:0000186	activation of MAPKK activity	1/219	52/18493	0.462237	0.729225	0.726964	MAP3K5	1
BP	GO:0021515	cell differentiation in spinal cord	1/219	52/18493	0.462237	0.729225	0.726964	OLIG3	1
BP	GO:0032964	collagen biosynthetic process	1/219	52/18493	0.462237	0.729225	0.726964	PPARG	1
BP	GO:0038066	p38MAPK cascade	1/219	52/18493	0.462237	0.729225	0.726964	MAP3K5	1
BP	GO:0045839	negative regulation of mitotic nuclear division	1/219	52/18493	0.462237	0.729225	0.726964	USP44	1
BP	GO:0048641	regulation of skeletal muscle tissue development	1/219	52/18493	0.462237	0.729225	0.726964	BCL2	1
BP	GO:0051055	negative regulation of lipid biosynthetic process	1/219	52/18493	0.462237	0.729225	0.726964	ORMDL3	1
BP	GO:0070897	transcription preinitiation complex assembly	1/219	52/18493	0.462237	0.729225	0.726964	MED6	1
BP	GO:0071320	cellular response to cAMP	1/219	52/18493	0.462237	0.729225	0.726964	AQP8	1
BP	GO:0097366	response to bronchodilator	1/219	52/18493	0.462237	0.729225	0.726964	PPP1R1B	1
BP	GO:2000649	regulation of sodium ion transmembrane transporter activity	1/219	52/18493	0.462237	0.729225	0.726964	CNKSR3	1
BP	GO:0008037	cell recognition	3/219	213/18493	0.463477	0.729225	0.726964	ADAM20/ZPBP2/IGHV3-11	3
BP	GO:0034249	negative regulation of cellular amide metabolic process	3/219	213/18493	0.463477	0.729225	0.726964	MIR101-1/GRB7/ORMDL3	3
BP	GO:0050671	positive regulation of lymphocyte proliferation	2/219	132/18493	0.464845	0.729225	0.726964	ZAP70/BCL2	2
BP	GO:0001649	osteoblast differentiation	3/219	214/18493	0.466533	0.729225	0.726964	WWOX/TP63/SEMA4D	3
BP	GO:0007131	reciprocal meiotic recombination	1/219	53/18493	0.468623	0.729225	0.726964	RAD51B	1
BP	GO:0007632	visual behavior	1/219	53/18493	0.468623	0.729225	0.726964	PPP1R1B	1
BP	GO:0010332	response to gamma radiation	1/219	53/18493	0.468623	0.729225	0.726964	BCL2	1
BP	GO:0010665	regulation of cardiac muscle cell apoptotic process	1/219	53/18493	0.468623	0.729225	0.726964	MAP3K5	1
BP	GO:0032663	regulation of interleukin-2 production	1/219	53/18493	0.468623	0.729225	0.726964	IRF4	1
BP	GO:0035176	social behavior	1/219	53/18493	0.468623	0.729225	0.726964	ATXN1	1
BP	GO:0035825	homologous recombination	1/219	53/18493	0.468623	0.729225	0.726964	RAD51B	1
BP	GO:0043113	receptor clustering	1/219	53/18493	0.468623	0.729225	0.726964	SYNJ2BP	1
BP	GO:0043954	cellular component maintenance	1/219	53/18493	0.468623	0.729225	0.726964	HOMER1	1
BP	GO:0045071	negative regulation of viral genome replication	1/219	53/18493	0.468623	0.729225	0.726964	OAS3	1
BP	GO:0045661	regulation of myoblast differentiation	1/219	53/18493	0.468623	0.729225	0.726964	MAP3K5	1
BP	GO:0045747	positive regulation of Notch signaling pathway	1/219	53/18493	0.468623	0.729225	0.726964	TP63	1
BP	GO:0046579	positive regulation of Ras protein signal transduction	1/219	53/18493	0.468623	0.729225	0.726964	MAPRE2	1
BP	GO:0051058	negative regulation of small GTPase mediated signal transduction	1/219	53/18493	0.468623	0.729225	0.726964	CGNL1	1
BP	GO:0051703	intraspecies interaction between organisms	1/219	53/18493	0.468623	0.729225	0.726964	ATXN1	1
BP	GO:0070265	necrotic cell death	1/219	53/18493	0.468623	0.729225	0.726964	MAP3K5	1
BP	GO:0070830	bicellular tight junction assembly	1/219	53/18493	0.468623	0.729225	0.726964	PRKCH	1
BP	GO:1902099	regulation of metaphase/anaphase transition of cell cycle	1/219	53/18493	0.468623	0.729225	0.726964	USP44	1
BP	GO:1902808	positive regulation of cell cycle G1/S phase transition	1/219	53/18493	0.468623	0.729225	0.726964	UBE2E2	1
BP	GO:0032946	positive regulation of mononuclear cell proliferation	2/219	133/18493	0.468748	0.729225	0.726964	ZAP70/BCL2	2
BP	GO:0034620	cellular response to unfolded protein	2/219	133/18493	0.468748	0.729225	0.726964	HSP90B1/SRPRB	2
BP	GO:0090090	negative regulation of canonical Wnt signaling pathway	2/219	133/18493	0.468748	0.729225	0.726964	SFRP4/KREMEN1	2
BP	GO:0001503	ossification	5/219	380/18493	0.469443	0.729673	0.727411	WWOX/TP63/SEMA4D/KREMEN1/BCL2	5
BP	GO:0006814	sodium ion transport	3/219	215/18493	0.469581	0.729673	0.727411	NALCN/SCN10A/CNKSR3	3
BP	GO:0000075	cell cycle checkpoint	3/219	216/18493	0.472621	0.732053	0.729783	RPS6/TOPBP1/USP44	3
BP	GO:0007584	response to nutrient	3/219	216/18493	0.472621	0.732053	0.729783	HSP90B1/APAF1/PPARG	3
BP	GO:0097530	granulocyte migration	2/219	134/18493	0.472635	0.732053	0.729783	VAV1/CAMK1D	2
BP	GO:0006584	catecholamine metabolic process	1/219	54/18493	0.474934	0.732053	0.729783	PNMT	1
BP	GO:0007091	metaphase/anaphase transition of mitotic cell cycle	1/219	54/18493	0.474934	0.732053	0.729783	USP44	1
BP	GO:0009712	catechol-containing compound metabolic process	1/219	54/18493	0.474934	0.732053	0.729783	PNMT	1
BP	GO:0031295	T cell costimulation	1/219	54/18493	0.474934	0.732053	0.729783	VAV1	1
BP	GO:0046148	pigment biosynthetic process	1/219	54/18493	0.474934	0.732053	0.729783	COX10	1
BP	GO:0046513	ceramide biosynthetic process	1/219	54/18493	0.474934	0.732053	0.729783	ORMDL3	1
BP	GO:0051438	regulation of ubiquitin-protein transferase activity	1/219	54/18493	0.474934	0.732053	0.729783	USP44	1
BP	GO:0060113	inner ear receptor cell differentiation	1/219	54/18493	0.474934	0.732053	0.729783	USH2A	1
BP	GO:0061005	cell differentiation involved in kidney development	1/219	54/18493	0.474934	0.732053	0.729783	TCF21	1
BP	GO:0061098	positive regulation of protein tyrosine kinase activity	1/219	54/18493	0.474934	0.732053	0.729783	AFAP1L2	1
BP	GO:0120192	tight junction assembly	1/219	54/18493	0.474934	0.732053	0.729783	PRKCH	1
BP	GO:0045444	fat cell differentiation	3/219	217/18493	0.475654	0.732405	0.730134	OSBPL11/PRDM16/PPARG	3
BP	GO:0002433	immune response-regulating cell surface receptor signaling pathway involved in phagocytosis	2/219	135/18493	0.476505	0.732405	0.730134	VAV1/IGHV3-11	2
BP	GO:0008584	male gonad development	2/219	135/18493	0.476505	0.732405	0.730134	TCF21/BCL2	2
BP	GO:0038096	Fc-gamma receptor signaling pathway involved in phagocytosis	2/219	135/18493	0.476505	0.732405	0.730134	VAV1/IGHV3-11	2
BP	GO:0006457	protein folding	3/219	218/18493	0.478678	0.732405	0.730134	DNAJC19/HSP90B1/GNB4	3
BP	GO:0044839	cell cycle G2/M phase transition	3/219	218/18493	0.478678	0.732405	0.730134	TOPBP1/CDK14/RAD51B	3
BP	GO:0072331	signal transduction by p53 class mediator	3/219	218/18493	0.478678	0.732405	0.730134	WWOX/TP63/BCL2	3
BP	GO:0014065	phosphatidylinositol 3-kinase signaling	2/219	136/18493	0.480358	0.732405	0.730134	ERBB2/SEMA4D	2
BP	GO:0046546	development of primary male sexual characteristics	2/219	136/18493	0.480358	0.732405	0.730134	TCF21/BCL2	2
BP	GO:0048813	dendrite morphogenesis	2/219	136/18493	0.480358	0.732405	0.730134	SEMA4D/DCLK1	2
BP	GO:1904064	positive regulation of cation transmembrane transport	2/219	136/18493	0.480358	0.732405	0.730134	CNKSR3/STAC2	2
BP	GO:0001912	positive regulation of leukocyte mediated cytotoxicity	1/219	55/18493	0.48117	0.732405	0.730134	VAV1	1
BP	GO:0002043	blood vessel endothelial cell proliferation involved in sprouting angiogenesis	1/219	55/18493	0.48117	0.732405	0.730134	MIR101-1	1
BP	GO:0010662	regulation of striated muscle cell apoptotic process	1/219	55/18493	0.48117	0.732405	0.730134	MAP3K5	1
BP	GO:0031102	neuron projection regeneration	1/219	55/18493	0.48117	0.732405	0.730134	BCL2	1
BP	GO:0031294	lymphocyte costimulation	1/219	55/18493	0.48117	0.732405	0.730134	VAV1	1
BP	GO:0032781	positive regulation of ATPase activity	1/219	55/18493	0.48117	0.732405	0.730134	DNAJC19	1
BP	GO:0032922	circadian regulation of gene expression	1/219	55/18493	0.48117	0.732405	0.730134	BHLHE40	1
BP	GO:0070498	interleukin-1-mediated signaling pathway	1/219	55/18493	0.48117	0.732405	0.730134	PELI2	1
BP	GO:0071398	cellular response to fatty acid	1/219	55/18493	0.48117	0.732405	0.730134	PPARG	1
BP	GO:1900408	negative regulation of cellular response to oxidative stress	1/219	55/18493	0.48117	0.732405	0.730134	VNN1	1
BP	GO:1903202	negative regulation of oxidative stress-induced cell death	1/219	55/18493	0.48117	0.732405	0.730134	VNN1	1
BP	GO:0070588	calcium ion transmembrane transport	4/219	302/18493	0.481485	0.732469	0.730198	NALCN/STAC2/ITPR1/PKD1L3	4
BP	GO:0046683	response to organophosphorus	2/219	137/18493	0.484193	0.736133	0.733851	HSP90B1/AQP8	2
BP	GO:0019722	calcium-mediated signaling	3/219	220/18493	0.484703	0.736133	0.733851	ZAP70/ITPR1/NEUROD2	3
BP	GO:0010948	negative regulation of cell cycle process	4/219	304/18493	0.486599	0.736133	0.733851	APAF1/TOPBP1/USP44/BCL2	4
BP	GO:0006383	transcription by RNA polymerase III	1/219	56/18493	0.487333	0.736133	0.733851	ERBB2	1
BP	GO:0019229	regulation of vasoconstriction	1/219	56/18493	0.487333	0.736133	0.733851	ADRA1B	1
BP	GO:0031663	lipopolysaccharide-mediated signaling pathway	1/219	56/18493	0.487333	0.736133	0.733851	CARD8	1
BP	GO:0044784	metaphase/anaphase transition of cell cycle	1/219	56/18493	0.487333	0.736133	0.733851	USP44	1
BP	GO:0048016	inositol phosphate-mediated signaling	1/219	56/18493	0.487333	0.736133	0.733851	ITPR1	1
BP	GO:0050701	interleukin-1 secretion	1/219	56/18493	0.487333	0.736133	0.733851	CARD8	1
BP	GO:0086065	cell communication involved in cardiac conduction	1/219	56/18493	0.487333	0.736133	0.733851	SCN10A	1
BP	GO:0090342	regulation of cell aging	1/219	56/18493	0.487333	0.736133	0.733851	VASH1	1
BP	GO:0099601	regulation of neurotransmitter receptor activity	1/219	56/18493	0.487333	0.736133	0.733851	HOMER1	1
BP	GO:0035304	regulation of protein dephosphorylation	2/219	138/18493	0.488011	0.736133	0.733851	HSP90B1/PPP1R1B	2
BP	GO:0038094	Fc-gamma receptor signaling pathway	2/219	138/18493	0.488011	0.736133	0.733851	VAV1/IGHV3-11	2
BP	GO:0045834	positive regulation of lipid metabolic process	2/219	138/18493	0.488011	0.736133	0.733851	PPARG/ABCG1	2
BP	GO:0046879	hormone secretion	4/219	306/18493	0.491693	0.738451	0.736161	MYRIP/TRH/ITPR1/SNX4	4
BP	GO:0070665	positive regulation of leukocyte proliferation	2/219	139/18493	0.491811	0.738451	0.736161	ZAP70/BCL2	2
BP	GO:0010965	regulation of mitotic sister chromatid separation	1/219	57/18493	0.493422	0.738451	0.736161	USP44	1
BP	GO:0030837	negative regulation of actin filament polymerization	1/219	57/18493	0.493422	0.738451	0.736161	KANK3	1
BP	GO:0032515	negative regulation of phosphoprotein phosphatase activity	1/219	57/18493	0.493422	0.738451	0.736161	PPP1R1B	1
BP	GO:0033344	cholesterol efflux	1/219	57/18493	0.493422	0.738451	0.736161	ABCG1	1
BP	GO:0042093	T-helper cell differentiation	1/219	57/18493	0.493422	0.738451	0.736161	IRF4	1
BP	GO:0045576	mast cell activation	1/219	57/18493	0.493422	0.738451	0.736161	SNX4	1
BP	GO:0046626	regulation of insulin receptor signaling pathway	1/219	57/18493	0.493422	0.738451	0.736161	PRKCB	1
BP	GO:0065002	intracellular protein transmembrane transport	1/219	57/18493	0.493422	0.738451	0.736161	DNAJC19	1
BP	GO:0070228	regulation of lymphocyte apoptotic process	1/219	57/18493	0.493422	0.738451	0.736161	IL7R	1
BP	GO:0120193	tight junction organization	1/219	57/18493	0.493422	0.738451	0.736161	PRKCH	1
BP	GO:1902883	negative regulation of response to oxidative stress	1/219	57/18493	0.493422	0.738451	0.736161	VNN1	1
BP	GO:2000514	regulation of CD4-positive, alpha-beta T cell activation	1/219	57/18493	0.493422	0.738451	0.736161	IRF4	1
BP	GO:0009743	response to carbohydrate	3/219	223/18493	0.493677	0.738451	0.736161	EIF2B5/TRH/PRKCB	3
BP	GO:0009141	nucleoside triphosphate metabolic process	4/219	307/18493	0.494232	0.738869	0.736578	AK7/NDUFA7/SMPDL3A/COX10	4
BP	GO:0002431	Fc receptor mediated stimulatory signaling pathway	2/219	140/18493	0.495594	0.740079	0.737784	VAV1/IGHV3-11	2
BP	GO:1903900	regulation of viral life cycle	2/219	140/18493	0.495594	0.740079	0.737784	OAS3/BCL2	2
BP	GO:0045089	positive regulation of innate immune response	4/219	309/18493	0.499295	0.741693	0.739393	HSP90B1/IRF4/VAV1/CLEC6A	4
BP	GO:0030879	mammary gland development	2/219	141/18493	0.499358	0.741693	0.739393	OAS2/NTN1	2
BP	GO:0042542	response to hydrogen peroxide	2/219	141/18493	0.499358	0.741693	0.739393	MAP3K5/BCL2	2
BP	GO:0001836	release of cytochrome c from mitochondria	1/219	58/18493	0.49944	0.741693	0.739393	BCL2	1
BP	GO:0001947	heart looping	1/219	58/18493	0.49944	0.741693	0.739393	AHI1	1
BP	GO:0014888	striated muscle adaptation	1/219	58/18493	0.49944	0.741693	0.739393	TCAP	1
BP	GO:0030520	intracellular estrogen receptor signaling pathway	1/219	58/18493	0.49944	0.741693	0.739393	TP63	1
BP	GO:0042267	natural killer cell mediated cytotoxicity	1/219	58/18493	0.49944	0.741693	0.739393	VAV1	1
BP	GO:1903779	regulation of cardiac conduction	1/219	58/18493	0.49944	0.741693	0.739393	ITPR1	1
BP	GO:2000378	negative regulation of reactive oxygen species metabolic process	1/219	58/18493	0.49944	0.741693	0.739393	BCL2	1
BP	GO:0009100	glycoprotein metabolic process	5/219	394/18493	0.501119	0.743774	0.741468	ALG1L2/ACER2/BCL2/BACE2/CHST11	5
BP	GO:0016485	protein processing	4/219	310/18493	0.501818	0.744133	0.741826	IGHV3-11/CARD8/METAP2/BACE2	4
BP	GO:0030518	intracellular steroid hormone receptor signaling pathway	2/219	142/18493	0.503105	0.744133	0.741826	TP63/TCF21	2
BP	GO:0062013	positive regulation of small molecule metabolic process	2/219	142/18493	0.503105	0.744133	0.741826	PPARG/ABCG1	2
BP	GO:0106106	cold-induced thermogenesis	2/219	142/18493	0.503105	0.744133	0.741826	IRF4/PRDM16	2
BP	GO:0120161	regulation of cold-induced thermogenesis	2/219	142/18493	0.503105	0.744133	0.741826	IRF4/PRDM16	2
BP	GO:0002294	CD4-positive, alpha-beta T cell differentiation involved in immune response	1/219	59/18493	0.505386	0.744133	0.741826	IRF4	1
BP	GO:0006687	glycosphingolipid metabolic process	1/219	59/18493	0.505386	0.744133	0.741826	SUMF1	1
BP	GO:0010803	regulation of tumor necrosis factor-mediated signaling pathway	1/219	59/18493	0.505386	0.744133	0.741826	CARD8	1
BP	GO:0032370	positive regulation of lipid transport	1/219	59/18493	0.505386	0.744133	0.741826	ABCG1	1
BP	GO:0033013	tetrapyrrole metabolic process	1/219	59/18493	0.505386	0.744133	0.741826	COX10	1
BP	GO:0042490	mechanoreceptor differentiation	1/219	59/18493	0.505386	0.744133	0.741826	USH2A	1
BP	GO:0046173	polyol biosynthetic process	1/219	59/18493	0.505386	0.744133	0.741826	ACER2	1
BP	GO:0046847	filopodium assembly	1/219	59/18493	0.505386	0.744133	0.741826	MIEN1	1
BP	GO:0072678	T cell migration	1/219	59/18493	0.505386	0.744133	0.741826	ZAP70	1
BP	GO:0046777	protein autophosphorylation	3/219	227/18493	0.505522	0.744133	0.741826	ERBB2/CDK12/ZAP70	3
BP	GO:0031667	response to nutrient levels	6/219	481/18493	0.506589	0.745246	0.742935	HSP90B1/APAF1/MAP3K5/ALB/BCL2/PPARG	6
BP	GO:0051668	localization within membrane	2/219	143/18493	0.506834	0.745246	0.742935	SYNJ2BP/ANKS1B	2
BP	GO:0051607	defense response to virus	3/219	228/18493	0.508461	0.74682	0.744505	OAS2/OAS3/BCL2	3
BP	GO:1904018	positive regulation of vasculature development	3/219	228/18493	0.508461	0.74682	0.744505	MIR101-1/PRKCB/RHOJ	3
BP	GO:0007338	single fertilization	2/219	144/18493	0.510544	0.746844	0.744528	ADAM20/ZPBP2	2
BP	GO:0050871	positive regulation of B cell activation	2/219	144/18493	0.510544	0.746844	0.744528	IGHV3-11/BCL2	2
BP	GO:0002287	alpha-beta T cell activation involved in immune response	1/219	60/18493	0.511262	0.746844	0.744528	IRF4	1
BP	GO:0002293	alpha-beta T cell differentiation involved in immune response	1/219	60/18493	0.511262	0.746844	0.744528	IRF4	1
BP	GO:0010830	regulation of myotube differentiation	1/219	60/18493	0.511262	0.746844	0.744528	BCL2	1
BP	GO:0030166	proteoglycan biosynthetic process	1/219	60/18493	0.511262	0.746844	0.744528	CHST11	1
BP	GO:0051057	positive regulation of small GTPase mediated signal transduction	1/219	60/18493	0.511262	0.746844	0.744528	MAPRE2	1
BP	GO:0051306	mitotic sister chromatid separation	1/219	60/18493	0.511262	0.746844	0.744528	USP44	1
BP	GO:0051784	negative regulation of nuclear division	1/219	60/18493	0.511262	0.746844	0.744528	USP44	1
BP	GO:1902750	negative regulation of cell cycle G2/M phase transition	1/219	60/18493	0.511262	0.746844	0.744528	TOPBP1	1
BP	GO:0009408	response to heat	2/219	145/18493	0.514237	0.750128	0.747802	EIF2B5/SLC52A3	2
BP	GO:0043312	neutrophil degranulation	6/219	485/18493	0.51467	0.750128	0.747802	ORMDL3/APAF1/VNN1/CD33/ALOX5/CRISPLD2	6
BP	GO:0009914	hormone transport	4/219	316/18493	0.51684	0.750128	0.747802	MYRIP/TRH/ITPR1/SNX4	4
BP	GO:0006826	iron ion transport	1/219	61/18493	0.517069	0.750128	0.747802	TF	1
BP	GO:0031640	killing of cells of other organism	1/219	61/18493	0.517069	0.750128	0.747802	ALB	1
BP	GO:0035082	axoneme assembly	1/219	61/18493	0.517069	0.750128	0.747802	RSPH1	1
BP	GO:0042733	embryonic digit morphogenesis	1/219	61/18493	0.517069	0.750128	0.747802	CHST11	1
BP	GO:0044364	disruption of cells of other organism	1/219	61/18493	0.517069	0.750128	0.747802	ALB	1
BP	GO:0045669	positive regulation of osteoblast differentiation	1/219	61/18493	0.517069	0.750128	0.747802	TP63	1
BP	GO:0046635	positive regulation of alpha-beta T cell activation	1/219	61/18493	0.517069	0.750128	0.747802	ZAP70	1
BP	GO:1900076	regulation of cellular response to insulin stimulus	1/219	61/18493	0.517069	0.750128	0.747802	PRKCB	1
BP	GO:0097305	response to alcohol	3/219	231/18493	0.517224	0.750128	0.747802	HSD3B2/TRH/PPARG	3
BP	GO:0002706	regulation of lymphocyte mediated immunity	2/219	146/18493	0.517911	0.750128	0.747802	VAV1/IL7R	2
BP	GO:0007286	spermatid development	2/219	146/18493	0.517911	0.750128	0.747802	ZPBP2/RSPH1	2
BP	GO:0006417	regulation of translation	5/219	402/18493	0.518896	0.750128	0.747802	EIF2B5/MIR101-1/GRB7/ERBB2/DAZL	5
BP	GO:0043062	extracellular structure organization	5/219	402/18493	0.518896	0.750128	0.747802	SCUBE1/COL9A2/ALB/CRISPLD2/ABCG1	5
BP	GO:0051222	positive regulation of protein transport	5/219	402/18493	0.518896	0.750128	0.747802	ERBB2/MYRIP/CLEC6A/CARD8/TRH	5
BP	GO:0002283	neutrophil activation involved in immune response	6/219	488/18493	0.520698	0.750128	0.747802	ORMDL3/APAF1/VNN1/CD33/ALOX5/CRISPLD2	6
BP	GO:0010770	positive regulation of cell morphogenesis involved in differentiation	2/219	147/18493	0.521566	0.750128	0.747802	SEMA4D/NTN1	2
BP	GO:0001824	blastocyst development	1/219	62/18493	0.522807	0.750128	0.747802	SALL4	1
BP	GO:0002228	natural killer cell mediated immunity	1/219	62/18493	0.522807	0.750128	0.747802	VAV1	1
BP	GO:0006027	glycosaminoglycan catabolic process	1/219	62/18493	0.522807	0.750128	0.747802	STAB2	1
BP	GO:0006879	cellular iron ion homeostasis	1/219	62/18493	0.522807	0.750128	0.747802	TF	1
BP	GO:0006940	regulation of smooth muscle contraction	1/219	62/18493	0.522807	0.750128	0.747802	ADRA1B	1
BP	GO:0019748	secondary metabolic process	1/219	62/18493	0.522807	0.750128	0.747802	BCL2	1
BP	GO:0032623	interleukin-2 production	1/219	62/18493	0.522807	0.750128	0.747802	IRF4	1
BP	GO:0036498	IRE1-mediated unfolded protein response	1/219	62/18493	0.522807	0.750128	0.747802	SRPRB	1
BP	GO:0045685	regulation of glial cell differentiation	1/219	62/18493	0.522807	0.750128	0.747802	PPARG	1
BP	GO:0048645	animal organ formation	1/219	62/18493	0.522807	0.750128	0.747802	TP63	1
BP	GO:1902305	regulation of sodium ion transmembrane transport	1/219	62/18493	0.522807	0.750128	0.747802	CNKSR3	1
BP	GO:1905818	regulation of chromosome separation	1/219	62/18493	0.522807	0.750128	0.747802	USP44	1
BP	GO:0002758	innate immune response-activating signal transduction	3/219	233/18493	0.52302	0.750128	0.747802	HSP90B1/IRF4/CLEC6A	3
BP	GO:0042593	glucose homeostasis	3/219	233/18493	0.52302	0.750128	0.747802	RPS6/ADRA1B/PPARG	3
BP	GO:0046488	phosphatidylinositol metabolic process	3/219	233/18493	0.52302	0.750128	0.747802	PGAP3/ERBB2/VAV1	3
BP	GO:0051047	positive regulation of secretion	5/219	404/18493	0.5233	0.750128	0.747802	MYRIP/CLEC6A/CARD8/TRH/SNX4	5
BP	GO:0071214	cellular response to abiotic stimulus	4/219	319/18493	0.524273	0.750721	0.748393	TNFRSF8/METAP2/PKD1L3/NEUROD2	4
BP	GO:0104004	cellular response to environmental stimulus	4/219	319/18493	0.524273	0.750721	0.748393	TNFRSF8/METAP2/PKD1L3/NEUROD2	4
BP	GO:0034767	positive regulation of ion transmembrane transport	2/219	148/18493	0.525203	0.751251	0.748921	CNKSR3/STAC2	2
BP	GO:1903305	regulation of regulated secretory pathway	2/219	148/18493	0.525203	0.751251	0.748921	PRKCB/SNX4	2
BP	GO:0030099	myeloid cell differentiation	5/219	405/18493	0.525495	0.751267	0.748938	IRF4/RPS6/PRKCB/PPARG/LRRK1	5
BP	GO:0033500	carbohydrate homeostasis	3/219	234/18493	0.525903	0.75145	0.74912	RPS6/ADRA1B/PPARG	3
BP	GO:0006360	transcription by RNA polymerase I	1/219	63/18493	0.528477	0.752414	0.750081	ERBB2	1
BP	GO:0042255	ribosome assembly	1/219	63/18493	0.528477	0.752414	0.750081	RPS28	1
BP	GO:0050891	multicellular organismal water homeostasis	1/219	63/18493	0.528477	0.752414	0.750081	TP63	1
BP	GO:0008015	blood circulation	6/219	492/18493	0.52869	0.752414	0.750081	SCN10A/THRB/ADRA1B/ITPR1/TCAP/PPARG	6
BP	GO:0071356	cellular response to tumor necrosis factor	3/219	235/18493	0.528777	0.752414	0.750081	MAP3K5/CARD8/TNFRSF8	3
BP	GO:0090092	regulation of transmembrane receptor protein serine/threonine kinase signaling pathway	3/219	235/18493	0.528777	0.752414	0.750081	SFRP4/PRDM16/CHST11	3
BP	GO:0002673	regulation of acute inflammatory response	2/219	149/18493	0.528822	0.752414	0.750081	IGHV3-11/PPARG	2
BP	GO:0060402	calcium ion transport into cytosol	2/219	149/18493	0.528822	0.752414	0.750081	ITPR1/BCL2	2
BP	GO:0048705	skeletal system morphogenesis	3/219	236/18493	0.531641	0.753896	0.751559	WWOX/SFRP4/CHST11	3
BP	GO:0009123	nucleoside monophosphate metabolic process	4/219	322/18493	0.531652	0.753896	0.751559	AK7/NDUFA7/UPP2/COX10	4
BP	GO:0050852	T cell receptor signaling pathway	2/219	150/18493	0.532421	0.753896	0.751559	EIF2B5/ZAP70	2
BP	GO:1990845	adaptive thermogenesis	2/219	150/18493	0.532421	0.753896	0.751559	IRF4/PRDM16	2
BP	GO:0003143	embryonic heart tube morphogenesis	1/219	64/18493	0.53408	0.753896	0.751559	AHI1	1
BP	GO:0009247	glycolipid biosynthetic process	1/219	64/18493	0.53408	0.753896	0.751559	PGAP3	1
BP	GO:0010257	NADH dehydrogenase complex assembly	1/219	64/18493	0.53408	0.753896	0.751559	NDUFA7	1
BP	GO:0031343	positive regulation of cell killing	1/219	64/18493	0.53408	0.753896	0.751559	VAV1	1
BP	GO:0032651	regulation of interleukin-1 beta production	1/219	64/18493	0.53408	0.753896	0.751559	CARD8	1
BP	GO:0032981	mitochondrial respiratory chain complex I assembly	1/219	64/18493	0.53408	0.753896	0.751559	NDUFA7	1
BP	GO:0050710	negative regulation of cytokine secretion	1/219	64/18493	0.53408	0.753896	0.751559	CARD8	1
BP	GO:0051785	positive regulation of nuclear division	1/219	64/18493	0.53408	0.753896	0.751559	DAZL	1
BP	GO:0061371	determination of heart left/right asymmetry	1/219	64/18493	0.53408	0.753896	0.751559	AHI1	1
BP	GO:0072577	endothelial cell apoptotic process	1/219	64/18493	0.53408	0.753896	0.751559	MAP3K5	1
BP	GO:1901880	negative regulation of protein depolymerization	1/219	64/18493	0.53408	0.753896	0.751559	MAP6D1	1
BP	GO:0035967	cellular response to topologically incorrect protein	2/219	151/18493	0.536003	0.755814	0.753471	HSP90B1/SRPRB	2
BP	GO:0051017	actin filament bundle assembly	2/219	151/18493	0.536003	0.755814	0.753471	HSP90B1/ARHGAP28	2
BP	GO:0006813	potassium ion transport	3/219	238/18493	0.537341	0.756535	0.75419	KCNJ15/NALCN/KCNH8	3
BP	GO:0032412	regulation of ion transmembrane transporter activity	3/219	238/18493	0.537341	0.756535	0.75419	CNKSR3/HOMER1/STAC2	3
BP	GO:0048515	spermatid differentiation	2/219	152/18493	0.539565	0.756535	0.75419	ZPBP2/RSPH1	2
BP	GO:0002223	stimulatory C-type lectin receptor signaling pathway	1/219	65/18493	0.539617	0.756535	0.75419	CLEC6A	1
BP	GO:0007585	respiratory gaseous exchange	1/219	65/18493	0.539617	0.756535	0.75419	CHST11	1
BP	GO:0032418	lysosome localization	1/219	65/18493	0.539617	0.756535	0.75419	SNX4	1
BP	GO:0033627	cell adhesion mediated by integrin	1/219	65/18493	0.539617	0.756535	0.75419	ACER2	1
BP	GO:0034121	regulation of toll-like receptor signaling pathway	1/219	65/18493	0.539617	0.756535	0.75419	IRF4	1
BP	GO:0035308	negative regulation of protein dephosphorylation	1/219	65/18493	0.539617	0.756535	0.75419	PPP1R1B	1
BP	GO:0051926	negative regulation of calcium ion transport	1/219	65/18493	0.539617	0.756535	0.75419	BCL2	1
BP	GO:2001259	positive regulation of cation channel activity	1/219	65/18493	0.539617	0.756535	0.75419	STAC2	1
BP	GO:0051924	regulation of calcium ion transport	3/219	239/18493	0.540176	0.75669	0.754344	HOMER1/STAC2/BCL2	3
BP	GO:0042119	neutrophil activation	6/219	498/18493	0.540577	0.75669	0.754344	ORMDL3/APAF1/VNN1/CD33/ALOX5/CRISPLD2	6
BP	GO:1901987	regulation of cell cycle phase transition	5/219	412/18493	0.540738	0.75669	0.754344	TOPBP1/RAD51B/UBE2E2/USP44/BCL2	5
BP	GO:0002446	neutrophil mediated immunity	6/219	499/18493	0.542545	0.75669	0.754344	ORMDL3/APAF1/VNN1/CD33/ALOX5/CRISPLD2	6
BP	GO:0010389	regulation of G2/M transition of mitotic cell cycle	2/219	153/18493	0.543108	0.75669	0.754344	TOPBP1/RAD51B	2
BP	GO:0016573	histone acetylation	2/219	153/18493	0.543108	0.75669	0.754344	IRF4/YEATS2	2
BP	GO:0003013	circulatory system process	6/219	500/18493	0.54451	0.75669	0.754344	SCN10A/THRB/ADRA1B/ITPR1/TCAP/PPARG	6
BP	GO:0002292	T cell differentiation involved in immune response	1/219	66/18493	0.545088	0.75669	0.754344	IRF4	1
BP	GO:0002709	regulation of T cell mediated immunity	1/219	66/18493	0.545088	0.75669	0.754344	IL7R	1
BP	GO:0006026	aminoglycan catabolic process	1/219	66/18493	0.545088	0.75669	0.754344	STAB2	1
BP	GO:0010812	negative regulation of cell-substrate adhesion	1/219	66/18493	0.545088	0.75669	0.754344	ACER2	1
BP	GO:0015909	long-chain fatty acid transport	1/219	66/18493	0.545088	0.75669	0.754344	PPARG	1
BP	GO:0032677	regulation of interleukin-8 production	1/219	66/18493	0.545088	0.75669	0.754344	AFAP1L2	1
BP	GO:0043967	histone H4 acetylation	1/219	66/18493	0.545088	0.75669	0.754344	IRF4	1
BP	GO:0048278	vesicle docking	1/219	66/18493	0.545088	0.75669	0.754344	EXOC2	1
BP	GO:0071806	protein transmembrane transport	1/219	66/18493	0.545088	0.75669	0.754344	DNAJC19	1
BP	GO:1903391	regulation of adherens junction organization	1/219	66/18493	0.545088	0.75669	0.754344	MAPRE2	1
BP	GO:2000243	positive regulation of reproductive process	1/219	66/18493	0.545088	0.75669	0.754344	DAZL	1
BP	GO:2000736	regulation of stem cell differentiation	1/219	66/18493	0.545088	0.75669	0.754344	CDK12	1
BP	GO:0046474	glycerophospholipid biosynthetic process	3/219	241/18493	0.545816	0.75731	0.754962	PGAP3/SLC44A3/CDS2	3
BP	GO:0051260	protein homooligomerization	4/219	328/18493	0.546239	0.757504	0.755155	SCUBE1/ALDH1A3/APAF1/TP63	4
BP	GO:0032102	negative regulation of response to external stimulus	4/219	329/18493	0.548647	0.760261	0.757903	CARD8/SEMA4D/SEMA5B/PPARG	4
BP	GO:0061572	actin filament bundle organization	2/219	155/18493	0.550139	0.760261	0.757903	HSP90B1/ARHGAP28	2
BP	GO:0030032	lamellipodium assembly	1/219	67/18493	0.550494	0.760261	0.757903	PARVB	1
BP	GO:0030104	water homeostasis	1/219	67/18493	0.550494	0.760261	0.757903	TP63	1
BP	GO:0030239	myofibril assembly	1/219	67/18493	0.550494	0.760261	0.757903	TCAP	1
BP	GO:0045454	cell redox homeostasis	1/219	67/18493	0.550494	0.760261	0.757903	TXNRD1	1
BP	GO:0048663	neuron fate commitment	1/219	67/18493	0.550494	0.760261	0.757903	OLIG3	1
BP	GO:0050909	sensory perception of taste	1/219	67/18493	0.550494	0.760261	0.757903	PKD1L3	1
BP	GO:2001236	regulation of extrinsic apoptotic signaling pathway	2/219	156/18493	0.553625	0.763315	0.760949	WWOX/BCL2	2
BP	GO:0030072	peptide hormone secretion	3/219	244/18493	0.554202	0.763315	0.760949	MYRIP/TRH/ITPR1	3
BP	GO:0072659	protein localization to plasma membrane	3/219	244/18493	0.554202	0.763315	0.760949	STAC2/DENND4C/PRKCH	3
BP	GO:0002220	innate immune response activating cell surface receptor signaling pathway	1/219	68/18493	0.555837	0.763315	0.760949	CLEC6A	1
BP	GO:0033047	regulation of mitotic sister chromatid segregation	1/219	68/18493	0.555837	0.763315	0.760949	USP44	1
BP	GO:0042698	ovulation cycle	1/219	68/18493	0.555837	0.763315	0.760949	AFP	1
BP	GO:0051187	cofactor catabolic process	1/219	68/18493	0.555837	0.763315	0.760949	MTHFS	1
BP	GO:0051453	regulation of intracellular pH	1/219	68/18493	0.555837	0.763315	0.760949	BCL2	1
BP	GO:0051705	multi-organism behavior	1/219	68/18493	0.555837	0.763315	0.760949	ATXN1	1
BP	GO:0051881	regulation of mitochondrial membrane potential	1/219	68/18493	0.555837	0.763315	0.760949	BCL2	1
BP	GO:0060998	regulation of dendritic spine development	1/219	68/18493	0.555837	0.763315	0.760949	DLG5	1
BP	GO:0002819	regulation of adaptive immune response	2/219	157/18493	0.557093	0.763477	0.761109	SAMSN1/IL7R	2
BP	GO:0030203	glycosaminoglycan metabolic process	2/219	157/18493	0.557093	0.763477	0.761109	STAB2/CHST11	2
BP	GO:0045931	positive regulation of mitotic cell cycle	2/219	157/18493	0.557093	0.763477	0.761109	RAD51B/UBE2E2	2
BP	GO:0046661	male sex differentiation	2/219	157/18493	0.557093	0.763477	0.761109	TCF21/BCL2	2
BP	GO:0018393	internal peptidyl-lysine acetylation	2/219	158/18493	0.560542	0.765081	0.762709	IRF4/YEATS2	2
BP	GO:0030833	regulation of actin filament polymerization	2/219	158/18493	0.560542	0.765081	0.762709	KANK3/ARHGAP28	2
BP	GO:0048638	regulation of developmental growth	4/219	334/18493	0.56059	0.765081	0.762709	SEMA4D/NTN1/SEMA5B/BCL2	4
BP	GO:0002088	lens development in camera-type eye	1/219	69/18493	0.561116	0.765081	0.762709	LIM2	1
BP	GO:0040014	regulation of multicellular organism growth	1/219	69/18493	0.561116	0.765081	0.762709	BCL2	1
BP	GO:0055008	cardiac muscle tissue morphogenesis	1/219	69/18493	0.561116	0.765081	0.762709	TCAP	1
BP	GO:0060395	SMAD protein signal transduction	1/219	69/18493	0.561116	0.765081	0.762709	AFP	1
BP	GO:0071300	cellular response to retinoic acid	1/219	69/18493	0.561116	0.765081	0.762709	PPARG	1
BP	GO:1900006	positive regulation of dendrite development	1/219	69/18493	0.561116	0.765081	0.762709	DLG5	1
BP	GO:1903524	positive regulation of blood circulation	1/219	69/18493	0.561116	0.765081	0.762709	ADRA1B	1
BP	GO:0001819	positive regulation of cytokine production	5/219	422/18493	0.562116	0.766054	0.763679	IRF4/CLEC6A/CARD8/TNFRSF8/AFAP1L2	5
BP	GO:0007611	learning or memory	3/219	247/18493	0.562495	0.766181	0.763806	ATXN1/PPP1R1B/NEUROD2	3
BP	GO:0099173	postsynapse organization	2/219	159/18493	0.563971	0.767512	0.765132	ABHD17C/HOMER1	2
BP	GO:0006352	DNA-templated transcription, initiation	3/219	248/18493	0.565238	0.767512	0.765132	MED6/THRB/PPARG	3
BP	GO:0021537	telencephalon development	3/219	248/18493	0.565238	0.767512	0.765132	EIF2B5/ALDH1A3/HSD3B2	3
BP	GO:0048872	homeostasis of number of cells	3/219	248/18493	0.565238	0.767512	0.765132	RPS6/IL7R/BCL2	3
BP	GO:0014068	positive regulation of phosphatidylinositol 3-kinase signaling	1/219	70/18493	0.566333	0.767512	0.765132	SEMA4D	1
BP	GO:0030521	androgen receptor signaling pathway	1/219	70/18493	0.566333	0.767512	0.765132	TCF21	1
BP	GO:0032272	negative regulation of protein polymerization	1/219	70/18493	0.566333	0.767512	0.765132	KANK3	1
BP	GO:0048662	negative regulation of smooth muscle cell proliferation	1/219	70/18493	0.566333	0.767512	0.765132	PPARG	1
BP	GO:0048678	response to axon injury	1/219	70/18493	0.566333	0.767512	0.765132	BCL2	1
BP	GO:1904427	positive regulation of calcium ion transmembrane transport	1/219	70/18493	0.566333	0.767512	0.765132	STAC2	1
BP	GO:0090288	negative regulation of cellular response to growth factor stimulus	2/219	160/18493	0.567381	0.768544	0.766161	PRDM16/CHST11	2
BP	GO:0051321	meiotic cell cycle	3/219	249/18493	0.567972	0.768955	0.766571	DAZL/RSPH1/RAD51B	3
BP	GO:0021915	neural tube development	2/219	161/18493	0.570773	0.771768	0.769375	SALL4/APAF1	2
BP	GO:0060401	cytosolic calcium ion transport	2/219	161/18493	0.570773	0.771768	0.769375	ITPR1/BCL2	2
BP	GO:0043242	negative regulation of protein complex disassembly	1/219	71/18493	0.571488	0.771768	0.769375	MAP6D1	1
BP	GO:0051155	positive regulation of striated muscle cell differentiation	1/219	71/18493	0.571488	0.771768	0.769375	BCL2	1
BP	GO:0061180	mammary gland epithelium development	1/219	71/18493	0.571488	0.771768	0.769375	NTN1	1
BP	GO:0031349	positive regulation of defense response	5/219	427/18493	0.572618	0.772904	0.770508	HSP90B1/IRF4/VAV1/CLEC6A/SNX4	5
BP	GO:0051302	regulation of cell division	2/219	162/18493	0.574145	0.774186	0.771785	TP63/PRDM15	2
BP	GO:2001257	regulation of cation channel activity	2/219	162/18493	0.574145	0.774186	0.771785	HOMER1/STAC2	2
BP	GO:0007178	transmembrane receptor protein serine/threonine kinase signaling pathway	4/219	340/18493	0.574694	0.774538	0.772136	SFRP4/AFP/PRDM16/CHST11	4
BP	GO:0002218	activation of innate immune response	3/219	252/18493	0.576108	0.774747	0.772344	HSP90B1/IRF4/CLEC6A	3
BP	GO:0090257	regulation of muscle system process	3/219	252/18493	0.576108	0.774747	0.772344	SCN10A/PDE9A/ADRA1B	3
BP	GO:0001707	mesoderm formation	1/219	72/18493	0.576582	0.774747	0.772344	TXNRD1	1
BP	GO:0003281	ventricular septum development	1/219	72/18493	0.576582	0.774747	0.772344	SALL4	1
BP	GO:0019226	transmission of nerve impulse	1/219	72/18493	0.576582	0.774747	0.772344	SCN10A	1
BP	GO:0030641	regulation of cellular pH	1/219	72/18493	0.576582	0.774747	0.772344	BCL2	1
BP	GO:0003002	regionalization	4/219	341/18493	0.577021	0.774947	0.772544	TP63/AHI1/TCAP/BHLHE40	4
BP	GO:0006475	internal protein amino acid acetylation	2/219	163/18493	0.577497	0.775199	0.772795	IRF4/YEATS2	2
BP	GO:0006909	phagocytosis	4/219	342/18493	0.57934	0.776453	0.774046	VAV1/IGHV3-11/CAMK1D/PPARG	4
[truncated: 1,486 more rows]

## Sheet: OCE_Denisova_0.3, KEGG
ID	Description	GeneRatio	BgRatio	pvalue	p.adjust	qvalue	geneID	Count
hsa04066	HIF-1 signaling pathway	6/102	109/8016	0.00257704	0.320941	0.320856	3459/6194/2064/7018/5579/596	6
hsa04724	Glutamatergic synapse	6/102	114/8016	0.00322554	0.320941	0.320856	9456/59345/5579/3708/9229/2917	6
hsa05017	Spinocerebellar ataxia	5/102	98/8016	0.00806864	0.477741	0.477615	55102/4217/5579/6310/3708	5
hsa04510	Focal adhesion	7/102	199/8016	0.0132549	0.477741	0.477615	29780/2064/7409/1298/256076/5579/596	7
hsa01524	Platinum drug resistance	4/102	73/8016	0.0137571	0.477741	0.477615	2064/317/4217/596	4
hsa04918	Thyroid hormone synthesis	4/102	74/8016	0.0144043	0.477741	0.477615	7184/5579/213/3708	4
hsa01521	EGFR tyrosine kinase inhibitor resistance	4/102	79/8016	0.017929	0.509695	0.50956	6194/2064/5579/596	4
hsa04714	Thermogenesis	7/102	231/8016	0.0275581	0.680982	0.680802	4701/6194/4217/63976/1352/5468/51241	7
hsa05014	Amyotrophic lateral sclerosis (ALS)	3/102	57/8016	0.0356754	0.680982	0.680802	317/4217/596	3
hsa04925	Aldosterone synthesis and secretion	4/102	98/8016	0.0359591	0.680982	0.680802	3284/57118/5579/3708	4
hsa05016	Huntington disease	7/102	264/8016	0.0507777	0.680982	0.680802	4701/317/55102/4217/1770/3708/5468	7
hsa04725	Cholinergic synapse	4/102	112/8016	0.0541485	0.680982	0.680802	59345/5579/3708/596	4
hsa04726	Serotonergic synapse	4/102	115/8016	0.0585911	0.680982	0.680802	59345/240/5579/3708	4
hsa04215	Apoptosis - multiple species	2/102	32/8016	0.0621227	0.680982	0.680802	317/596	2
hsa04071	Sphingolipid signaling pathway	4/102	119/8016	0.0648096	0.680982	0.680802	340485/4217/5579/596	4
hsa05164	Influenza A	5/102	170/8016	0.0652752	0.680982	0.680802	3459/4939/317/5579/4940	5
hsa04971	Gastric acid secretion	3/102	75/8016	0.0700495	0.680982	0.680802	3772/5579/3708	3
hsa00350	Tyrosine metabolism	2/102	36/8016	0.0763926	0.680982	0.680802	220/5409	2
hsa04621	NOD-like receptor signaling pathway	5/102	181/8016	0.0805623	0.680982	0.680802	4939/22900/3708/4940/596	5
hsa04151	PI3K-Akt signaling pathway	8/102	354/8016	0.0809809	0.680982	0.680802	7184/6194/2064/3575/59345/1298/256076/596	8
hsa05340	Primary immunodeficiency	2/102	38/8016	0.0838802	0.680982	0.680802	3575/7535	2
hsa04650	Natural killer cell mediated cytotoxicity	4/102	131/8016	0.0854411	0.680982	0.680802	3459/7409/7535/5579	4
hsa04270	Vascular smooth muscle contraction	4/102	132/8016	0.0872906	0.680982	0.680802	5579/5583/147/3708	4
hsa04728	Dopaminergic synapse	4/102	132/8016	0.0872906	0.680982	0.680802	59345/5579/3708/84152	4
hsa04210	Apoptosis	4/102	136/8016	0.094882	0.680982	0.680802	317/4217/3708/596	4
hsa03440	Homologous recombination	2/102	41/8016	0.0955072	0.680982	0.680802	11073/5890	2
hsa05162	Measles	4/102	138/8016	0.0987919	0.680982	0.680802	4939/317/4940/596	4
hsa04020	Calcium signaling pathway	5/102	193/8016	0.099241	0.680982	0.680802	2064/57118/5579/147/3708	5
hsa04727	GABAergic synapse	3/102	89/8016	0.104039	0.680982	0.680802	59345/6540/5579	3
hsa04970	Salivary secretion	3/102	90/8016	0.10668	0.680982	0.680802	5579/147/3708	3
hsa05032	Morphine addiction	3/102	91/8016	0.109347	0.680982	0.680802	27115/59345/5579	3
hsa02010	ABC transporters	2/102	45/8016	0.111669	0.680982	0.680802	24/9619	2
hsa05205	Proteoglycans in cancer	5/102	204/8016	0.118121	0.680982	0.680802	6194/2064/7409/5579/3708	5
hsa04723	Retrograde endocannabinoid signaling	4/102	148/8016	0.119438	0.680982	0.680802	4701/59345/5579/3708	4
hsa04713	Circadian entrainment	3/102	97/8016	0.12588	0.680982	0.680802	59345/5579/3708	3
hsa05215	Prostate cancer	3/102	97/8016	0.12588	0.680982	0.680802	7184/2064/596	3
hsa04070	Phosphatidylinositol signaling system	3/102	99/8016	0.131582	0.680982	0.680802	5579/3708/8760	3
hsa04750	Inflammatory mediator regulation of TRP channels	3/102	100/8016	0.134467	0.680982	0.680802	5579/5583/3708	3
hsa05132	Salmonella infection	5/102	214/8016	0.13666	0.680982	0.680802	7184/55770/9267/57381/596	5
hsa04913	Ovarian steroidogenesis	2/102	51/8016	0.1371	0.680982	0.680802	3284/240	2
hsa04064	NF-kappa B signaling pathway	3/102	102/8016	0.140303	0.680982	0.680802	7535/5579/596	3
hsa04630	JAK-STAT signaling pathway	4/102	162/8016	0.151174	0.70218	0.701994	3459/3575/53832/596	4
hsa04928	Parathyroid hormone synthesis, secretion and action	3/102	106/8016	0.152225	0.70218	0.701994	5579/3708/596	3
hsa04659	Th17 cell differentiation	3/102	107/8016	0.155256	0.70218	0.701994	3459/3662/7535	3
hsa05145	Toxoplasmosis	3/102	112/8016	0.170686	0.725638	0.725446	3459/240/596	3
hsa05010	Alzheimer disease	4/102	171/8016	0.173115	0.725638	0.725446	4701/317/3708/25825	4
hsa04730	Long-term depression	2/102	60/8016	0.177258	0.725638	0.725446	5579/3708	2
hsa00730	Thiamine metabolism	1/102	16/8016	0.185428	0.725638	0.725446	122481	1
hsa04929	GnRH secretion	2/102	64/8016	0.195656	0.725638	0.725446	5579/3708	2
hsa00360	Phenylalanine metabolism	1/102	17/8016	0.195814	0.725638	0.725446	220	1
hsa00450	Selenocompound metabolism	1/102	17/8016	0.195814	0.725638	0.725446	7296	1
hsa05152	Tuberculosis	4/102	180/8016	0.196094	0.725638	0.725446	3459/4801/317/596	4
hsa04927	Cortisol synthesis and secretion	2/102	65/8016	0.200294	0.725638	0.725446	3284/3708	2
hsa05223	Non-small cell lung cancer	2/102	66/8016	0.204945	0.725638	0.725446	2064/5579	2
hsa04720	Long-term potentiation	2/102	67/8016	0.209608	0.725638	0.725446	5579/3708	2
hsa04664	Fc epsilon RI signaling pathway	2/102	68/8016	0.214283	0.725638	0.725446	7409/240	2
hsa00770	Pantothenate and CoA biosynthesis	1/102	19/8016	0.216194	0.725638	0.725446	8876	1
hsa05031	Amphetamine addiction	2/102	69/8016	0.218968	0.725638	0.725446	5579/84152	2
hsa00532	Glycosaminoglycan biosynthesis - chondroitin sulfate / dermatan sulfate	1/102	20/8016	0.226191	0.725638	0.725446	50515	1
hsa00670	One carbon pool by folate	1/102	20/8016	0.226191	0.725638	0.725446	10588	1
hsa00230	Purine metabolism	3/102	130/8016	0.22937	0.725638	0.725446	122481/5152/27115	3
hsa04115	p53 signaling pathway	2/102	72/8016	0.233072	0.725638	0.725446	317/596	2
hsa05214	Glioma	2/102	75/8016	0.247233	0.725638	0.725446	57118/5579	2
hsa05169	Epstein-Barr virus infection	4/102	201/8016	0.252919	0.725638	0.725446	4939/317/4940/596	4
hsa04140	Autophagy - animal	3/102	137/8016	0.253165	0.725638	0.725446	55102/3708/596	3
hsa04371	Apelin signaling pathway	3/102	137/8016	0.253165	0.725638	0.725446	6194/59345/3708	3
hsa00340	Histidine metabolism	1/102	23/8016	0.255431	0.725638	0.725446	220	1
hsa03060	Protein export	1/102	23/8016	0.255431	0.725638	0.725446	58477	1
hsa04915	Estrogen signaling pathway	3/102	138/8016	0.256596	0.725638	0.725446	7184/3708/596	3
hsa05140	Leishmaniasis	2/102	77/8016	0.256692	0.725638	0.725446	3459/5579	2
hsa05418	Fluid shear stress and atherosclerosis	3/102	139/8016	0.260033	0.725638	0.725446	7184/4217/596	3
hsa04977	Vitamin digestion and absorption	1/102	24/8016	0.264933	0.725638	0.725446	113278	1
hsa04662	B cell receptor signaling pathway	2/102	82/8016	0.28036	0.725638	0.725446	7409/5579	2
hsa05170	Human immunodeficiency virus 1 infection	4/102	212/8016	0.283992	0.725638	0.725446	59345/5579/3708/596	4
hsa05168	Herpes simplex virus 1 infection	8/102	491/8016	0.286514	0.725638	0.725446	163071/3459/4939/8893/317/4940/596/125893	8
hsa04012	ErbB signaling pathway	2/102	85/8016	0.294544	0.725638	0.725446	2064/5579	2
hsa03010	Ribosome	3/102	153/8016	0.308664	0.725638	0.725446	6194/6234/51121	3
hsa04921	Oxytocin signaling pathway	3/102	153/8016	0.308664	0.725638	0.725446	57118/5579/3708	3
hsa04512	ECM-receptor interaction	2/102	88/8016	0.308691	0.725638	0.725446	1298/256076	2
hsa04540	Gap junction	2/102	88/8016	0.308691	0.725638	0.725446	5579/3708	2
hsa05235	PD-L1 expression and PD-1 checkpoint pathway in cancer	2/102	89/8016	0.313395	0.725638	0.725446	3459/7535	2
hsa05160	Hepatitis C	3/102	155/8016	0.31566	0.725638	0.725446	4939/317/4940	3
hsa04658	Th1 and Th2 cell differentiation	2/102	92/8016	0.327467	0.725638	0.725446	3459/7535	2
hsa05222	Small cell lung cancer	2/102	92/8016	0.327467	0.725638	0.725446	317/596	2
hsa00410	beta-Alanine metabolism	1/102	31/8016	0.328165	0.725638	0.725446	220	1
hsa04710	Circadian rhythm	1/102	31/8016	0.328165	0.725638	0.725446	8553	1
hsa04666	Fc gamma R-mediated phagocytosis	2/102	93/8016	0.332142	0.725638	0.725446	7409/5579	2
hsa04912	GnRH signaling pathway	2/102	93/8016	0.332142	0.725638	0.725446	5579/3708	2
hsa04136	Autophagy - other	1/102	32/8016	0.336747	0.725638	0.725446	55102	1
hsa05161	Hepatitis B	3/102	162/8016	0.340161	0.725638	0.725446	317/5579/596	3
hsa04974	Protein digestion and absorption	2/102	95/8016	0.341465	0.725638	0.725446	1298/256076	2
hsa04014	Ras signaling pathway	4/102	232/8016	0.341747	0.725638	0.725446	55770/59345/7535/5579	4
hsa04141	Protein processing in endoplasmic reticulum	3/102	166/8016	0.354149	0.725638	0.725446	7184/4217/596	3
hsa01522	Endocrine resistance	2/102	98/8016	0.355374	0.725638	0.725446	2064/596	2
hsa05231	Choline metabolism in cancer	2/102	98/8016	0.355374	0.725638	0.725446	126969/5579	2
hsa05206	MicroRNAs in cancer	5/102	310/8016	0.359979	0.725638	0.725446	406893/2064/8626/5579/596	5
hsa04640	Hematopoietic cell lineage	2/102	99/8016	0.359988	0.725638	0.725446	3575/945	2
hsa04933	AGE-RAGE signaling pathway in diabetic complications	2/102	100/8016	0.364591	0.725638	0.725446	5579/596	2
hsa04530	Tight junction	3/102	169/8016	0.364619	0.725638	0.725446	2064/84952/4217	3
hsa04972	Pancreatic secretion	2/102	102/8016	0.373759	0.725638	0.725446	5579/3708	2
hsa04960	Aldosterone-regulated sodium reabsorption	1/102	37/8016	0.378055	0.725638	0.725446	5579	1
hsa05143	African trypanosomiasis	1/102	37/8016	0.378055	0.725638	0.725446	5579	1
hsa05216	Thyroid cancer	1/102	37/8016	0.378055	0.725638	0.725446	5468	1
hsa04625	C-type lectin receptor signaling pathway	2/102	104/8016	0.382874	0.725638	0.725446	93978/3708	2
hsa04660	T cell receptor signaling pathway	2/102	104/8016	0.382874	0.725638	0.725446	7409/7535	2
hsa04216	Ferroptosis	1/102	40/8016	0.401606	0.753959	0.75376	7018	1
hsa04360	Axon guidance	3/102	181/8016	0.406188	0.754097	0.753898	10507/9423/54437	3
hsa05219	Bladder cancer	1/102	41/8016	0.409259	0.754097	0.753898	2064	1
hsa00860	Porphyrin and chlorophyll metabolism	1/102	42/8016	0.416814	0.757559	0.757358	1352	1
hsa04670	Leukocyte transendothelial migration	2/102	112/8016	0.418751	0.757559	0.757358	7409/5579	2
hsa05167	Kaposi sarcoma-associated herpesvirus infection	3/102	186/8016	0.423296	0.758485	0.758284	3459/59345/3708	3
hsa04062	Chemokine signaling pathway	3/102	189/8016	0.433484	0.758485	0.758284	7409/59345/5579	3
hsa04080	Neuroactive ligand-receptor interaction	5/102	340/8016	0.436358	0.758485	0.758284	134864/7200/7068/147/2917	5
hsa04722	Neurotrophin signaling pathway	2/102	119/8016	0.449277	0.758485	0.758284	4217/596	2
hsa04919	Thyroid hormone signaling pathway	2/102	119/8016	0.449277	0.758485	0.758284	5579/7068	2
hsa04935	Growth hormone synthesis, secretion and action	2/102	119/8016	0.449277	0.758485	0.758284	5579/3708	2
hsa00600	Sphingolipid metabolism	1/102	47/8016	0.45318	0.758485	0.758284	340485	1
hsa04973	Carbohydrate digestion and absorption	1/102	47/8016	0.45318	0.758485	0.758284	5579	1
hsa05135	Yersinia infection	2/102	120/8016	0.453566	0.758485	0.758284	7409/7535	2
hsa05030	Cocaine addiction	1/102	49/8016	0.46709	0.766737	0.766534	84152	1
hsa00330	Arginine and proline metabolism	1/102	50/8016	0.473913	0.766737	0.766534	112849	1
hsa04340	Hedgehog signaling pathway	1/102	50/8016	0.473913	0.766737	0.766534	596	1
hsa04979	Cholesterol metabolism	1/102	50/8016	0.473913	0.766737	0.766534	10948	1
hsa04380	Osteoclast differentiation	2/102	128/8016	0.487185	0.779158	0.778952	3459/5468	2
hsa04330	Notch signaling pathway	1/102	53/8016	0.493866	0.779158	0.778952	6310	1
hsa04961	Endocrine and other factor-regulated calcium reabsorption	1/102	53/8016	0.493866	0.779158	0.778952	5579	1
hsa04068	FoxO signaling pathway	2/102	131/8016	0.499463	0.779158	0.778952	9456/3575	2
hsa00190	Oxidative phosphorylation	2/102	133/8016	0.507545	0.779158	0.778952	4701/1352	2
hsa04060	Cytokine-cytokine receptor interaction	4/102	294/8016	0.518196	0.779158	0.778952	3459/3575/53832/943	4
hsa00240	Pyrimidine metabolism	1/102	57/8016	0.51931	0.779158	0.778952	151531	1
hsa05134	Legionellosis	1/102	57/8016	0.51931	0.779158	0.778952	317	1
hsa04120	Ubiquitin mediated proteolysis	2/102	136/8016	0.51951	0.779158	0.778952	7325/7328	2
hsa04978	Mineral absorption	1/102	58/8016	0.52547	0.779158	0.778952	7018	1
hsa05213	Endometrial cancer	1/102	58/8016	0.52547	0.779158	0.778952	2064	1
hsa04370	VEGF signaling pathway	1/102	59/8016	0.531552	0.779158	0.778952	5579	1
hsa00140	Steroid hormone biosynthesis	1/102	60/8016	0.537557	0.779158	0.778952	3284	1
hsa05012	Parkinson disease	2/102	142/8016	0.542862	0.779158	0.778952	4701/317	2
hsa05163	Human cytomegalovirus infection	3/102	225/8016	0.54958	0.779158	0.778952	59345/5579/3708	3
hsa00590	Arachidonic acid metabolism	1/102	63/8016	0.555119	0.779158	0.778952	240	1
hsa04072	Phospholipase D signaling pathway	2/102	148/8016	0.565427	0.779158	0.778952	9267/2917	2
hsa05321	Inflammatory bowel disease (IBD)	1/102	65/8016	0.566458	0.779158	0.778952	3459	1
hsa03040	Spliceosome	2/102	149/8016	0.56911	0.779158	0.778952	23350/9785	2
hsa04261	Adrenergic signaling in cardiomyocytes	2/102	149/8016	0.56911	0.779158	0.778952	147/596	2
hsa04932	Non-alcoholic fatty liver disease (NAFLD)	2/102	149/8016	0.56911	0.779158	0.778952	4701/4217	2
hsa05226	Gastric cancer	2/102	149/8016	0.56911	0.779158	0.778952	2064/596	2
hsa00010	Glycolysis / Gluconeogenesis	1/102	68/8016	0.582932	0.779158	0.778952	220	1
hsa04150	mTOR signaling pathway	2/102	153/8016	0.583621	0.779158	0.778952	6194/5579	2
hsa04924	Renin secretion	1/102	69/8016	0.588284	0.779158	0.778952	3708	1
hsa05230	Central carbon metabolism in cancer	1/102	69/8016	0.588284	0.779158	0.778952	2064	1
hsa04934	Cushing syndrome	2/102	155/8016	0.590742	0.779158	0.778952	3284/3708	2
hsa04520	Adherens junction	1/102	71/8016	0.598786	0.779158	0.778952	2064	1
hsa00982	Drug metabolism - cytochrome P450	1/102	72/8016	0.603937	0.779158	0.778952	220	1
hsa04976	Bile secretion	1/102	72/8016	0.603937	0.779158	0.778952	343	1
hsa04310	Wnt signaling pathway	2/102	160/8016	0.608154	0.779158	0.778952	6424/5579	2
hsa04217	Necroptosis	2/102	162/8016	0.614961	0.779158	0.778952	3459/596	2
hsa00980	Metabolism of xenobiotics by cytochrome P450	1/102	76/8016	0.623893	0.779158	0.778952	220	1
hsa03320	PPAR signaling pathway	1/102	76/8016	0.623893	0.779158	0.778952	5468	1
hsa05212	Pancreatic cancer	1/102	76/8016	0.623893	0.779158	0.778952	2064	1
hsa04022	cGMP-PKG signaling pathway	2/102	167/8016	0.631589	0.779158	0.778952	147/3708	2
hsa04612	Antigen processing and presentation	1/102	78/8016	0.633495	0.779158	0.778952	4801	1
hsa04721	Synaptic vesicle cycle	1/102	78/8016	0.633495	0.779158	0.778952	6540	1
hsa05225	Hepatocellular carcinoma	2/102	168/8016	0.634847	0.779158	0.778952	7296/5579	2
hsa00983	Drug metabolism - other enzymes	1/102	79/8016	0.638205	0.779158	0.778952	151531	1
hsa05204	Chemical carcinogenesis	1/102	82/8016	0.651976	0.791118	0.790908	220	1
hsa04742	Taste transduction	1/102	83/8016	0.656451	0.791719	0.79151	342372	1
hsa04911	Insulin secretion	1/102	86/8016	0.669534	0.797828	0.797617	5579	1
hsa05210	Colorectal cancer	1/102	86/8016	0.669534	0.797828	0.797617	596	1
hsa04211	Longevity regulating pathway	1/102	89/8016	0.682124	0.805402	0.805189	5468	1
hsa05034	Alcoholism	2/102	184/8016	0.683985	0.805402	0.805189	59345/84152	2
hsa05202	Transcriptional misregulation in cancer	2/102	186/8016	0.689736	0.807397	0.807183	5218/5468	2
hsa04657	IL-17 signaling pathway	1/102	94/8016	0.702061	0.817018	0.816802	7184	1
hsa00564	Glycerophospholipid metabolism	1/102	98/8016	0.717114	0.819177	0.81896	8760	1
hsa04061	Viral protein interaction with cytokine and cytokine receptor	1/102	100/8016	0.724356	0.819177	0.81896	53832	1
hsa04916	Melanogenesis	1/102	101/8016	0.727908	0.819177	0.81896	5579	1
hsa04010	MAPK signaling pathway	3/102	295/8016	0.730804	0.819177	0.81896	2064/4217/5579	3
hsa05142	Chagas disease (American trypanosomiasis)	1/102	102/8016	0.731414	0.819177	0.81896	3459	1
hsa05146	Amoebiasis	1/102	102/8016	0.731414	0.819177	0.81896	5579	1
hsa05130	Pathogenic Escherichia coli infection	2/102	202/8016	0.732731	0.819177	0.81896	9267/4542	2
hsa04922	Glucagon signaling pathway	1/102	106/8016	0.744998	0.827102	0.826883	3708	1
hsa04931	Insulin resistance	1/102	108/8016	0.751533	0.827102	0.826883	5579	1
hsa04015	Rap1 signaling pathway	2/102	210/8016	0.752288	0.827102	0.826883	7409/5579	2
hsa04668	TNF signaling pathway	1/102	112/8016	0.764108	0.833132	0.832912	4217	1
hsa04024	cAMP signaling pathway	2/102	216/8016	0.766147	0.833132	0.832912	7409/84152	2
hsa04152	AMPK signaling pathway	1/102	120/8016	0.787399	0.85159	0.851364	5468	1
hsa04142	Lysosome	1/102	123/8016	0.795534	0.853793	0.853567	285362	1
hsa04611	Platelet activation	1/102	124/8016	0.798176	0.853793	0.853567	3708	1
hsa05131	Shigellosis	2/102	236/8016	0.807626	0.853793	0.853567	3708/596	2
hsa04114	Oocyte meiosis	1/102	128/8016	0.808411	0.853793	0.853567	3708	1
hsa04926	Relaxin signaling pathway	1/102	129/8016	0.810889	0.853793	0.853567	59345	1
hsa04910	Insulin signaling pathway	1/102	137/8016	0.829599	0.861286	0.861058	6194	1
hsa04740	Olfactory transduction	4/102	448/8016	0.829719	0.861286	0.861058	125963/390882/125962/79290	4
hsa04144	Endocytosis	2/102	249/8016	0.83099	0.861286	0.861058	9267/8723	2
hsa05224	Breast cancer	1/102	147/8016	0.850428	0.876867	0.876635	2064	1
hsa04390	Hippo signaling pathway	1/102	154/8016	0.863488	0.885743	0.885509	174	1
hsa04218	Cellular senescence	1/102	160/8016	0.873779	0.891703	0.891467	3708	1
hsa03013	RNA transport	1/102	179/8016	0.901561	0.91536	0.915118	8893	1
hsa05165	Human papillomavirus infection	2/102	330/8016	0.927376	0.936791	0.936543	1298/256076	2
hsa04810	Regulation of actin cytoskeleton	1/102	213/8016	0.937004	0.941736	0.941487	7409	1
hsa05166	Human T-cell leukemia virus 1 infection	1/102	219/8016	0.941788	0.941788	0.941538	4801	1
