# Supplementary material for: Refining models of archaic admixture in Eurasia with ArchaicSeeker 2.0
Source: Nat Commun. 2021 Oct 29;12:6232. doi: 10.1038/s41467-021-26503-5 (PMC8556419; doi:10.1038/s41467-021-26503-5)
Supplement: Supplementary file 7 — Supplementary Data 4 [file 41467_2021_26503_MOESM7_ESM.xlsx]

## Sheet: Sheet1
Chromosome	Start position (bp)	Stop position (bp)	Genes within archaic haplotype	Neanderthal-like regions identified by ArchaicSeeker2.0			Denisovan-like regions identified by ArchaicSeeker2.0
				Start	End	Freq	Start	End	Freq
chr1	49505169	49590000	AGBL4	49220653	49538911	0.1	-
chr1	86683344	86941488	CLCA1,CLCA2,ODF2L	86748217	86940714	0.3	86761784	86949039	0.02
chr1	89620000	89700855	GBP4,GBP7	89545962	89666771	0.3	-
chr1	208812029	208922357	-	208857946	208999490	0.3	-
chr1	210501503	210566962	HHAT	210504904	210515190	0.3	-
chr13	109004102	109039765	-	-			108962520	109004423	0.05
chr18	60045603	60261310	DKFZp451A18,TNFRSF11A,ZCCHC2	60089644	60124553	0.3	-
chr18	71039387	71085853	-	71049648	71234292	0.3	-
chr18	71148873	71221457	-	71049648	71234292	0.3	71144772	71174681	0.02
chr2	3815476	3874363	-	3864209	3875245	0.05	-
chr2	163007574	163336914	FAP,GCA,GCG,IFIH1,KCNH7	162998852	163214997	0.3	-
chr2	241978100	242412975	AK055601,ANO7,DKFZp686L08115,FARP2,HDLBP,MTERFD2,PASK,PPP1R7,SEPT2,SNED1	241920975	242197224	0.3	-
chr20	46579442	46588066	BX648826	46582691	46590442	0.3	-
chr22	20767102	20789294	SCARF2	20731939	20857732	0.3	-
chr3	15990892	16080545	GALNT15	-			16014987	16090569	0.3
chr5	54756003	54861928	MIR5687,PPAP2A,RNF138P1	-			-
chr5	56278198	56315225	-	55987314	56333945	0.3	56280126	56285359	0.1
chr5	150568767	150595676	CCDC69	150574490	150917544	0.3	150574490	150585735	0.05
chr6	138037107	138119791	-	137955854	138123736	0.2	137962699	138123736	0.3
chr8	121101757	121132175	-	-			-
chr9	114803285	114830551	MI3134,SUSD1	-			-
