# Supplementary material for: Refining models of archaic admixture in Eurasia with ArchaicSeeker 2.0
Source: Nat Commun. 2021 Oct 29;12:6232. doi: 10.1038/s41467-021-26503-5 (PMC8556419; doi:10.1038/s41467-021-26503-5)
Supplement: Supplementary file 8 — Supplementary Data 5 [file 41467_2021_26503_MOESM8_ESM.xlsx]

## Sheet: Sheet1
Tissue	Altai Neanderthal-like alleles								Denisovan-like alleles
	EUR, all	EUR, ≥10%	SAS, all	SAS, ≥10%	EAS, all	EAS, ≥10%	OCE, all	OCE, ≥10%	EUR, all	EUR, ≥10%	SAS, all	SAS, ≥10%	EAS, all	EAS, ≥10%	OCE, all	OCE, ≥10%
All_Tissue	0	0	0	0	0	0	0	0	0	0	0	0.682528	0	0.0594714	0	0
Adipose_Subcutaneous	0	0	0	0	0	0	0	0	0	0	0	0.302317	0	0.0814655	0	0
Adipose_Visceral_Omentum	0	0	0	0	0	0	0	0	0	0	0	0.0252336	0	0.0251163	0	0
Adrenal_Gland	0	0	0	0	0	0.0128571	0	0	0	0	0	0.158824	0	0.279681	0	0
Artery_Aorta	0	0	0	0	0	0	0	0	0	0	0	0.177049	0	0.0128571	0	0
Artery_Coronary	0	0	0	0	0	0.0128571	0	0	0	0.0118421	0	0.263672	0	0.136709	0	0
Artery_Tibial	0	0	0	0	0	0	0	0	0	0.0642857	0	0.105195	0	0.0128571	0	0
Brain_Anterior_cingulate_cortex_BA24	0	0	0	0.186585	0	0.489057	0	0	0.0230769	0	0.311538	0.431179	0.279681	0.45	0	0.48
Brain_Caudate_basal_ganglia	0	0	0	0	0	0.218623	0	0	0.0642857	0.0230769	0.0723214	0.664925	0	0.396139	0	0
Brain_Cerebellar_Hemisphere	0	0	0	0	0	0	0	0	0	0	0	0.148729	0	0.497368	0	0
Brain_Cerebellum	0	0	0	0	0	0	0	0	0	0.0230769	0	0.148729	0	0.644776	0	0
Brain_Cortex	0	0	0	0	0	0.2	0	0	0	0.0546559	0	0.148729	0	0.44313	0	0
Brain_Frontal_Cortex_BA9	0	0	0	0	0	0	0	0	0.0230769	0.0118421	0.0129187	0.0129187	0	0.0482143	0	0.0201493
Brain_Hippocampus	0	0	0	0	0	0.260241	0	0	0.03375	0.0230769	0.167355	0.403448	0.16805	0.37821	0	0.0101124
Brain_Hypothalamus	0	0	0	0	0	0.72	0	0	0.135	0.0642857	0.158824	0.468679	0.0251163	0.387209	0	0.0301115
Brain_Nucleus_accumbens_basal_ganglia	0	0	0	0	0	0.340157	0	0	0	0	0	0.0828947	0	0.340157	0	0
Brain_Putamen_basal_ganglia	0	0	0	0	0	0.0482143	0	0	0.175191	0.0744094	0.412214	0.45	0.0128571	0.125847	0	0
Breast_Mammary_Tissue	0	0	0	0	0	0	0	0	0	0	0	0.148729	0	0.405	0	0
Cells_EBV-transformed_lymphocytes	0	0	0	0	0	0.0594714	0	0	0	0	0	0	0	0	0	0
Cells_Transformed_fibroblasts	0	0	0	0	0	0	0	0	0	0.0546559	0	0.186585	0	0.0128571	0	0
Colon_Sigmoid	0	0	0	0	0	0.0251163	0	0	0.0118421	0	0	0.71	0	0.0482143	0	0
Colon_Transverse	0	0	0	0	0	0	0	0	0	0.0118421	0	0.282558	0	0.0251163	0	0
Esophagus_Gastroesophageal_Junction	0	0	0	0	0	0	0	0	0	0	0	0.177049	0	0.209388	0	0
Esophagus_Mucosa	0	0	0	0	0	0	0	0	0	0	0	0.0369863	0	0.0369863	0	0
Esophagus_Muscularis	0	0	0	0	0	0	0	0	0	0	0	0.517669	0	0.0482143	0	0
Heart_Atrial_Appendage	0	0	0	0	0	0.0369863	0	0	0	0	0	0.167355	0	0.0814655	0	0
Heart_Left_Ventricle	0	0	0	0	0	0	0	0	0	0	0	0.061086	0	0	0	0
Liver	0	0	0	0	0	0.45	0	0	0.115116	0.03375	0	0.0129187	0.0128571	0.0369863	0	0.0101124
Lung	0	0	0	0	0	0	0	0	0	0.03375	0	0.245455	0	0	0	0
Muscle_Skeletal	0	0	0	0	0	0	0	0	0	0.0118421	0	0.215139	0	0.114894	0	0
Nerve_Tibial	0	0	0	0	0	0	0	0	0	0.0118421	0	0.206024	0	0.0814655	0	0
Ovary	0	0	0	0	0	0.0128571	0	0	0.0118421	0.03375	0	0.0828947	0	0	0	0
Pancreas	0	0	0	0	0	0	0	0	0	0	0	0.167355	0	0.0128571	0	0
Pituitary	0	0	0	0	0	0.0128571	0	0	0	0	0.0129187	0.196761	0	0.369141	0	0.0101124
Prostate	0	0	0	0	0	0.0814655	0	0	0	0.0546559	0.0252336	0.0828947	0	0.218623	0	0
Skin_Not_Sun_Exposed_Suprapubic	0	0	0	0	0	0	0	0	0	0.03375	0	0.206024	0	0.0482143	0	0
Skin_Sun_Exposed_Lower_leg	0	0	0	0	0	0	0	0	0	0.0744094	0	0.167355	0	0.16805	0	0
Small_Intestine_Terminal_Ileum	0	0	0	0	0	0.505618	0	0	0.0642857	0.105469	0.0252336	0.0828947	0	0.369141	0	0
Spleen	0	0	0	0	0	0	0	0	0	0.0118421	0.0369863	0.0369863	0	0	0	0
Stomach	0	0	0	0	0	0	0	0	0	0.0118421	0	0	0	0.413793	0	0
Testis	0	0	0	0	0	0	0	0	0	0	0	0.0369863	0	0.0369863	0	0
Thyroid	0	0	0	0	0	0	0	0	0	0.0118421	0	0.263672	0	0.178512	0	0
Uterus	0	0	0	0	0	0.16805	0	0	0.0642857	0.0230769	0.061086	0.255118	0.16805	0.310714	0	0.0101124
Vagina	0	0	0	0	0	0.662454	0	0	0.0444444	0	0.215139	0.0252336	0	0.260241	0	0
Whole_Blood	0	0	0	0	0	0	0	0	0	0.0444444	0	0.657303	0	0.104292	0	0
