# Supplementary material for: Refining models of archaic admixture in Eurasia with ArchaicSeeker 2.0
Source: Nat Commun. 2021 Oct 29;12:6232. doi: 10.1038/s41467-021-26503-5 (PMC8556419; doi:10.1038/s41467-021-26503-5)
Supplement: Supplementary file 9 — Supplementary Data 6 [file 41467_2021_26503_MOESM9_ESM.xlsx]

## Sheet: Sheet1
Chromosome	Start (bp)	End (bp)	Length (Mb)	ArchaicLen (Mb)	Pval
3	76460069	90060069	13.6	0.657607	0.00968713
7	105214808	125414808	20.2	0.989241	0.0005068
8	52811740	66011740	13.2	0.644927	0.0105684
10	99260494	109560494	10.3	0.225497	0.00989814
16	9760086	19860086	10.1	0.485341	0.0285519
17	38200052	49900052	11.7	0.542902	0.0165309
