# Supplementary material for: Refining models of archaic admixture in Eurasia with ArchaicSeeker 2.0
Source: Nat Commun. 2021 Oct 29;12:6232. doi: 10.1038/s41467-021-26503-5 (PMC8556419; doi:10.1038/s41467-021-26503-5)
Supplement: Supplementary file 10 — Supplementary Data 7 [file 41467_2021_26503_MOESM10_ESM.xlsx]

## Sheet: Sheet1
Chromosome	S* and IBDmix		ArchaicSeeker 2.0
	Start (bp)	End (bp)	Start (bp)	End (bp)	Length (Mb)
1	102200000	120600000	103910505	112610505	8.7
2	201100000	211500000	201010200	209010200	8
3	74100000	90500000	76460069	90060069	>10
7	106200000	124700000	105214808	125414808	>10
8	49400000	66500000	52811740	66011740	>10
18	25000000	41800000	30310644	32110644	1.8
			38010644	40910644	2.9
