# Supplementary material for: Refining models of archaic admixture in Eurasia with ArchaicSeeker 2.0
Source: Nat Commun. 2021 Oct 29;12:6232. doi: 10.1038/s41467-021-26503-5 (PMC8556419; doi:10.1038/s41467-021-26503-5)
Supplement: Supplementary file 11 — Supplementary Data 8 [file 41467_2021_26503_MOESM11_ESM.xlsx]

## Sheet: >10 Mb, significant
Dataset	ID	Description	GeneRatio	BgRatio	pvalue	p.adjust	qvalue	geneID	Count
GO (BP)	GO:0043588	skin development	65/535	412/18493	1.39735e-29	1.48504e-26	1.44626e-26	COL1A1/ITGA3/JUP/KRT10/KRT12/KRT13/KRT14/KRT15/KRT16/KRT17/KRT19/KRT20/KRT23/KRT24/KRT25/KRT26/KRT27/KRT28/KRT31/KRT32/KRT33A/KRT33B/KRT34/KRT35/KRT36/KRT37/KRT38/KRT39/KRT40/KRT9/KRTAP1-1/KRTAP1-3/KRTAP1-4/KRTAP1-5/KRTAP16-1/KRTAP17-1/KRTAP2-1/KRTAP2-3/KRTAP2-4/KRTAP29-1/KRTAP3-1/KRTAP3-2/KRTAP3-3/KRTAP4-1/KRTAP4-11/KRTAP4-2/KRTAP4-3/KRTAP4-4/KRTAP4-5/KRTAP4-6/KRTAP4-8/KRTAP4-9/KRTAP9-1/KRTAP9-2…	65
GO (BP)	GO:0008544	epidermis development	64/535	458/18493	4.48284e-26	3.81131e-23	3.71179e-23	COL17A1/HOXB13/JUP/KRT10/KRT12/KRT13/KRT14/KRT15/KRT16/KRT17/KRT19/KRT20/KRT23/KRT24/KRT25/KRT26/KRT27/KRT28/KRT31/KRT32/KRT33A/KRT33B/KRT34/KRT35/KRT36/KRT37/KRT38/KRT39/KRT40/KRT9/KRTAP1-1/KRTAP1-3/KRTAP1-4/KRTAP1-5/KRTAP16-1/KRTAP17-1/KRTAP2-1/KRTAP2-3/KRTAP2-4/KRTAP29-1/KRTAP3-1/KRTAP3-2/KRTAP3-3/KRTAP4-1/KRTAP4-11/KRTAP4-2/KRTAP4-3/KRTAP4-4/KRTAP4-5/KRTAP4-6/KRTAP4-8/KRTAP4-9/KRTAP9-1/KRTAP9…	64
GO (CC)	GO:0005882	intermediate filament	64/569	203/19659	1.42758e-48	7.42339e-46	7.27312e-46	GFAP/INA/JUP/KRT10/KRT12/KRT13/KRT14/KRT15/KRT16/KRT17/KRT19/KRT20/KRT222/KRT23/KRT24/KRT25/KRT26/KRT27/KRT28/KRT31/KRT32/KRT33A/KRT33B/KRT34/KRT35/KRT36/KRT37/KRT38/KRT39/KRT40/KRT9/KRTAP1-1/KRTAP1-3/KRTAP1-4/KRTAP1-5/KRTAP16-1/KRTAP17-1/KRTAP2-1/KRTAP2-3/KRTAP2-4/KRTAP29-1/KRTAP3-1/KRTAP3-2/KRTAP3-3/KRTAP4-1/KRTAP4-11/KRTAP4-12/KRTAP4-2/KRTAP4-3/KRTAP4-4/KRTAP4-5/KRTAP4-6/KRTAP4-8/KRTAP4-9/KRTA…	64
GO (CC)	GO:0045111	intermediate filament cytoskeleton	64/569	240/19659	1.66595e-43	4.33147e-41	4.24379e-41	GFAP/INA/JUP/KRT10/KRT12/KRT13/KRT14/KRT15/KRT16/KRT17/KRT19/KRT20/KRT222/KRT23/KRT24/KRT25/KRT26/KRT27/KRT28/KRT31/KRT32/KRT33A/KRT33B/KRT34/KRT35/KRT36/KRT37/KRT38/KRT39/KRT40/KRT9/KRTAP1-1/KRTAP1-3/KRTAP1-4/KRTAP1-5/KRTAP16-1/KRTAP17-1/KRTAP2-1/KRTAP2-3/KRTAP2-4/KRTAP29-1/KRTAP3-1/KRTAP3-2/KRTAP3-3/KRTAP4-1/KRTAP4-11/KRTAP4-12/KRTAP4-2/KRTAP4-3/KRTAP4-4/KRTAP4-5/KRTAP4-6/KRTAP4-8/KRTAP4-9/KRTA…	64
GO (BP)	GO:0009913	epidermal cell differentiation	61/535	351/18493	3.48392e-30	4.93671e-27	4.80781e-27	JUP/KRT10/KRT12/KRT13/KRT14/KRT15/KRT16/KRT17/KRT19/KRT20/KRT23/KRT24/KRT25/KRT26/KRT27/KRT28/KRT31/KRT32/KRT33A/KRT33B/KRT34/KRT35/KRT36/KRT37/KRT38/KRT39/KRT40/KRT9/KRTAP1-1/KRTAP1-3/KRTAP1-4/KRTAP1-5/KRTAP16-1/KRTAP17-1/KRTAP2-1/KRTAP2-3/KRTAP2-4/KRTAP29-1/KRTAP3-1/KRTAP3-2/KRTAP3-3/KRTAP4-1/KRTAP4-11/KRTAP4-2/KRTAP4-3/KRTAP4-4/KRTAP4-5/KRTAP4-6/KRTAP4-8/KRTAP4-9/KRTAP9-1/KRTAP9-2/KRTAP9-3/KRT…	61
GO (BP)	GO:0030216	keratinocyte differentiation	60/535	299/18493	2.56367e-33	5.44908e-30	5.30679e-30	JUP/KRT10/KRT12/KRT13/KRT14/KRT15/KRT16/KRT17/KRT19/KRT20/KRT23/KRT24/KRT25/KRT26/KRT27/KRT28/KRT31/KRT32/KRT33A/KRT33B/KRT34/KRT35/KRT36/KRT37/KRT38/KRT39/KRT40/KRT9/KRTAP1-1/KRTAP1-3/KRTAP1-4/KRTAP1-5/KRTAP16-1/KRTAP17-1/KRTAP2-1/KRTAP2-3/KRTAP2-4/KRTAP29-1/KRTAP3-1/KRTAP3-2/KRTAP3-3/KRTAP4-1/KRTAP4-11/KRTAP4-2/KRTAP4-3/KRTAP4-4/KRTAP4-5/KRTAP4-6/KRTAP4-8/KRTAP4-9/KRTAP9-1/KRTAP9-2/KRTAP9-3/KRT…	60
GO (BP)	GO:0031424	keratinization	58/535	224/18493	9.1637e-39	3.89549e-35	3.79377e-35	JUP/KRT10/KRT12/KRT13/KRT14/KRT15/KRT16/KRT17/KRT19/KRT20/KRT23/KRT24/KRT25/KRT26/KRT27/KRT28/KRT31/KRT32/KRT33A/KRT33B/KRT34/KRT35/KRT36/KRT37/KRT38/KRT39/KRT40/KRT9/KRTAP1-1/KRTAP1-3/KRTAP1-4/KRTAP1-5/KRTAP16-1/KRTAP17-1/KRTAP2-1/KRTAP2-3/KRTAP2-4/KRTAP29-1/KRTAP3-1/KRTAP3-2/KRTAP3-3/KRTAP4-1/KRTAP4-11/KRTAP4-2/KRTAP4-3/KRTAP4-4/KRTAP4-5/KRTAP4-6/KRTAP4-8/KRTAP4-9/KRTAP9-1/KRTAP9-2/KRTAP9-3/KRT…	58
GO (CC)	GO:0045095	keratin filament	32/569	97/19659	1.91348e-25	3.31669e-23	3.24955e-23	KRT13/KRT14/KRTAP1-1/KRTAP1-3/KRTAP1-4/KRTAP1-5/KRTAP16-1/KRTAP2-1/KRTAP2-3/KRTAP2-4/KRTAP29-1/KRTAP3-1/KRTAP3-2/KRTAP3-3/KRTAP4-1/KRTAP4-11/KRTAP4-12/KRTAP4-2/KRTAP4-3/KRTAP4-4/KRTAP4-5/KRTAP4-6/KRTAP4-8/KRTAP4-9/KRTAP9-1/KRTAP9-2/KRTAP9-3/KRTAP9-4/KRTAP9-6/KRTAP9-7/KRTAP9-8/KRTAP9-9	32
GO (BP)	GO:0070268	cornification	28/535	112/18493	8.40131e-19	5.95233e-16	5.7969e-16	JUP/KRT10/KRT12/KRT13/KRT14/KRT15/KRT16/KRT17/KRT19/KRT20/KRT23/KRT24/KRT25/KRT26/KRT27/KRT28/KRT31/KRT32/KRT33A/KRT33B/KRT34/KRT35/KRT36/KRT37/KRT38/KRT39/KRT40/KRT9	28
GO (BP)	GO:0007389	pattern specification process	27/535	434/18493	0.000171483	0.0485983	0.0473293	ASPH/CCDC103/DPCD/FBXL15/FEZF1/FGF8/HOXB1/HOXB2/HOXB3/HOXB4/HOXB5/HOXB6/HOXB7/HOXB8/HOXB9/KAT2A/LBX1/LDB1/MEOX1/PAX2/ROBO1/ROBO2/SOX17/SUFU/WNT2/WNT3/WNT8B	27
GO (BP)	GO:0007568	aging	25/535	311/18493	4.44366e-06	0.00269857	0.00262811	BECN1/CNP/COQ7/DLD/DNMBP/KRT14/KRT16/KRT25/KRT33B/KRTAP4-3/KRTAP4-5/KRTAP4-8/KRTAP4-9/LITAF/MIR10A/NAMPT/NFKB2/PAX2/PENK/PITX3/POU1F1/RSL1D1/STAT3/WNT16/ZNF277	25
GO (BP)	GO:0003002	regionalization	24/535	341/18493	6.04419e-05	0.023358	0.0227481	DPCD/FBXL15/FEZF1/FGF8/HOXB1/HOXB2/HOXB3/HOXB4/HOXB5/HOXB6/HOXB7/HOXB8/HOXB9/KAT2A/LDB1/MEOX1/PAX2/ROBO1/ROBO2/SOX17/SUFU/WNT2/WNT3/WNT8B	24
GO (BP)	GO:0009952	anterior/posterior pattern specification	17/535	211/18493	0.000144232	0.0471639	0.0459324	FEZF1/FGF8/HOXB1/HOXB2/HOXB3/HOXB4/HOXB5/HOXB6/HOXB7/HOXB8/HOXB9/KAT2A/LDB1/MEOX1/SOX17/WNT2/WNT3	17
GO (BP)	GO:0042303	molting cycle	13/535	113/18493	2.35235e-05	0.00999984	0.00973873	KRT14/KRT16/KRT17/KRT25/KRT27/KRT33B/KRTAP4-2/KRTAP4-3/KRTAP4-4/KRTAP4-5/KRTAP4-8/KRTAP4-9/LDB1	13
GO (BP)	GO:0042633	hair cycle	13/535	113/18493	2.35235e-05	0.00999984	0.00973873	KRT14/KRT16/KRT17/KRT25/KRT27/KRT33B/KRTAP4-2/KRTAP4-3/KRTAP4-4/KRTAP4-5/KRTAP4-8/KRTAP4-9/LDB1	13
GO (BP)	GO:0048706	embryonic skeletal system development	13/535	125/18493	6.84672e-05	0.0242545	0.0236212	COL1A1/HOXB1/HOXB2/HOXB3/HOXB4/HOXB5/HOXB6/HOXB7/HOXB8/HOXB9/MBTD1/WNT9B/XYLT1	13
GO (MF)	GO:0005200	structural constituent of cytoskeleton	12/489	102/17632	2.54293e-05	0.00882398	0.00857905	GFAP/INA/KRT14/KRT15/KRT16/KRT17/KRT19/KRT20/KRT31/KRT9/TUBG1/TUBG2	12
GO (BP)	GO:0071300	cellular response to retinoic acid	9/535	69/18493	0.00016059	0.0485983	0.0473293	COL1A1/EPHA3/LYN/PAX2/RARA/WNT2/WNT3/WNT8B/WNT9B	9
GO (BP)	GO:0099133	ATP hydrolysis coupled anion transmembrane transport	5/535	11/18493	7.95367e-06	0.00422638	0.00411602	ABCC1/ABCC2/ABCC3/ABCC6/CFTR	5
GO (MF)	GO:0043225	ATPase-coupled anion transmembrane transporter activity	5/489	11/17632	6.46837e-06	0.00448905	0.00436445	ABCC1/ABCC2/ABCC3/ABCC6/CFTR	5
KEGG	KEGG:hsa04915	Estrogen signaling pathway	28/243	138/8016	4.9547e-16	6.31724e-14	6.12818e-14	3858/3859/3860/3861/3866/3868/3872/3880/54474/25984/192666/147183/353288/342574/162605/3881/3882/3883/3884/3885/3886/8689/8688/8687/390792/125115/3857/5914	28
KEGG	KEGG:hsa05150	Staphylococcus aureus infection	27/243	96/8016	2.01475e-19	5.13762e-17	4.98386e-17	3858/3859/3860/3861/3866/3868/3872/3880/54474/25984/192666/147183/353288/342574/162605/3881/3882/3883/3884/3885/3886/8689/8688/8687/390792/125115/3857	27
